# Supplementary material for: The Nuclear Transcription Factor SlNF-YC9 Regulates the Protrusion of Tomato Fruit Tip
Source: Int J Mol Sci. 2025 Jul 6;26(13):6511. doi: 10.3390/ijms26136511 (PMC12249496; doi:10.3390/ijms26136511)
Supplement: Supplementary file 1 [file ijms-26-06511-s001.zip]

Archive with 5 entries (5 files):
- Supplement Figures S1-S7.pdf
- supplementary_Tables_S1.xlsx
- supplementary_Tables_S2.xlsx
- supplementary_Tables_S3.xlsx
- supplementary_Tables_S4.xlsx
