# Supplementary material for: The Nuclear Transcription Factor SlNF-YC9 Regulates the Protrusion of Tomato Fruit Tip
Source: Int J Mol Sci. 2025 Jul 6;26(13):6511. doi: 10.3390/ijms26136511 (PMC12249496; doi:10.3390/ijms26136511)
Supplement: Supplementary file 1 [file ijms-26-06511-s001.zip › supplementary_Tables_S1.xlsx]

## Sheet: Sheet1
Combinations of different NF-Y complexes for yeast three-hybrid screening
1	NF-YC9-YB3b-YA1a
2	NF-YC9-YB3b-YA1b
3	NF-YC9-YB3b-YA3a
4	NF-YC9-YB3b-YA3b
5	NF-YC9-YB3b-YA7a
6	NF-YC9-YB3b-YA7b
7	NF-YC9-YB3b-YA8
8	NF-YC9-YB3b-YA9
9	NF-YC9-YB3b-YA10
10	NF-YC9-YB8c-YA1a
11	NF-YC9-YB8c-YA1b
12	NF-YC9-YB8c-YA3a
13	NF-YC9-YB8c-YA3b
14	NF-YC9-YB8c-YA7a
15	NF-YC9-YB8c-YA7b
16	NF-YC9-YB8c-YA8
17	NF-YC9-YB8c-YA9
18	NF-YC9-YB8c-YA10
19	NF-YC9-YB13b-YA1a
20	NF-YC9-YB13b-YA1b
21	NF-YC9-YB13b-YA3a
22	NF-YC9-YB13b-YA3b
23	NF-YC9-YB13b-YA7a
24	NF-YC9-YB13b-YA7b
25	NF-YC9-YB13b-YA8
26	NF-YC9-YB13b-YA9
27	NF-YC9-YB13b-YA10
