# Supplementary material for: The Nuclear Transcription Factor SlNF-YC9 Regulates the Protrusion of Tomato Fruit Tip
Source: Int J Mol Sci. 2025 Jul 6;26(13):6511. doi: 10.3390/ijms26136511 (PMC12249496; doi:10.3390/ijms26136511)
Supplement: Supplementary file 1 [file ijms-26-06511-s001.zip › supplementary_Tables_S2.xlsx]

## Sheet: Sheet1
Analysis of FUL2 promoter elements
PlantCARE_17748	ACE	CTAACGTATT	157	9	+	Petroselinum crispum	cis-acting element involved in light responsiveness
PlantCARE_17748	ATCT-motif	AATCTAATCC	868	9	-	Pisum sativum	part of a conserved DNA module involved in light responsiveness
PlantCARE_17748	ATCT-motif	AATCTAATCC	888	9	-	Pisum sativum	part of a conserved DNA module involved in light responsiveness
PlantCARE_17748	CAAT-box	CAAT	57	4	+	Nicotiana glutinosa
PlantCARE_17748	CAAT-box	CAAAT	96	5	-	Pisum sativum	common cis-acting element in promoter and enhancer regions
PlantCARE_17748	CAAT-box	CCAAT	117	5	+	Arabidopsis thaliana	common cis-acting element in promoter and enhancer regions
PlantCARE_17748	CAAT-box	CAAT	118	4	+	Nicotiana glutinosa
PlantCARE_17748	CAAT-box	CCAAT	142	5	+	Arabidopsis thaliana	common cis-acting element in promoter and enhancer regions
PlantCARE_17748	CAAT-box	CAAT	143	4	+	Nicotiana glutinosa
PlantCARE_17748	CAAT-box	CAAT	257	4	+	Nicotiana glutinosa
PlantCARE_17748	CAAT-box	CAAAT	355	5	-	Pisum sativum	common cis-acting element in promoter and enhancer regions
PlantCARE_17748	CAAT-box	CAAAT	473	5	+	Pisum sativum	common cis-acting element in promoter and enhancer regions
PlantCARE_17748	CAAT-box	CAAAT	629	5	-	Pisum sativum	common cis-acting element in promoter and enhancer regions
PlantCARE_17748	CAAT-box	CAAT	713	4	-	Nicotiana glutinosa
PlantCARE_17748	CAAT-box	CAAAT	744	5	-	Pisum sativum	common cis-acting element in promoter and enhancer regions
PlantCARE_17748	CAAT-box	CAAT	757	4	+	Nicotiana glutinosa
PlantCARE_17748	CAAT-box	CAAT	829	4	-	Nicotiana glutinosa
PlantCARE_17748	CAAT-box	CAAAT	978	5	-	Pisum sativum	common cis-acting element in promoter and enhancer regions
PlantCARE_17748	CAAT-box	CCAAT	1131	5	+	Arabidopsis thaliana	common cis-acting element in promoter and enhancer regions
PlantCARE_17748	CAAT-box	CAAT	1132	4	+	Nicotiana glutinosa
PlantCARE_17748	CAAT-box	CAAAT	1144	5	-	Pisum sativum	common cis-acting element in promoter and enhancer regions
PlantCARE_17748	CAAT-box	CAAT	1192	4	+	Nicotiana glutinosa
PlantCARE_17748	CAAT-box	CAAT	1194	4	-	Nicotiana glutinosa
PlantCARE_17748	CAAT-box	CAAT	1233	4	+	Nicotiana glutinosa
PlantCARE_17748	CAAT-box	CAAT	1372	4	+	Nicotiana glutinosa
PlantCARE_17748	CAAT-box	CAAT	1399	4	+	Nicotiana glutinosa
PlantCARE_17748	CAAT-box	CAAT	1449	4	+	Nicotiana glutinosa
PlantCARE_17748	CAAT-box	CAAT	1471	4	-	Nicotiana glutinosa
PlantCARE_17748	CAAT-box	CAAT	1515	4	-	Nicotiana glutinosa
PlantCARE_17748	CAAT-box	CCAAT	1523	5	+	Arabidopsis thaliana	common cis-acting element in promoter and enhancer regions
PlantCARE_17748	CAAT-box	CAAT	1524	4	+	Nicotiana glutinosa
PlantCARE_17748	CAAT-box	CAAAT	1532	5	-	Pisum sativum	common cis-acting element in promoter and enhancer regions
PlantCARE_17748	CAAT-box	CAAT	1569	4	-	Nicotiana glutinosa
PlantCARE_17748	CAAT-box	CCAAT	1611	5	+	Arabidopsis thaliana	common cis-acting element in promoter and enhancer regions
PlantCARE_17748	CAAT-box	CAAT	1612	4	+	Nicotiana glutinosa
PlantCARE_17748	CAAT-box	CAAAT	1640	5	-	Pisum sativum	common cis-acting element in promoter and enhancer regions
PlantCARE_17748	CAAT-box	CAAT	1684	4	-	Nicotiana glutinosa
PlantCARE_17748	CAAT-box	CAAT	1690	4	+	Nicotiana glutinosa
PlantCARE_17748	CCGTCC-box	CCGTCC	112	6	+	Petroselinum hortense
PlantCARE_17748	TGACG-motif	TGACG	862	5	+	Hordeum vulgare	cis-acting regulatory element involved in the MeJA-responsiveness
PlantCARE_17748	TGACG-motif	TGACG	1547	5	+	Hordeum vulgare	cis-acting regulatory element involved in the MeJA-responsiveness
PlantCARE_17748	as-1	TGACG	862	5	+	Arabidopsis thaliana
PlantCARE_17748	as-1	TGACG	1547	5	+	Arabidopsis thaliana
PlantCARE_17748		motif_sequence	100	4	-	organism	short_function
PlantCARE_17748		motif_sequence	752	4	+	organism	short_function
PlantCARE_17748		motif_sequence	1173	4	+	organism	short_function
PlantCARE_17748		motif_sequence	1247	4	+	organism	short_function
PlantCARE_17748		motif_sequence	1334	4	-	organism	short_function
PlantCARE_17748		motif_sequence	1416	4	+	organism	short_function
PlantCARE_17748		motif_sequence	1508	4	-	organism	short_function
PlantCARE_17748		motif_sequence	1594	4	-	organism	short_function
PlantCARE_17748	GA-motif	ATAGATAA	121	8	-	Arabidopsis thaliana	part of a light responsive element
PlantCARE_17748	CCGTCC motif	CCGTCC	112	6	+	Nicotiana tabacum
PlantCARE_17748	LTR	CCGAAA	725	6	-	Hordeum vulgare	cis-acting element involved in low-temperature responsiveness
PlantCARE_17748	AAGAA-motif	GAAAGAA	658	7	-	Avena sativa
PlantCARE_17748	AAGAA-motif	GAAAGAA	1718	7	+	Avena sativa
PlantCARE_17748	AAGAA-motif	GAAAGAA	1725	7	+	Avena sativa
PlantCARE_17748	AAGAA-motif	GAAAGAA	1729	7	+	Avena sativa
PlantCARE_17748	F-box	CTATTCTCATT	1323	10	-	Lycopersicon esculentum
PlantCARE_17748	WUN-motif	AAATTACTA	1223	9	-	Nicotiana glutinosa
PlantCARE_17748	WUN-motif	AAATTACT	1224	8	-	Nicotiana glutinosa
PlantCARE_17748	TATA-box	taTATAAAtc	126	9	+	Arabidopsis thaliana	core promoter element around -30 of transcription start
PlantCARE_17748	TATA-box	ATATAA	267	6	+	Brassica oleracea	core promoter element around -30 of transcription start
PlantCARE_17748	TATA-box	TATA	268	4	+	Arabidopsis thaliana	core promoter element around -30 of transcription start
PlantCARE_17748	TATA-box	TATA	336	4	+	Arabidopsis thaliana	core promoter element around -30 of transcription start
PlantCARE_17748	TATA-box	TATATAA	364	7	-	Arabidopsis thaliana	core promoter element around -30 of transcription start
PlantCARE_17748	TATA-box	TATATA	365	6	+	Arabidopsis thaliana	core promoter element around -30 of transcription start
PlantCARE_17748	TATA-box	TATA	367	4	+	Arabidopsis thaliana	core promoter element around -30 of transcription start
PlantCARE_17748	TATA-box	TATAA	378	5	-	Arabidopsis thaliana	core promoter element around -30 of transcription start
PlantCARE_17748	TATA-box	TATA	379	4	+	Arabidopsis thaliana	core promoter element around -30 of transcription start
PlantCARE_17748	TATA-box	TATAA	409	5	-	Arabidopsis thaliana	core promoter element around -30 of transcription start
PlantCARE_17748	TATA-box	TATA	410	4	+	Arabidopsis thaliana	core promoter element around -30 of transcription start
PlantCARE_17748	TATA-box	TATA	427	4	+	Arabidopsis thaliana	core promoter element around -30 of transcription start
PlantCARE_17748	TATA-box	TACAAAA	441	7	+	Oryza sativa	core promoter element around -30 of transcription start
PlantCARE_17748	TATA-box	TATA	457	4	+	Arabidopsis thaliana	core promoter element around -30 of transcription start
PlantCARE_17748	TATA-box	TATATTTATATTT	494	12	+	Avena sativa	core promoter element around -30 of transcription start
PlantCARE_17748	TATA-box	TATAAAT	497	7	-	Brassica juncea	core promoter element around -30 of transcription start
PlantCARE_17748	TATA-box	TATAAA	498	6	-	Helianthus annuus	core promoter element around -30 of transcription start
PlantCARE_17748	TATA-box	TATAA	499	5	-	Arabidopsis thaliana	core promoter element around -30 of transcription start
PlantCARE_17748	TATA-box	TATA	500	4	+	Arabidopsis thaliana	core promoter element around -30 of transcription start
PlantCARE_17748	TATA-box	TATA	573	4	+	Arabidopsis thaliana	core promoter element around -30 of transcription start
PlantCARE_17748	TATA-box	TACATAAA	593	8	+	Oryza sativa	core promoter element around -30 of transcription start
PlantCARE_17748	TATA-box	ATTATA	620	6	+	Brassica napus	core promoter element around -30 of transcription start
PlantCARE_17748	TATA-box	TATAA	621	5	-	Arabidopsis thaliana	core promoter element around -30 of transcription start
PlantCARE_17748	TATA-box	TATA	622	4	+	Arabidopsis thaliana	core promoter element around -30 of transcription start
PlantCARE_17748	TATA-box	ATTATA	815	6	+	Brassica napus	core promoter element around -30 of transcription start
PlantCARE_17748	TATA-box	TATAA	816	5	-	Arabidopsis thaliana	core promoter element around -30 of transcription start
PlantCARE_17748	TATA-box	TATA	817	4	+	Arabidopsis thaliana	core promoter element around -30 of transcription start
PlantCARE_17748	TATA-box	ATTATA	890	6	+	Brassica napus	core promoter element around -30 of transcription start
PlantCARE_17748	TATA-box	TATAA	891	5	-	Arabidopsis thaliana	core promoter element around -30 of transcription start
PlantCARE_17748	TATA-box	TATA	892	4	-	Arabidopsis thaliana	core promoter element around -30 of transcription start
PlantCARE_17748	TATA-box	TATA	966	4	-	Arabidopsis thaliana	core promoter element around -30 of transcription start
PlantCARE_17748	TATA-box	TATATA	997	6	-	Arabidopsis thaliana	core promoter element around -30 of transcription start
PlantCARE_17748	TATA-box	ATATAT	998	6	-	Brassica napus	core promoter element around -30 of transcription start
PlantCARE_17748	TATA-box	TATA	999	4	-	Arabidopsis thaliana	core promoter element around -30 of transcription start
PlantCARE_17748	TATA-box	TATA	1026	4	-	Arabidopsis thaliana	core promoter element around -30 of transcription start
PlantCARE_17748	TATA-box	TATA	1057	4	-	Arabidopsis thaliana	core promoter element around -30 of transcription start
PlantCARE_17748	TATA-box	ATTATA	1201	6	+	Brassica napus	core promoter element around -30 of transcription start
PlantCARE_17748	TATA-box	TATATAA	1202	7	-	Arabidopsis thaliana	core promoter element around -30 of transcription start
PlantCARE_17748	TATA-box	TATATA	1203	6	-	Arabidopsis thaliana	core promoter element around -30 of transcription start
PlantCARE_17748	TATA-box	ATATAA	1204	6	+	Brassica oleracea	core promoter element around -30 of transcription start
PlantCARE_17748	TATA-box	TATA	1205	4	-	Arabidopsis thaliana	core promoter element around -30 of transcription start
PlantCARE_17748	TATA-box	ATTATA	1401	6	+	Brassica napus	core promoter element around -30 of transcription start
PlantCARE_17748	TATA-box	TATATAA	1402	7	-	Arabidopsis thaliana	core promoter element around -30 of transcription start
PlantCARE_17748	TATA-box	TATATA	1403	6	-	Arabidopsis thaliana	core promoter element around -30 of transcription start
PlantCARE_17748	TATA-box	ATATAT	1404	6	-	Brassica napus	core promoter element around -30 of transcription start
PlantCARE_17748	TATA-box	TATA	1405	4	-	Arabidopsis thaliana	core promoter element around -30 of transcription start
PlantCARE_17748	TATA-box	TATTTAAA	1407	8	+	Arabidopsis thaliana	core promoter element around -30 of transcription start
PlantCARE_17748	TATA-box	TATAAA	1422	6	-	Helianthus annuus	core promoter element around -30 of transcription start
PlantCARE_17748	TATA-box	TATAA	1423	5	-	Arabidopsis thaliana	core promoter element around -30 of transcription start
PlantCARE_17748	TATA-box	TATA	1424	4	-	Arabidopsis thaliana	core promoter element around -30 of transcription start
PlantCARE_17748	TATA-box	TATA	1693	4	-	Arabidopsis thaliana	core promoter element around -30 of transcription start
PlantCARE_17748	TATA-box	ATATAT	1698	6	-	Brassica napus	core promoter element around -30 of transcription start
PlantCARE_17748	TATA-box	TATATA	1699	6	-	Arabidopsis thaliana	core promoter element around -30 of transcription start
PlantCARE_17748	TATA-box	ATATAT	1700	6	-	Brassica napus	core promoter element around -30 of transcription start
PlantCARE_17748	TATA-box	TATATA	1701	6	-	Arabidopsis thaliana	core promoter element around -30 of transcription start
PlantCARE_17748	TATA-box	TATA	1703	4	-	Arabidopsis thaliana	core promoter element around -30 of transcription start
PlantCARE_17748	CAT-box	GCCACT	385	6	-	Arabidopsis thaliana	cis-acting regulatory element related to meristem expression
PlantCARE_17748	CAT-box	GCCACT	1006	6	+	Arabidopsis thaliana	cis-acting regulatory element related to meristem expression
PlantCARE_17748	TCCC-motif	TCTCCCT	1332	7	-	Spinacia oleracea	part of a light responsive element
PlantCARE_17748	ERE	ATTTTAAA	476	8	+	Nicotiana glutinos
PlantCARE_17748	ERE	ATTTTAAA	490	8	+	Nicotiana glutinos
PlantCARE_17748	CGTCA-motif	CGTCA	862	5	-	Hordeum vulgare	cis-acting regulatory element involved in the MeJA-responsiveness
PlantCARE_17748	CGTCA-motif	CGTCA	1547	5	-	Hordeum vulgare	cis-acting regulatory element involved in the MeJA-responsiveness
PlantCARE_17748	Myc	TCTCTTA	87	7	+	Arabidopsis thaliana
PlantCARE_17748	A-box	CCGTCC	112	6	+	Petroselinum crispum	cis-acting regulatory element
PlantCARE_17748	STRE	AGGGG	371	5	-	Arabidopsis thaliana
PlantCARE_17748	STRE	AGGGG	431	5	-	Arabidopsis thaliana
PlantCARE_17748	STRE	AGGGG	538	5	+	Arabidopsis thaliana
PlantCARE_17748	STRE	AGGGG	992	5	+	Arabidopsis thaliana
PlantCARE_17748	STRE	AGGGG	1021	5	+	Arabidopsis thaliana
PlantCARE_17748	Box 4	ATTAAT	145	6	+	Petroselinum crispum	part of a conserved DNA module involved in light responsiveness
PlantCARE_17748	Box 4	ATTAAT	486	6	+	Petroselinum crispum	part of a conserved DNA module involved in light responsiveness
PlantCARE_17748	Box 4	ATTAAT	1280	6	-	Petroselinum crispum	part of a conserved DNA module involved in light responsiveness
PlantCARE_17748	Box 4	ATTAAT	1736	6	-	Petroselinum crispum	part of a conserved DNA module involved in light responsiveness
PlantCARE_17748	Unnamed__4	CTCC	322	4	-	Petroselinum hortense
PlantCARE_17748	Unnamed__4	CTCC	359	4	-	Petroselinum hortense
PlantCARE_17748	Unnamed__4	CTCC	1088	4	-	Petroselinum hortense
PlantCARE_17748	Unnamed__4	CTCC	1334	4	-	Petroselinum hortense
PlantCARE_17748	Unnamed__4	CTCC	1436	4	+	Petroselinum hortense
PlantCARE_17748	Unnamed__4	CTCC	1583	4	+	Petroselinum hortense
PlantCARE_17748	Unnamed__4	CTCC	1594	4	-	Petroselinum hortense
PlantCARE_17748	TC-rich repeats	ATTCTCTAAC	951	9	-	Nicotiana tabacum	cis-acting element involved in defense and stress responsiveness
PlantCARE_17748	AT~TATA-box	TATATA	365	6	+	Arabidopsis thaliana
PlantCARE_17748	AT~TATA-box	TATATA	997	6	-	Arabidopsis thaliana
PlantCARE_17748	AT~TATA-box	TATATA	1203	6	-	Arabidopsis thaliana
PlantCARE_17748	AT~TATA-box	TATATA	1403	6	-	Arabidopsis thaliana
PlantCARE_17748	AT~TATA-box	TATATA	1699	6	-	Arabidopsis thaliana
PlantCARE_17748	AT~TATA-box	TATATA	1701	6	-	Arabidopsis thaliana
PlantCARE_17748	ARE	AAACCA	1552	6	+	Zea mays	cis-acting regulatory element essential for the anaerobic induction
PlantCARE_17748	MYC	CATTTG	354	6	+	Arabidopsis thaliana
PlantCARE_17748	MYC	CATTTG	977	6	+	Arabidopsis thaliana
PlantCARE_17748	MYC	CAATTG	1192	6	-	Arabidopsis thaliana
PlantCARE_17748	MYC	CATTTG	1639	6	+	Arabidopsis thaliana
PlantCARE_12175	ERE	ATTTCATA	422	8	-	Nicotiana glutinos
PlantCARE_12175	ERE	ATTTTAAA	1419	8	+	Nicotiana glutinos
PlantCARE_12175	ERE	ATTTTAAA	1433	8	+	Nicotiana glutinos
PlantCARE_12175	ACE	CTAACGTATT	1100	9	+	Petroselinum crispum	cis-acting element involved in light responsiveness
PlantCARE_12175	TGACG-motif	TGACG	1805	5	+	Hordeum vulgare	cis-acting regulatory element involved in the MeJA-responsiveness
PlantCARE_12175	TGACG-motif	TGACG	2490	5	+	Hordeum vulgare	cis-acting regulatory element involved in the MeJA-responsiveness
PlantCARE_12175	as-1	TGACG	1805	5	+	Arabidopsis thaliana
PlantCARE_12175	as-1	TGACG	2490	5	+	Arabidopsis thaliana
PlantCARE_12175	A-box	CCGTCC	1055	6	+	Petroselinum crispum	cis-acting regulatory element
PlantCARE_12175	CAT-box	GCCACT	1328	6	-	Arabidopsis thaliana	cis-acting regulatory element related to meristem expression
PlantCARE_12175	CAT-box	GCCACT	1949	6	+	Arabidopsis thaliana	cis-acting regulatory element related to meristem expression
PlantCARE_12175	GA-motif	ATAGATAA	1064	8	-	Arabidopsis thaliana	part of a light responsive element
PlantCARE_12175		motif_sequence	385	4	-	organism	short_function
PlantCARE_12175		motif_sequence	649	4	+	organism	short_function
PlantCARE_12175		motif_sequence	678	4	+	organism	short_function
PlantCARE_12175		motif_sequence	916	4	-	organism	short_function
PlantCARE_12175		motif_sequence	1043	4	-	organism	short_function
PlantCARE_12175		motif_sequence	1695	4	+	organism	short_function
PlantCARE_12175		motif_sequence	2116	4	+	organism	short_function
PlantCARE_12175		motif_sequence	2190	4	+	organism	short_function
PlantCARE_12175		motif_sequence	2277	4	-	organism	short_function
PlantCARE_12175		motif_sequence	2359	4	+	organism	short_function
PlantCARE_12175		motif_sequence	2451	4	-	organism	short_function
PlantCARE_12175	MYC	CATGTG	677	6	+	Arabidopsis thaliana
PlantCARE_12175	MYC	CATTTG	1297	6	+	Arabidopsis thaliana
PlantCARE_12175	MYC	CATTTG	1920	6	+	Arabidopsis thaliana
PlantCARE_12175	MYC	CAATTG	2135	6	-	Arabidopsis thaliana
PlantCARE_12175	ARE	AAACCA	2495	6	+	Zea mays	cis-acting regulatory element essential for the anaerobic induction
PlantCARE_12175	STRE	AGGGG	1314	5	-	Arabidopsis thaliana
PlantCARE_12175	STRE	AGGGG	1374	5	-	Arabidopsis thaliana
PlantCARE_12175	STRE	AGGGG	1481	5	+	Arabidopsis thaliana
PlantCARE_12175	STRE	AGGGG	1935	5	+	Arabidopsis thaliana
PlantCARE_12175	STRE	AGGGG	1964	5	+	Arabidopsis thaliana
