# Supplementary material for: The Nuclear Transcription Factor SlNF-YC9 Regulates the Protrusion of Tomato Fruit Tip
Source: Int J Mol Sci. 2025 Jul 6;26(13):6511. doi: 10.3390/ijms26136511 (PMC12249496; doi:10.3390/ijms26136511)
Supplement: Supplementary file 1 [file ijms-26-06511-s001.zip › supplementary_Tables_S3.xlsx]

## Sheet: Sheet1
Supplementary Table. S3. All the primer sequences used in this study.
Primer name	Forward primer Sequence(5'→3')	Reverse primer Sequence(5'→3')
Subcellular localization
PHB-SlNF-YC9	CTCTCTCAAGCTTGGATCCATGGATCAACATGGAAATGGACA	CTACTAGTGAGCTCCTGCAGAGAATCTGAGGGTGGTTGCTGC
Primers for SlNF-YC9 knockout vector construction and identification
SlNF-YC9-knockout	ATATATGGTCTCGATTGCAGCAAGACCAGCTGCTTGGTTTTAGAGCTAGAAATAGC	ATTATTGGTCTCGAAACCTAGGAATTGTTGCAAGCACCAAACTACACTGTTAGATTC
SlNF-YC9-check-1	TTCTGGGCAAATCAATATCAAG	ACAGGCACGAGCAAATACGAC
SlNF-YC9-check-2	GCAACCACCCTCAGATTC	TTAAAATAAAGTTCAAAGTATGCAG
Primers for qRT-PCR
q-SlNF-YC9	GCCTGTCGATCAAGCTCTGTATGCC	CGCTACTCAGACTACTCACTGCTCC
q-SlFUL2	GGGGTACCAGAATAGGGATGGGAAGGTGT	CCGCTCGAGGTATCGTTATTGGGAAGTGGAA
q-SlSUN	AAATACTCGTTTTCACATCGGGA	GCTGTGTCATTCCATCCATATCAG
q-SlOVATE	AATCAAGCAATCCAGACCAAGTT	ACTCTCCTTCACTTTCCCATCC
q-SlPT	GCCTGTCGATCAAGCTCTGTATG	TGTGTGCACCATGATCCATGT
q-SlORRM2	TGCGACATTGGAAGATGCTGAA	TCCTTGTAACATGGAAGCCG
q-SIPIN4	AAAGAGGGACCCACTGGACT	TCATAACACTAGCCGGAGGC
q-SIPIN5	CATGGCTTTGCGTGGGAAAA	GCTTGGGGTAATGCAGCTTG
q-SIPIN9	TTGTTCATGGCATTGTCGCC	AGAGCTGCCTGAACGATAGC
q-SIPIN10	TCAAAGGCAGGAAGTGGCAT	GGGGTAATGCTGCCTGAAGT
q-SlARF7	TCAACTCCTCAAACATACCT	TGAACTATCCAAATAATCCATCTG
q-SlLAX3	TATTGGGCTTTTGGAGATGC	CAATGGGGTACATGCAAATC
q-SlFZY1	CTGTAGACATAACGCCATTCCTCAT	AGGGCCATAGCTATTGAAAATGTTGA
q-SlFZY2	AGGAATGGAGGTGTGTTTGG	GGGACGTGTCACCGAGTAA
q-SlFZY5	GGCACCGTTGAACTTGTCAC	CCTTTCCAATTATTTGGGATTT
q-SlFZY6	CCAGAAGAAGGACCATTTGC	TACCATTTTCCACCACAACATC
q-SlEXP1	CCCTCCTCGCCCTCACTTT	TCTGATTCCTCCTTGCTTTCG
Primers for Yeast two-hybrid assay
BD-SlNF-YC9	ATGGCCATGGAGGCCGAATTCATGGATCAACATGGAAATGGACA	CCGCTGCAGGTCGACGGATCCTTAAGAATCTGAGGGTGGTTGCT
AD-SlCOL1	GTGGCATCGATACGGGATCCATGTTGAAAAAAGAGAACAGTAACAATTG	ATTCATCTGCAGCTCGAGCTCTCAGAATGAAGGGACAATTCCAT
AD-SlNF-YB3a	ggaggccagtgaattcATGACCGGGAAAAAAACCC	cgagctcgatggatccCTACCATCCAACCCCATGAA
AD-SlNF-YB3b	cgagctcgatggatccATGGCGGATTCGGATAATGAATC	atctgcagctcgagctcTCACCTTTGCCTCCCAACG
AD-SlNF-YB3c	ggaggccagtgaattcATGGCTGATTCAGACAACGAA	cgagctcgatggatccCTATCTCCGCCCTTGACCG
AD-SlNF-YB5c	ggaggccagtgaattcATGGTTGATACCAACAATATATTAGG	cgagctcgatggatccTTAAGGACCATAAAATCTTCC
AD-SlNF-YB7	ggaggccagtgaattcATGGAGGATGAAAGGGGAGG	cgagctcgatggatccTTACCAGTGTCCCATAGAATCAAG
AD-SlNF-YB8a	ggaggccagtgaattcATGGCGGAGCCGGCAAGTC	cgagctcgatggatccTCATAATTGGGAGTTTCCATAGTCTA
AD-SlNF-YB8b	ggaggccagtgaattcATGGCAGAAGTTCCGGCGA	cgagctcgatggatccTCACATTTGGGAGTTCCCATAG
AD-SlNF-YB8c	cgagctcgatggatccATGGCGGATGGTCAAGGTT	atctgcagctcgagctcTTACTCAGTTCCTTGCATCGG
AD-SlNF-YB13b	ggaggccagtgaattcATGGAACCTATGGATATCGTTG	cgagctcgatggatccTTAGCTATTCAAGGTTTGCTCTG
Primers for BiFC assay
BIFC-SlNF-YC9	gaggaggacctgctttctagaATGGATCAACATGGAAATGGACA	cgccggacgggtaccggatccGTGCTTCATGTCGATATATATTAA
BIFC-SlNF-YB3b	atctgcagctcgagctcATGGCGGATTCGGATAAT	agctcgatggatccCCTTTGCCTCCCAACGT
BIFC-SlNF-YB8c	atctgcagctcgagctcATGGCGGATGGTCAAGGTT	cgagctcgatggatccCTCAGTTCCTTGCATCGGGA
BIFC-SlNF-YB13b	atctgcagctcgagctcATGGAACCTATGGATATCGTTG	cgagctcgatggatccGCTATTCAAGGTTTGCTCTGC
BIFC-SlCOL1	ctctcgagctttcgcgagctcATGTTGAAAAAAGAGAACAGTAACAATTG	accggatccctcgagtctagaGAATGAAGGGACAATTCCATAATTG
Primers for Yeast three-hybrid assay
Bridge-SlNF-YA1a	GCGGCCGCATGCAATCAGAGTCCAAAAGTGC	GGAAGATCTCTACCATCGCTGGCCGG
Bridge-SlNF-YA1b	GCGGCCGCATGCCATCAAATTCCAAAAGC	GGAAGATCTTTACTTGACAGAAAAACCTCCTTC
Bridge-SlNF-YA3a	GCGGCCGCATGCAACAAATGTCTACATTTCCT	GGAAGATCTTCAAAAAGATGATAAACATGGATAGC
Bridge-SlNF-YA3b	GCGGCCGCATGAAGTCTTTGGATCCTGACTTAC	GGAAGATCT TCACCGGACAACTGGAGC
Bridge-SlNF-YA7a	GCGGCCGCATGTGTCTTGCTTTACAAACACG	GGAAGATCT TCAAGAGGCATTCTCTGAAGAAG
Bridge-SlNF-YA7b	GCGGCCGCATGGGTGAAAATTTAAGAGCAGC	GGAAGATCTTTAGAAATGTTCTGAGTGCATGC
Bridge-SlNF-YA8	GCGGCCGCATGCTAAGTTTCTCAAAGAAAGGTG	AGATCTTCAGGTTCCAACATGCAGGA
Bridge-SlNF-YA9	GCGGCCGCATGCCTACTATTGCTAAACATGATG	AGATCTTTAATTGCTGGAAGCTGCCC
Bridge-SlNF-YA10	GCGGCCGCATGAATACTACTATATTTTCCAAAGGAA	AGATCTTCATACTTTGAGGTTGCAACAGC
Primers for Dual- luciferase assay
62-SlNF-YC9	TCTAGAATGGATCAACATGGAAATGGACA	GGATCCTTAAGAATCTGAGGGTGGTTGCT
62-COL1	GGATCCATGTTGAAAAAAGAGAACAGTAACAATTG	GAATTCTCAGAATGAAGGGACAATTCCAT
62-SlNF-YB3b	GAGCTCATGGCGGATTCGGATAATGAATC	GGATCCTCACCTTTGCCTCCCAACG
62-SlNF-YB8c	GAGCTCATGGCGGATGGTCAAGGTT	GGATCCTTACTCAGTTCCTTGCATCGG
62-SlNF-YB13b	GAATTCATGGAACCTATGGATATCGTTG	GGATCCTTAGCTATTCAAGGTTTGCTCTG
62-SlNF-YBA1a	GAGCTCATGCAATCAGAGTCCAAAAGTGC	TCTAGACTACCATCGCTGGCCGG
62-SlNF-YBA1b	GAGCTCATGCCATCAAATTCCAAAAGC	TCTAGATTACTTGACAGAAAAACCTCCTTC
62-SlNF-YBA3a	GAGCTCATGCAACAAATGTCTACATTTCCT	TCTAGATCAAAAAGATGATAAACATGGATAGC
62-SlNF-YBA3b	GAGCTCATGAAGTCTTTGGATCCTGACTTAC	GAATTCTCACCGGACAACTGGAGC
62-SlNF-YBA7a	GAGCTCATGTGTCTTGCTTTACAAACACG	GGATCCTCAAGAGGCATTCTCTGAAGAAG
62-SlNF-YBA7b	GAGCTCATGGGTGAAAATTTAAGAGCAGC	GGATCCTTAGAAATGTTCTGAGTGCATGC
62-SlNF-YBA8	GAGCTCATGCTAAGTTTCTCAAAGAAAGGTG	GGATCCTCAGGTTCCAACATGCAGGA
62-SlNF-YBA9	GAGCTCATGCCTACTATTGCTAAACATGATG	GGATCCTTAATTGCTGGAAGCTGCCC
62-SlNF-YBA10	TCTAGAATGAATACTACTATATTTTCCAAAGGAAA	AAGCTTTCATACTTTGAGGTTGCAACAGC
800-FUL2	AAGCTTATTATCATCATCCTTTAATAAAATGTATTAAA	CTGCAGAATGTTTTCCTTCATACTAAACACAC
800-FUL2-P1	AAGCTTATTATCATCATCCTTTAATAAAATGTATTAAA	CTGCAGAATGTTTTCCTTCATACTAAACACAC
800-FUL2-P2	AAGCTTAGACTAAAATTATTTTGTTTTCATTTC	CTGCAGTCCCTTTTCTCATTATTACTCGG
800-FUL2-P3	AAGCTTCGAGTAATAATGAGAAAAGGGAGA	CTGCAGATTAATTTCTTTCTTTCTTCTTTCTTCT
