# Supplementary material for: The Nuclear Transcription Factor SlNF-YC9 Regulates the Protrusion of Tomato Fruit Tip
Source: Int J Mol Sci. 2025 Jul 6;26(13):6511. doi: 10.3390/ijms26136511 (PMC12249496; doi:10.3390/ijms26136511)
Supplement: Supplementary file 1 [file ijms-26-06511-s001.zip › supplementary_Tables_S4.xlsx]

## Sheet: Sheet1
List of differentially expressed genes in CR-slnf-yc9 mutant compared with WT
Transcript id	MeanTPM (cr)	MeanTPM (WT)	log2FoldChange	pValue	qValue	result
transcript:Solyc03g097050.3.1	47.695	18.625	1.3566	4.34658e-05	0.00439271	up
transcript:Solyc02g021260.2.1	0.505	0.16	1.65821	0.011023	0.303678	-
transcript:Solyc02g086490.3.1	80.195	0.98	6.35459	0.00020871	0.0162123	up
transcript:Solyc10g049270.2.1	1.185	0.035	5.08139	4.59309e-06	0.000618911	up
transcript:Solyc04g078550.3.1	10.755	28.23	-1.39222	0.00205801	0.0972915	-
transcript:Solyc02g090970.1.1	0.35	5.85	-4.06301	2.56881e-05	0.00275043	down
transcript:Solyc12g096510.2.1	0.36	0.0001	11.8138	0.0182418	0.405538	-
transcript:Solyc05g007040.1.1	23.7	0.0001	17.8545	0.00189416	0.0917347	-
transcript:Solyc10g009550.3.1	8.235	26.385	-1.67988	0.000356494	0.0253715	down
transcript:Solyc01g107170.2.1	5.48	23.88	-2.12356	0.000777041	0.0462211	down
transcript:Solyc03g005940.3.1	3.965	0.0001	15.275	0.0473914	0.692728	-
transcript:Solyc01g098280.3.1	0.26	0.0001	11.3443	0.0489209	0.702484	-
transcript:Solyc07g053230.3.1	0.345	4.685	-3.76338	1.40605e-05	0.00165337	down
transcript:Solyc02g092820.3.1	2.17	0.86	1.33529	0.00881722	0.268282	-
transcript:Solyc02g064980.1.1	0.465	3.335	-2.84238	0.00854143	0.262234	-
transcript:Solyc03g117260.2.1	0.01	0.57	-5.83289	4.71402e-05	0.00471593	down
transcript:Solyc02g064690.3.1	1.095	2.95	-1.42978	0.00054313	0.0352732	down
transcript:Solyc08g081790.2.1	6.29	0.11	5.83748	1.82257e-10	7.84813e-08	up
transcript:Solyc07g049550.3.1	1.5	4.815	-1.68257	0.00692052	0.231166	-
transcript:Solyc03g005570.3.1	0.05	1.015	-4.34341	0.0196717	0.4249	-
transcript:Solyc01g109610.3.1	0.81	0.02	5.33985	0.00549718	0.196195	-
transcript:Solyc05g009280.3.1	0.0001	0.22	-11.1033	0.0407291	0.638261	-
transcript:Solyc02g089460.1.1	2.345	8.335	-1.82959	0.0173534	0.394879	-
transcript:Solyc07g045120.2.1	0.88	3.705	-2.0739	6.52791e-09	1.92992e-06	down
transcript:Solyc10g009440.3.1	2.09	0.0001	14.3512	2.02635e-06	0.000311829	up
transcript:Solyc01g109690.1.1	2.48	0.0001	14.5981	0.0206209	0.436854	-
transcript:Solyc09g007420.3.1	2.61	0.545	2.25972	0.0133652	0.334688	-
transcript:Solyc10g084290.2.1	0.605	0.07	3.11151	0.00235932	0.108179	-
transcript:Solyc03g094040.3.1	9.68	3.01	1.68524	0.00690819	0.231144	-
transcript:Solyc07g065580.2.1	2.35	0.0001	14.5204	3.5009e-05	0.00364978	up
transcript:Solyc03g031900.2.1	0.575	1.225	-1.09115	0.036692	0.607263	-
transcript:Solyc12g044987.1.1	0.175	0.0001	10.7731	0.0398652	0.632226	-
transcript:Solyc06g017860.2.1	1.625	0.065	4.64386	0.00170068	0.0846409	-
transcript:Solyc08g068600.3.1	18.075	45.525	-1.33266	0.00679779	0.229134	-
transcript:Solyc11g064840.1.1	0.575	0.0001	12.4893	0.000953127	0.0534545	-
transcript:Solyc08g065570.2.1	0.215	0.0001	11.0701	0.0304053	0.550538	-
transcript:Solyc01g014103.1.1	2.665	0.0001	14.7018	0.0468851	0.688978	-
transcript:Solyc03g080075.1.1	2.165	0.135	4.00334	0.000344619	0.0248226	up
transcript:Solyc09g015520.3.1	1.97	4.485	-1.18691	0.000937186	0.0528883	-
transcript:Solyc12g100270.2.1	0.0001	0.34	-11.7313	0.0159245	0.377763	-
transcript:Solyc08g079370.2.1	2.115	0.0001	14.3684	0.00833382	0.258888	-
transcript:Solyc06g083140.3.1	8.24	1.76	2.22707	0.00134156	0.0703006	-
transcript:Solyc09g072560.3.1	1059.49	2.385	8.79516	0.0210394	0.44379	-
transcript:Solyc11g062250.1.1	0.235	0.0001	11.1984	0.0361221	0.603803	-
transcript:Solyc03g033690.2.1	0.935	0.0001	13.1908	0.000411988	0.0284344	up
transcript:Solyc02g087520.3.1	0.205	0.0001	11.0014	0.0216562	0.452496	-
transcript:Solyc02g088090.1.1	16.115	73.71	-2.19346	0.000193369	0.0151994	down
transcript:Solyc11g011100.1.1	1.945	0.0001	14.2475	0.000646054	0.0401161	up
transcript:Solyc01g010060.2.1	1.745	6.605	-1.92033	0.030716	0.551606	-
transcript:Solyc11g069540.2.1	2.155	0.385	2.48476	0.00437078	0.166493	-
transcript:Solyc06g071750.3.1	9.35	21.5	-1.2013	0.000679103	0.0419055	down
transcript:Solyc03g026040.3.1	0.145	0.0001	10.5018	0.00678043	0.229134	-
transcript:Solyc05g051240.1.1	18.305	54.53	-1.57481	0.0129404	0.329464	-
transcript:Solyc09g030450.3.1	4.41	10.37	-1.23357	9.02796e-05	0.00843518	down
transcript:Solyc01g103864.1.1	0.0001	0.81	-12.9837	0.0486828	0.701618	-
transcript:Solyc03g098740.1.1	1.19	8.645	-2.8609	0.00494374	0.18168	-
transcript:Solyc07g006230.1.1	8.185	3.15	1.37763	0.0130578	0.331176	-
transcript:Solyc02g078850.1.1	3.535	0.55	2.68421	0.00795843	0.252957	-
transcript:Solyc10g007600.3.1	545.83	1198.65	-1.13489	0.00799814	0.253079	-
transcript:Solyc07g054940.2.1	2.465	0.0001	14.5893	0.00794589	0.252957	-
transcript:Solyc02g061610.1.1	0.49	0.0001	12.2586	0.00301063	0.127705	-
transcript:Solyc05g055510.3.1	0.765	2.76	-1.85114	0.0438952	0.663722	-
transcript:Solyc06g072350.3.1	0.6	14.86	-4.63033	7.70491e-07	0.000135061	down
transcript:Solyc10g081810.2.1	4.48	0.55	3.026	0.00203117	0.0964831	-
transcript:Solyc05g052280.3.1	0.16	1.775	-3.47168	0.017835	0.400994	-
transcript:Solyc10g085090.2.1	0.785	0.07	3.48727	1.70913e-06	0.000270835	up
transcript:Solyc03g025810.3.1	0.15	0.0001	10.5507	0.0386108	0.622297	-
transcript:Solyc08g082590.3.1	6.28	2.96	1.08517	0.0103171	0.295776	-
transcript:Solyc12g057150.1.1	65.92	537.52	-3.02753	9.26787e-18	1.14736e-14	down
transcript:Solyc05g055590.2.1	0.99	0.27	1.87447	0.0251076	0.490466	-
transcript:Solyc07g064790.3.1	94.85	0.23	8.68787	0.0227699	0.460818	-
transcript:Solyc05g053640.1.1	22.885	0.0001	17.804	0.00215849	0.100601	-
transcript:Solyc04g071700.3.1	7.805	3.645	1.09848	0.00129124	0.0683875	-
transcript:Solyc06g075610.1.1	6.84	24.77	-1.85653	0.000121469	0.0105529	down
transcript:Solyc10g006500.3.1	1.35	0.035	5.26946	4.92639e-07	9.20584e-05	up
transcript:Solyc05g053030.1.1	2.57	0.0001	14.6495	3.24676e-09	1.03729e-06	up
transcript:Solyc02g094460.2.1	2.92	0.0001	14.8337	0.00668886	0.226484	-
transcript:Solyc02g072080.1.1	15.63	60.245	-1.94652	1.13301e-10	5.21921e-08	down
transcript:Solyc03g026270.2.1	0.38	36.1	-6.56986	1.50346e-06	0.000246121	down
transcript:Solyc02g077370.1.1	3.55	9.955	-1.4876	0.0112843	0.307031	-
transcript:Solyc09g091600.3.1	1.295	0.1	3.69488	0.00292627	0.126122	-
transcript:Solyc03g119210.1.1	7.09	43.69	-2.62345	0.0132365	0.333149	-
transcript:Solyc11g067215.1.1	3.51	0.675	2.37851	0.0348629	0.59333	-
transcript:Solyc10g050997.1.1	1.495	0.0001	13.8679	0.0073122	0.239802	-
transcript:Solyc11g068630.2.1	1.905	0.0001	14.2175	3.66015e-06	0.000517858	up
transcript:Solyc06g073245.1.1	6.52	16.84	-1.36895	0.00121077	0.0649947	-
transcript:Solyc10g006130.1.1	115.915	439.205	-1.92183	1.29671e-05	0.0015473	down
transcript:Solyc06g064820.3.1	0.89	0.0001	13.1196	0.0268211	0.510838	-
transcript:Solyc10g006080.2.1	1.33	0.06	4.47032	0.0114528	0.309068	-
transcript:Solyc01g106280.3.1	171.525	348.63	-1.02328	0.00176242	0.0864109	-
transcript:Solyc10g008450.1.1	1.525	3.56	-1.22307	0.048628	0.701618	-
transcript:Solyc05g047510.2.1	0.83	0.0001	13.0189	0.00192152	0.0928329	-
transcript:Solyc09g072820.3.1	8.71	0.39	4.48113	2.49235e-37	1.64561e-33	up
transcript:Solyc01g081297.1.1	4.95	11.775	-1.25023	0.000806837	0.0472835	down
transcript:Solyc10g085650.2.1	0.0001	0.23	-11.1674	0.0099194	0.289959	-
transcript:Solyc01g090360.3.1	73.135	0.0001	19.4802	0.0013784	0.0716622	-
transcript:Solyc07g061800.3.1	49.125	4.42	3.47434	0.00200229	0.0953397	-
transcript:Solyc05g053630.1.1	3.28	0.0001	15.0014	0.0010873	0.0596602	-
transcript:Solyc10g075100.2.1	2996.24	6529.65	-1.12385	0.0325437	0.571273	-
transcript:Solyc06g082740.3.1	0.0001	0.14	-10.4512	0.0278397	0.520773	-
transcript:Solyc00g007300.3.1	6.855	13.945	-1.02452	0.00701701	0.232819	-
transcript:Solyc09g084450.3.1	0.165	5.47	-5.051	0.000371949	0.0262191	down
transcript:Solyc08g076000.3.1	0.535	1.485	-1.47285	0.0350134	0.594243	-
transcript:Solyc09g015070.3.1	0.365	0.0001	11.8337	0.0431472	0.656926	-
transcript:Solyc03g123410.1.1	0.03	0.98	-5.02975	0.032622	0.571273	-
transcript:Solyc10g006660.3.1	37.63	173.52	-2.20515	1.21433e-05	0.00147567	down
transcript:Solyc08g016720.1.1	19.46	8.095	1.26541	1.09168e-05	0.00133481	up
transcript:Solyc06g075690.3.1	2.03	17.78	-3.1307	6.80878e-15	5.18724e-12	down
transcript:Solyc02g077970.3.1	3.31	0.03	6.78572	0.0227757	0.460818	-
transcript:Solyc08g078890.2.1	23.74	0.0001	17.857	1.94104e-07	3.96373e-05	up
transcript:Solyc07g006600.1.1	3.905	1.52	1.36125	0.0288376	0.53292	-
transcript:Solyc01g087520.3	0.045	0.365	-3.0199	0.0302717	0.550538	-
transcript:Solyc08g041860.1.1	562.065	1325.7	-1.23795	2.1475e-05	0.0023632	down
transcript:Solyc04g081560.3.1	0.09	1.275	-3.82443	0.00358117	0.143407	-
transcript:Solyc07g063320.3.1	1.305	2.735	-1.06749	0.0266916	0.509352	-
transcript:Solyc01g005755.1.1	1.45	3.68	-1.34365	0.0211212	0.444129	-
transcript:Solyc04g012060.3.1	4.975	12.045	-1.27567	0.00289762	0.125319	-
transcript:Solyc03g042560.2.1	0.18	0.0001	10.8138	0.0110395	0.303708	-
transcript:Solyc06g009600.1.1	0.465	0.0001	12.183	0.00623359	0.214366	-
transcript:Solyc01g068065.1.1	0.0001	0.79	-12.9476	0.0281254	0.524583	-
transcript:Solyc01g005660.2.1	1.06	0.0001	13.3718	0.00926493	0.278482	-
transcript:Solyc02g091500.1.1	27.825	83.945	-1.59306	0.000583769	0.0372276	down
transcript:Solyc08g081540.3.1	0.605	2.025	-1.74291	0.0100127	0.289959	-
transcript:Solyc08g079900.2.1	0.075	0.27	-1.848	0.0242049	0.478396	-
transcript:Solyc05g009320.3.1	4.93	1.645	1.5835	0.0486844	0.701618	-
transcript:Solyc08g062340.3.1	1.645	6.16	-1.90484	0.0260164	0.502315	-
transcript:Solyc04g015360.3.1	34.32	110.695	-1.68947	4.56996e-05	0.00459501	down
transcript:Solyc06g066820.3.1	0.0001	0.12	-10.2288	0.039518	0.629745	-
transcript:Solyc04g081530.1.1	5.015	21.99	-2.13253	1.81282e-05	0.00207563	down
transcript:Solyc01g060020.3.1	0.53	2.985	-2.49367	0.026408	0.505889	-
transcript:Solyc02g087410.3.1	0.975	2.265	-1.21604	0.0365112	0.606723	-
transcript:Solyc03g123560.3.1	3.955	11.15	-1.49529	0.000347398	0.0249321	down
transcript:Solyc09g018280.1.1	26.615	85.43	-1.6825	0.00154922	0.0782828	-
transcript:Solyc06g064650.3.1	14.16	0.08	7.46761	0.0108527	0.300658	-
transcript:Solyc01g095140.3.1	2.025	27.87	-3.78272	6.41371e-08	1.39607e-05	down
transcript:Solyc02g090500.3.1	0.24	0.745	-1.63421	0.0338836	0.58413	-
transcript:Solyc02g032100.3.1	2.43	0.14	4.11746	0.00210565	0.0986023	-
transcript:Solyc01g079660.2.1	0.4	0.0001	11.9658	0.0130921	0.331622	-
transcript:Solyc08g066040.1.1	18.25	7.135	1.35491	0.0438642	0.663722	-
transcript:Solyc09g056450.3.1	41.32	114.16	-1.46615	0.00450894	0.170427	-
transcript:Solyc04g071480.1.1	36.465	156.89	-2.10517	5.72661e-09	1.72033e-06	down
transcript:Solyc08g082780.2.1	2.05	0.0001	14.3233	0.00263529	0.118099	-
transcript:Solyc04g071030.1.1	12.565	57.56	-2.19566	6.77822e-09	1.97446e-06	down
transcript:Solyc04g071070.2.1	0.75	25.855	-5.10741	0.0107074	0.299143	-
transcript:Solyc10g054440.2.1	44.135	116.8	-1.40405	0.00114701	0.0620766	-
transcript:Solyc09g005080.1.1	3.98	8.915	-1.16347	0.00209071	0.0983679	-
transcript:Solyc05g016310.1.1	1.525	6.58	-2.10928	0.000875683	0.050423	-
transcript:Solyc01g112230.3.1	76.205	0.41	7.53812	0.0245034	0.482469	-
transcript:Solyc06g005170.3.1	68.465	143.55	-1.06811	0.0083184	0.258888	-
transcript:Solyc07g064210.2.1	173.51	0.805	7.75181	0.0166824	0.387392	-
transcript:Solyc04g079760.3.1	0.375	1.625	-2.11548	0.035733	0.600338	-
transcript:Solyc03g093630.2.1	0.235	0.0001	11.1984	0.0489977	0.702785	-
transcript:Solyc11g050930.1.1	0.75	0.0001	12.8727	0.0121633	0.31827	-
transcript:Solyc04g006940.3.1	0.27	0.01	4.75489	0.00181853	0.0887227	-
transcript:Solyc05g005580.3.1	0.01	0.32	-5	0.0128801	0.328774	-
transcript:Solyc06g007170.3.1	3.28	0.95	1.7877	0.00331052	0.136899	-
transcript:Solyc12g056550.1.1	21.255	44.125	-1.05379	0.000321329	0.0233146	down
transcript:Solyc05g005290.3.1	1.355	4.795	-1.82324	1.3954e-05	0.00165337	down
transcript:Solyc03g005480.3.1	0.745	0.2	1.89724	0.0261907	0.503674	-
transcript:Solyc06g082780.3.1	3.38	7.065	-1.06367	0.0222112	0.458005	-
transcript:Solyc04g009153.1.1	0.345	0.0001	11.7524	0.0216562	0.452496	-
transcript:Solyc04g005610.3.1	0.215	1.665	-2.95311	0.017579	0.397538	-
transcript:Solyc03g118770.3.1	1.47	0.185	2.99022	0.002049	0.0970972	-
transcript:Solyc01g099910.3.1	2.145	0.36	2.57491	0.026571	0.50843	-
transcript:Solyc06g062920.3.1	9.26	41.53	-2.16507	9.22217e-15	6.76565e-12	down
transcript:Solyc05g010080.3.1	9.53	1.92	2.31137	1.4334e-05	0.00167016	up
transcript:Solyc06g036290.3.1	6.225	34.745	-2.48066	1.19712e-22	4.74251e-19	down
transcript:Solyc08g068780.2.1	3.74	16	-2.09696	0.00957286	0.284287	-
transcript:Solyc03g093550.1.1	99.12	245.685	-1.30956	0.039027	0.625334	-
transcript:Solyc05g007090.3.1	4.125	1.87	1.14136	0.00333652	0.137687	-
transcript:Solyc03g119530.3.1	18.86	73.17	-1.95592	0.000276337	0.0203483	down
transcript:Solyc04g078300.3.1	0.595	0.0001	12.5387	0.0121633	0.31827	-
transcript:Solyc10g074490.2.1	0.2	0.0001	10.9658	0.00461216	0.173354	-
transcript:Solyc05g053715.1.1	0.265	3.705	-3.80541	0.0313208	0.559425	-
transcript:Solyc02g087910.2.1	52.81	0.41	7.00904	0.0408982	0.638889	-
transcript:Solyc01g098490.3.1	0.47	2.61	-2.47332	0.000361753	0.0255915	down
transcript:Solyc11g071760.2.1	0.195	3.13	-4.00462	1.46278e-08	3.7147e-06	down
transcript:Solyc01g079940.3.1	0.03	0.915	-4.93074	0.0100055	0.289959	-
transcript:Solyc04g078360.2.1	1.075	0.39	1.46279	0.000509917	0.0336681	up
transcript:Solyc06g053640.1.1	1.275	5.045	-1.98436	0.016363	0.384481	-
transcript:Solyc10g007090.3.1	1.475	5.91	-2.00244	0.0121132	0.31827	-
transcript:Solyc07g052990.1.1	8.44	34.125	-2.01551	0.0166587	0.387296	-
transcript:Solyc04g011440.3.1	33.56	148.45	-2.14516	9.06534e-21	1.63242e-17	down
transcript:Solyc08g006730.1.1	0.035	0.94	-4.74723	0.0314794	0.560238	-
transcript:Solyc12g009240.1.1	2.27	66.475	-4.87205	4.35237e-15	3.44847e-12	down
transcript:Solyc05g051550.2.1	0.0001	0.23	-11.1674	0.0377207	0.612759	-
transcript:Solyc06g060410.3.1	0.295	1.07	-1.85882	0.0370817	0.6093	-
transcript:Solyc10g006110.3.1	0.06	0.415	-2.79008	0.0135385	0.337321	-
transcript:Solyc12g010420.1.1	0.385	6.315	-4.03585	0.0175144	0.396939	-
transcript:Solyc07g062720.2.1	1.615	0.415	1.96035	0.0156932	0.37362	-
transcript:Solyc12g088940.2.1	0.155	0.91	-2.5536	0.0186231	0.411233	-
transcript:Solyc05g053010.1.1	2.08	5.385	-1.37236	0.00830237	0.258888	-
transcript:Solyc07g065845.1.1	0.16	1.535	-3.26209	0.0184768	0.409383	-
transcript:Solyc04g011990.2.1	0.6	0.12	2.32193	0.00538819	0.193701	-
transcript:Solyc10g076720.2.1	1.785	6.125	-1.77879	0.0405177	0.636964	-
transcript:Solyc08g074940.3.1	8.02	0.53	3.91954	0.00805129	0.254354	-
transcript:Solyc03g082430.1.1	0.4	0.0001	11.9658	0.0050012	0.183112	-
transcript:Solyc08g014010.3.1	0.0001	0.225	-11.1357	0.0175809	0.397538	-
transcript:Solyc03g093560.1.1	73.36	164.64	-1.16625	0.0391509	0.626414	-
transcript:Solyc06g054150.1.1	1.22	6.385	-2.38781	0.01657	0.385685	-
transcript:Solyc02g094050.3.1	7.295	0.325	4.4884	0.030623	0.550538	-
transcript:Solyc03g114940.3.1	0.415	0.05	3.05311	0.0303191	0.550538	-
transcript:Solyc03g111720.3.1	84.615	209.17	-1.30569	0.0103649	0.295776	-
transcript:Solyc09g065420.3.1	0.81	5.48	-2.75818	0.0415957	0.641669	-
transcript:Solyc12g038450.1.1	0.0001	1.16	-13.5018	0.039518	0.629745	-
transcript:Solyc05g054890.3.1	0.17	1.04	-2.61298	0.0273077	0.516136	-
transcript:Solyc10g018907.1.1	0.035	1.3	-5.21501	0.00169412	0.0845269	-
transcript:Solyc08g066210.3.1	0.925	2.35	-1.34514	0.00630595	0.216479	-
transcript:Solyc03g116230.3.1	1873.79	826.74	1.18045	0.00465344	0.174244	-
transcript:Solyc03g120495.1.1	0.0001	9.33	-16.5096	9.01697e-07	0.000155311	down
transcript:Solyc08g075570.3.1	0.03	0.58	-4.27302	0.0127886	0.328272	-
transcript:Solyc03g113210.3.1	0.39	8.745	-4.48691	2.52658e-05	0.00271992	down
transcript:Solyc02g091250.1.1	0.07	8.95	-6.99839	1.89148e-05	0.00214096	down
transcript:Solyc09g005830.1.1	0.925	8.785	-3.24752	7.09488e-07	0.000125478	down
transcript:Solyc05g051260.3.1	11.515	0.725	3.98939	1.84802e-08	4.5192e-06	up
transcript:Solyc09g008860.3.1	0.465	2.305	-2.30946	0.000107149	0.00964731	down
transcript:Solyc06g033810.2.1	0.555	0.0001	12.4383	0.0255426	0.497981	-
transcript:Solyc05g050020.3.1	2.02	4.39	-1.11987	0.00725708	0.239428	-
transcript:Solyc01g095330.2.1	0.47	0.025	4.23266	0.0193555	0.421312	-
transcript:Solyc05g013930.2.1	0.15	0.0001	10.5507	0.0348665	0.59333	-
transcript:Solyc12g010820.2.1	0.705	0.105	2.74723	0.0177441	0.399746	-
transcript:Solyc06g050630.3.1	0.555	1.7	-1.61498	0.0163475	0.384481	-
transcript:Solyc02g070040.1.1	2.755	20.94	-2.92614	4.1796e-05	0.00428961	down
transcript:Solyc08g076870.1.1	2.085	8.515	-2.02996	0.000547406	0.0354347	down
transcript:Solyc05g046310.3.1	16.31	42.065	-1.36686	0.000102762	0.00933719	down
transcript:Solyc03g111460.2.1	0.405	0.0001	11.9837	0.0416531	0.641669	-
transcript:Solyc04g008100.2.1	0.085	2.155	-4.66408	2.25398e-06	0.000333185	down
transcript:Solyc04g074680.1.1	0.47	5.91	-3.65243	0.000685929	0.0420646	down
transcript:Solyc02g014220.3.1	0.0001	0.15	-10.5507	0.0344371	0.590078	-
transcript:Solyc02g082870.3.1	0.1	0.0001	9.96578	0.0195381	0.423578	-
transcript:Solyc12g042760.1.1	0.36	0.02	4.16993	0.0411007	0.639394	-
transcript:Solyc02g091990.3.1	0.025	0.345	-3.7866	0.00734703	0.240526	-
transcript:Solyc08g077210.3.1	1.23	4.79	-1.96137	0.00505285	0.184661	-
transcript:Solyc07g042540.3.1	2.955	10.38	-1.81258	0.0122312	0.31935	-
transcript:Solyc12g044520.2.1	0.75	0.0001	12.8727	0.00838375	0.259072	-
transcript:Solyc05g056060.3.1	0.125	1.355	-3.43829	0.000489538	0.0324306	down
transcript:Solyc08g062290.3.1	0.61	0.0001	12.5746	0.000792745	0.0468737	up
transcript:Solyc07g032490.3.1	0.0001	0.42	-12.0362	0.0019722	0.0945894	-
transcript:Solyc01g101120.3.1	5.62	15.305	-1.44536	1.75697e-05	0.00202337	down
transcript:Solyc08g081620.3.1	0.0001	0.5	-12.2877	0.000584501	0.0372276	down
transcript:Solyc10g005010.3.1	5.685	0.235	4.59643	0.0236516	0.471794	-
transcript:Solyc11g008080.2.1	0.605	2.145	-1.82597	0.0456467	0.680338	-
transcript:Solyc03g116920.2.1	0.365	0.025	3.8679	0.0258118	0.500526	-
transcript:Solyc12g014420.2.1	6.75	16.645	-1.30213	0.0367889	0.607263	-
transcript:Solyc09g082760.3.1	0.43	23.16	-5.75115	0.00195786	0.0941666	-
transcript:Solyc04g010155.1.1	0.855	0.325	1.39548	0.0401837	0.634737	-
transcript:Solyc11g042560.1.1	0.05	2.395	-5.58195	0.00483021	0.179506	-
transcript:Solyc06g048770.3.1	6.555	0.89	2.88072	5.66518e-05	0.00558288	up
transcript:Solyc12g062200.1.1	189.68	77.53	1.29074	5.77515e-08	1.27105e-05	up
transcript:Solyc04g054690.3.1	0.64	3.39	-2.40514	0.0020981	0.0984814	-
transcript:Solyc05g014320.3.1	4.045	10.085	-1.318	0.00123949	0.0659994	-
transcript:Solyc03g098730.1.1	4.025	24.775	-2.62182	5.85623e-10	2.36735e-07	down
transcript:Solyc02g063350.1.1	1.865	8.095	-2.11786	0.0412563	0.640328	-
transcript:Solyc08g080700.2.1	1.04	0.0001	13.3443	0.0219513	0.454349	-
transcript:Solyc06g005560.3.1	0.575	1.58	-1.45829	0.0128766	0.328774	-
transcript:Solyc03g007890.3.1	4.745	12.565	-1.40493	1.28794e-06	0.000214383	down
transcript:Solyc07g048050.2.1	6.285	0.395	3.99199	2.32875e-13	1.56875e-10	up
transcript:Solyc09g009345.1.1	0.0001	1.36	-13.7313	0.000116675	0.010181	down
transcript:Solyc08g044270.3.1	0.58	0.0001	12.5018	0.0431472	0.656926	-
transcript:Solyc03g111100.1.1	2.45	14.125	-2.5274	0.00175738	0.0863888	-
transcript:Solyc10g077080.2.1	1.59	0.11	3.85345	5.45613e-05	0.00540375	up
transcript:Solyc01g110110.3.1	12.435	3.465	1.84348	0.000815477	0.0476488	up
transcript:Solyc12g087790.1.1	129.73	922.7	-2.83035	3.93452e-07	7.49375e-05	down
transcript:Solyc05g008480.3.1	7.505	16.255	-1.11496	0.0241972	0.478396	-
transcript:Solyc10g008860.1.1	0.315	0.0001	11.6211	0.0464243	0.686248	-
transcript:Solyc02g088325.1.1	1.895	0.16	3.56605	2.51772e-07	4.98711e-05	up
transcript:Solyc08g076720.3.1	17.555	35.48	-1.01512	0.0242241	0.478396	-
transcript:Solyc04g005050.2.1	19.555	54.065	-1.46716	1.39867e-09	5.03725e-07	down
transcript:Solyc12g057160.1.1	94.055	492.035	-2.38718	3.7349e-06	0.000524687	down
transcript:Solyc03g115690.1.1	10.3	1.375	2.90514	2.37593e-13	1.56875e-10	up
transcript:Solyc01g099840.3.1	317.955	643.705	-1.01758	0.0271558	0.5146	-
transcript:Solyc01g007040.3.1	0.0001	0.855	-13.0617	0.0388403	0.623458	-
transcript:Solyc06g082080.3.1	3.77	9.495	-1.3326	0.000845977	0.0489974	down
transcript:Solyc02g087850.1.1	23.065	48.235	-1.06438	0.0305355	0.550538	-
transcript:Solyc03g025670.3.1	1.14	12.16	-3.41504	0.0367887	0.607263	-
transcript:Solyc10g049630.2.1	27.64	56.36	-1.02791	0.0181785	0.40504	-
transcript:Solyc05g016720.3.1	4.19	0.0001	15.3547	6.64412e-07	0.000119642	up
transcript:Solyc12g041950.2.1	0.35	0.045	2.95936	0.0274271	0.517899	-
transcript:Solyc01g079600.3.1	13.96	32.025	-1.1979	0.00369704	0.146755	-
transcript:Solyc09g082890.2.1	0.035	0.87	-4.63559	0.00493053	0.18168	-
transcript:Solyc03g005200.3.1	0.0001	0.765	-12.9012	0.0123411	0.321647	-
transcript:Solyc04g077980.1.1	38.705	332.165	-3.10131	1.41356e-11	7.99993e-09	down
transcript:Solyc02g089250.3.1	4.14	13.86	-1.74322	0.000108703	0.00969902	down
transcript:Solyc06g005630.2.1	5.03	2.11	1.25332	0.0278245	0.520773	-
transcript:Solyc08g067990.2.1	5.115	0.68	2.91113	0.00147719	0.0756077	-
transcript:Solyc03g005590.2.1	324.865	0.78	8.70215	2.09897e-05	0.00232271	up
transcript:Solyc01g017600.3.1	0.33	2.575	-2.96403	0.00371171	0.147043	-
transcript:Solyc06g007440.3.1	2.3	1.01	1.18728	0.0262186	0.503724	-
transcript:Solyc08g075230.1.1	1.335	4.56	-1.77219	0.0172122	0.39324	-
transcript:Solyc04g057940.3.1	0.665	1.75	-1.39593	0.0165692	0.385685	-
transcript:Solyc12g005660.2.1	4.87	2.4	1.02089	0.00687076	0.230479	-
transcript:Solyc06g068460.3.1	21.145	60.035	-1.50549	0.0114175	0.309068	-
transcript:Solyc08g078160.3.1	31.35	1.225	4.67761	0.00302614	0.128081	-
transcript:Solyc06g060870.1.1	0.13	2.12	-4.02748	0.0027246	0.120736	-
transcript:Solyc10g050970.1.1	0.08	13.515	-7.40035	9.34071e-10	3.48603e-07	down
transcript:Solyc05g005380.2.1	4.31	0.045	6.58162	0.000139552	0.0118637	up
transcript:Solyc09g082250.2.1	0.085	1.16	-3.77052	0.00506214	0.184661	-
transcript:Solyc02g093430.3.1	5.92	11.995	-1.01876	0.000845959	0.0489974	down
transcript:Solyc11g008260.2.1	4.505	1.75	1.36417	0.0321109	0.567904	-
transcript:Solyc02g067870.3.1	0.595	0.05	3.57289	0.0413752	0.640782	-
transcript:Solyc01g100620.2.1	0.655	0.035	4.22607	0.0270562	0.513834	-
transcript:Solyc11g061700.2.1	1.29	0.39	1.72583	0.0369412	0.608761	-
transcript:Solyc01g091420.2.1	2.105	0.135	3.96279	0.0028247	0.123241	-
transcript:Solyc01g111900.3.1	0.0001	0.78	-12.9293	0.000357364	0.0253715	down
transcript:Solyc06g007130.3.1	2.26	4.54	-1.00637	0.0387494	0.62301	-
transcript:Solyc05g056080.3.1	2.045	5.41	-1.40353	0.0060857	0.210744	-
transcript:Solyc12g035223.1.1	0.0001	3.815	-15.2194	6.00758e-06	0.000798645	down
transcript:Solyc04g079470.3.1	0.675	3.335	-2.30473	0.000110285	0.0097961	down
transcript:Solyc06g068130.3.1	0.91	8.775	-3.26946	0.000265023	0.0197323	down
transcript:Solyc03g116340.3.1	42.915	99.58	-1.21437	0.00536564	0.193593	-
transcript:Solyc07g052270.3.1	1.65	0.02	6.36632	0.000531829	0.0348823	up
transcript:Solyc08g068640.3.1	2.785	7.805	-1.48672	0.000146961	0.0124402	down
transcript:Solyc04g080910.1.1	0.495	0.0001	12.2732	0.0247722	0.486311	-
transcript:Solyc06g050140.1.1	0.3	6.615	-4.46271	0.000844756	0.0489974	down
transcript:Solyc12g096350.2.1	1.935	15.245	-2.97793	1.64907e-08	4.08309e-06	down
transcript:Solyc11g072650.2.1	0.27	0.0001	11.3987	0.00728459	0.239428	-
transcript:Solyc04g074450.2.1	40.04	281.995	-2.81616	1.31738e-08	3.4335e-06	down
transcript:Solyc08g016440.3.1	4.63	12.315	-1.41133	0.000848838	0.0490198	down
transcript:Solyc01g068410.3.1	0.825	0.02	5.36632	0.000773342	0.0461396	up
transcript:Solyc03g117980.3.1	14.145	31.25	-1.14356	0.00811572	0.255574	-
transcript:Solyc08g082630.3.1	3.105	0.32	3.27845	2.29622e-05	0.0025129	up
transcript:Solyc10g018120.2.1	1.085	4.265	-1.97485	0.00573773	0.202952	-
transcript:Solyc04g055030.2.1	0.425	0.0001	12.0532	0.0266176	0.50843	-
transcript:Solyc03g122340.3.1	6.03	22.17	-1.87838	6.96027e-07	0.000124206	down
transcript:Solyc04g050570.3.1	0.54	11.57	-4.42129	0.0375207	0.612466	-
transcript:Solyc02g085400.3.1	0.105	2.72	-4.69515	1.8915e-05	0.00214096	down
transcript:Solyc05g054590.3.1	26.08	1.96	3.73402	1.17292e-41	1.70531e-37	up
transcript:Solyc02g090370.3.1	10.85	0.0001	16.7273	0.00429423	0.164845	-
transcript:Solyc12g006590.2.1	1.26	0.295	2.09464	0.000684234	0.0420646	up
transcript:Solyc10g079860.2.1	0.0001	1.235	-13.5922	0.000215971	0.0166457	down
transcript:Solyc02g069490.3.1	6.695	0.22	4.92751	0.0143689	0.351381	-
transcript:Solyc08g006740.3.1	0.31	1.815	-2.54963	0.00611235	0.210929	-
transcript:Solyc09g009900.3.1	3.75	9.35	-1.31808	0.00480528	0.178916	-
transcript:Solyc05g007830.3.1	11.46	30.96	-1.4338	4.33242e-06	0.000587785	down
transcript:Solyc11g066250.2.1	2.43	0.89	1.44908	0.0275908	0.519999	-
transcript:Solyc04g009250.1.1	0.125	1.01	-3.01436	0.00562774	0.200493	-
transcript:Solyc07g052980.3.1	73.785	17.425	2.08217	1.63387e-22	5.39396e-19	up
transcript:Solyc02g090360.3.1	23.045	90.695	-1.97657	6.43516e-05	0.00622036	down
transcript:Solyc09g018230.1.1	1.675	5.045	-1.59069	0.0352443	0.596174	-
transcript:Solyc07g066560.1.1	6.17	16.67	-1.43391	0.00644846	0.219847	-
transcript:Solyc07g040960.1.1	31.61	295.855	-3.22644	1.45373e-08	3.7147e-06	down
transcript:Solyc05g010580.3.1	5.535	0.085	6.02498	0.00011224	0.00988107	up
transcript:Solyc12g021150.2.1	0.815	0.0001	12.9926	0.0121633	0.31827	-
transcript:Solyc10g086630.1.1	4.865	0.575	3.08081	0.00574802	0.202953	-
transcript:Solyc06g061230.3.1	0.735	11.98	-4.02674	0.000257476	0.0193185	down
transcript:Solyc02g093250.3.1	4.27	10.405	-1.28497	0.0403557	0.636321	-
transcript:Solyc03g119250.3.1	14.57	37.495	-1.3637	0.0228959	0.461365	-
transcript:Solyc06g034040.1.1	200.42	0.27	9.53585	9.09743e-06	0.00113335	up
transcript:Solyc12g010540.1.1	29.12	78.835	-1.43683	0.0288414	0.53292	-
transcript:Solyc06g068620.3.1	3.48	1.69	1.04206	0.0156041	0.372841	-
transcript:Solyc01g111610.3.1	0.335	1.75	-2.38512	0.0128011	0.328272	-
transcript:Solyc08g007620.2.1	1.885	0.36	2.3885	2.61019e-06	0.000374657	up
transcript:Solyc03g097920.1.1	70.495	157.735	-1.16191	0.000176391	0.0146191	down
transcript:Solyc08g075560.1.1	6.145	0.175	5.13399	0.0154862	0.370471	-
transcript:Solyc06g069355.1.1	1.21	0.0001	13.5627	0.000179219	0.0146693	up
transcript:Solyc01g106390.3.1	6.32	27.12	-2.10136	2.60215e-10	1.09667e-07	down
transcript:Solyc08g005050.3.1	26.21	65.64	-1.32446	0.0298655	0.546743	-
transcript:Solyc08g078695.1.1	2.74	12.265	-2.1623	2.94586e-07	5.77738e-05	down
transcript:Solyc03g117250.3.1	0.13	1.735	-3.73835	0.00792023	0.252631	-
transcript:Solyc01g090350.3.1	19.28	0.05	8.59096	0.00426901	0.164515	-
transcript:Solyc09g065470.3.1	21.16	0.07	8.23977	0.00783243	0.251043	-
transcript:Solyc01g103470.2.1	0.47	1.765	-1.90894	0.0397369	0.631929	-
transcript:Solyc12g015800.2.1	8.735	0.255	5.09824	2.51137e-15	2.07272e-12	up
transcript:Solyc01g079370.3.1	0.25	0.015	4.05889	0.0107036	0.299143	-
transcript:Solyc07g054780.1.1	17.685	53.365	-1.59337	9.36026e-05	0.00862363	down
transcript:Solyc11g051090.1.1	0.535	0.0001	12.3853	0.0304053	0.550538	-
transcript:Solyc06g065530.3.1	0.355	0.0001	11.7936	0.00410042	0.158635	-
transcript:Solyc03g112700.1.1	10.635	21.48	-1.01417	0.00314198	0.1313	-
transcript:Solyc08g005940.1.1	3.14	0.015	7.70966	5.27828e-06	0.000706433	up
transcript:Solyc02g077670.3.1	14.3	28.95	-1.01755	0.00109433	0.0598798	-
transcript:Solyc11g072380.2.1	8.18	0.38	4.42803	0.0188126	0.414045	-
transcript:Solyc03g071750.3.1	0.57	0.105	2.44057	0.00438546	0.166732	-
transcript:Solyc01g079870.3.1	129.425	283.785	-1.13268	9.81583e-06	0.00120765	down
transcript:Solyc07g055690.2.1	0.405	1.32	-1.70454	0.0108399	0.300658	-
transcript:Solyc03g070440.3.1	2.06	0.42	2.29418	0.000944691	0.0531604	-
transcript:Solyc09g005770.1.1	6.085	0.185	5.03966	1.65985e-06	0.000265148	up
transcript:Solyc09g065610.2.1	33.335	77.05	-1.20876	8.98633e-06	0.00112659	down
transcript:Solyc02g091180.1.1	1.095	39.27	-5.16442	1.5903e-08	3.98743e-06	down
transcript:Solyc08g078040.3.1	5.485	23.955	-2.12676	3.21042e-08	7.39441e-06	down
transcript:Solyc10g005480.3.1	2.595	11.355	-2.12952	9.16337e-05	0.00849622	down
transcript:Solyc11g071500.2.1	5.02	1.715	1.54948	0.003946	0.154291	-
transcript:Solyc02g083725.1.1	0.48	0.0001	12.2288	0.00387212	0.151879	-
transcript:Solyc03g096670.3.1	100.95	229.91	-1.18743	1.41064e-05	0.00165337	down
transcript:Solyc10g084000.2.1	2.675	12.485	-2.22259	4.33284e-05	0.00439271	down
transcript:Solyc06g049020.1.1	19.24	89.705	-2.22108	1.56614e-06	0.00025428	down
transcript:Solyc09g082570.3.1	11.355	24.76	-1.12468	0.00281608	0.123137	-
transcript:Solyc02g086210.3.1	0.24	0.525	-1.12928	0.0385287	0.621706	-
transcript:Solyc03g117800.3.1	21.535	49.26	-1.19373	0.0125157	0.324915	-
transcript:Solyc09g082260.1.1	0.0001	0.365	-11.8337	0.0463006	0.686248	-
transcript:Solyc05g055730.3.1	0.365	1.235	-1.75854	0.0167157	0.387709	-
transcript:Solyc03g121400.1.1	4.31	14.875	-1.78713	0.00788571	0.252343	-
transcript:Solyc04g081700.3.1	4.935	0.41	3.58935	2.60902e-06	0.000374657	up
transcript:Solyc06g070950.2.1	0.315	0.06	2.39232	0.0440714	0.665312	-
transcript:Solyc10g076660.2.1	0.7	0.015	5.54432	0.00289081	0.125298	-
transcript:Solyc05g050390.3.1	19.69	8.645	1.18753	0.00833857	0.258888	-
transcript:Solyc05g052980.3.1	65.11	136.56	-1.06858	0.0263143	0.505072	-
transcript:Solyc04g079360.1.1	2.13	11.905	-2.48264	0.00114126	0.0619344	-
transcript:Solyc01g010710.3.1	0.56	0.0001	12.4512	0.0398652	0.632226	-
transcript:Solyc12g056600.3.1	0.205	1.485	-2.85677	0.00452567	0.170427	-
transcript:Solyc10g086280.2.1	25.505	70.955	-1.47612	0.0151789	0.365782	-
transcript:Solyc01g087580.3.1	8.045	36.645	-2.18745	5.96796e-07	0.000109457	down
transcript:Solyc02g086000.2.1	0.195	0.0001	10.9293	0.0344212	0.590078	-
transcript:Solyc04g025040.1.1	40.975	13.355	1.61736	7.06947e-06	0.000921264	up
transcript:Solyc12g088460.2.1	14.21	4.85	1.55085	2.29411e-09	7.97224e-07	up
transcript:Solyc05g005370.2.1	4.6	0.04	6.84549	2.77979e-05	0.0029445	up
transcript:Solyc08g008280.3.1	2.895	7.855	-1.44005	0.000231568	0.0177787	down
transcript:Solyc02g084890.2.1	4.27	20.24	-2.2449	3.22116e-06	0.000459026	down
transcript:Solyc06g069710.3.1	0.64	0.08	3	0.0127757	0.328272	-
transcript:Solyc04g078990.3.1	0.33	0.095	1.79647	0.0420516	0.644705	-
transcript:Solyc01g109380.3.1	1.275	4.08	-1.67807	0.0158675	0.376863	-
transcript:Solyc06g069220.1.1	4.35	1.03	2.07837	0.00243126	0.109951	-
transcript:Solyc11g073010.1.1	0.63	2.88	-2.19265	0.000488323	0.0324306	down
transcript:Solyc01g006540.3.1	0.285	0.055	2.37346	0.0295407	0.542301	-
transcript:Solyc07g064820.1.1	0.77	9.685	-3.65282	3.79572e-07	7.29958e-05	down
transcript:Solyc04g064763.1.1	0.19	0.0001	10.8918	0.0401459	0.634737	-
transcript:Solyc06g066380.1.1	5.445	18.765	-1.78504	1.62876e-05	0.0018867	down
transcript:Solyc09g064742.1.1	10.785	0.465	4.53565	2.21675e-19	3.65912e-16	up
transcript:Solyc01g107190.3.1	5.74	16.8	-1.54934	0.000439405	0.0296045	down
transcript:Solyc05g050380.3.1	1.695	0.725	1.22523	0.0363999	0.6064	-
transcript:Solyc02g083480.3.1	7.58	0.225	5.0742	0.021834	0.453818	-
transcript:Solyc07g007730.3.1	0.13	1.015	-2.9649	0.0380833	0.616729	-
transcript:Solyc06g076080.2.1	0.43	9.04	-4.39391	2.09442e-06	0.000316689	down
transcript:Solyc01g096450.3.1	19.165	46.155	-1.26801	0.010355	0.295776	-
transcript:Solyc04g005480.1.1	22.985	68.94	-1.58465	0.000889393	0.0510461	-
transcript:Solyc04g081080.1.1	0.505	0.075	2.75132	0.0235208	0.470132	-
transcript:Solyc09g014310.3.1	12.96	1.12	3.5325	6.68576e-21	1.32431e-17	up
transcript:Solyc03g036470.2.1	1.39	0.0001	13.7628	9.98946e-08	2.10501e-05	up
transcript:Solyc03g112500.3.1	0.06	1.185	-4.30378	4.31117e-05	0.00439271	down
transcript:Solyc11g021365.1.1	5.82	2.685	1.1161	0.00402522	0.156336	-
transcript:Solyc01g103945.1.1	7.375	1.205	2.61361	0.0132363	0.333149	-
transcript:Solyc04g072030.1.1	49.91	111.21	-1.15589	3.89373e-06	0.000540245	down
transcript:Solyc09g092710.3.1	0.56	4.005	-2.8383	0.0332355	0.577481	-
transcript:Solyc02g083510.3.1	3.03	7.92	-1.38618	0.00911397	0.275618	-
transcript:Solyc08g014280.3.1	1.535	0.405	1.92224	0.0267873	0.510686	-
transcript:Solyc02g069970.3.1	0.92	2.23	-1.27734	0.040256	0.635371	-
transcript:Solyc04g071085.1.1	36.285	100.87	-1.47505	9.62903e-07	0.000164424	down
transcript:Solyc05g014710.3.1	0.265	0.02	3.72792	0.0448247	0.672133	-
transcript:Solyc11g020230.1.1	5.98	32.775	-2.45438	9.37745e-16	8.07603e-13	down
transcript:Solyc12g009730.2.1	0.13	0.955	-2.87699	0.00342599	0.140111	-
transcript:Solyc08g076250.2.1	2.46	0.01	7.94251	0.0103642	0.295776	-
transcript:Solyc12g014130.2.1	1.055	0.025	5.39917	1.8771e-06	0.000292769	up
transcript:Solyc10g084170.1.1	3.53	14.495	-2.03782	0.000153913	0.0129182	down
transcript:Solyc11g066100.2.1	30.025	90.435	-1.59072	6.9495e-10	2.69913e-07	down
transcript:Solyc05g051920.3.1	0.18	1.525	-3.08274	0.0077822	0.249838	-
transcript:Solyc10g084880.3.1	0.975	6.66	-2.77205	0.000613248	0.0382774	down
transcript:Solyc02g069500.1.1	0.47	1.52	-1.69334	0.00570491	0.202514	-
transcript:Solyc06g035700.1.1	0.125	1.725	-3.7866	0.0158004	0.37572	-
transcript:Solyc07g055190.3.1	2.04	4.8	-1.23447	0.0200971	0.428544	-
transcript:Solyc01g079170.3.1	13.095	6.295	1.05674	0.000182742	0.0147542	up
transcript:Solyc08g080040.3.1	1.87	0.555	1.75248	0.00619612	0.213448	-
transcript:Solyc07g005840.2.1	7.02	0.54	3.70044	1.65998e-28	8.22021e-25	up
transcript:Solyc04g007620.1.1	0.88	8.945	-3.34551	0.00609931	0.210847	-
transcript:Solyc12g009000.1.1	12.945	107.27	-3.05078	0.0200904	0.428544	-
transcript:Solyc10g077130.1.1	31.585	78.28	-1.3094	7.69521e-06	0.000983399	down
transcript:Solyc06g060680.2.1	6.145	21.785	-1.82585	0.000189838	0.0150413	down
transcript:Solyc08g067640.1.1	7.245	0.14	5.69349	0.00118274	0.0638221	-
transcript:Solyc04g072900.1.1	77.54	158.64	-1.03274	0.0220771	0.456475	-
transcript:Solyc12g096730.2.1	0.18	0.0001	10.8138	0.0348665	0.59333	-
transcript:Solyc12g035225.1.1	0.02	5.56	-8.11894	8.99451e-11	4.45408e-08	down
transcript:Solyc09g072800.3.1	0.605	1.64	-1.43869	0.0442867	0.665701	-
transcript:Solyc01g107950.2.1	0.245	0.0001	11.2586	0.0171777	0.392905	-
transcript:Solyc12g010920.2.1	198.97	0.64	8.28026	0.0154611	0.370319	-
transcript:Solyc01g094790.3.1	13.725	29.94	-1.12527	0.0033693	0.138751	-
transcript:Solyc10g054910.1.1	47.175	116.26	-1.30126	8.66724e-05	0.00813653	down
transcript:Solyc01g007940.3.1	2.785	0.0001	14.7654	0.0119322	0.315519	-
transcript:Solyc03g121360.1.1	92.335	336.525	-1.86576	9.71336e-07	0.000164446	down
transcript:Solyc01g007190.3.1	0.68	3.525	-2.37402	0.000426224	0.0289132	down
transcript:Solyc11g066080.1.1	8.955	25.845	-1.52912	0.00767952	0.247746	-
transcript:Solyc05g010583.1.1	1.845	0.0001	14.1713	0.0152668	0.366997	-
transcript:Solyc06g036250.1.1	4.065	0.705	2.52756	0.000925062	0.0525032	-
transcript:Solyc01g065540.3.1	13.5	33.535	-1.31271	0.00142325	0.0734159	-
transcript:Solyc10g079590.1.1	0.895	0.03	4.89885	0.0482037	0.699501	-
transcript:Solyc08g082090.1.1	75.02	482.02	-2.68375	1.10666e-16	1.09604e-13	down
transcript:Solyc08g076390.3.1	3.71	7.925	-1.09499	0.0387267	0.62301	-
transcript:Solyc02g081850.3.1	2.48	5.06	-1.0288	0.0379448	0.615065	-
transcript:Solyc06g062330.2.1	6.435	1.445	2.15487	4.44846e-08	9.90058e-06	up
transcript:Solyc03g117640.1.1	0.74	3.37	-2.18715	0.00728872	0.239428	-
transcript:Solyc02g083285.1.1	1.555	0.08	4.28077	0.0132581	0.333269	-
transcript:Solyc03g120160.1.1	0.805	5.29	-2.71621	0.041753	0.641669	-
transcript:Solyc03g096040.3.1	16.815	0.0001	17.3594	0.00328528	0.136425	-
transcript:Solyc01g088400.3.1	2.175	6.71	-1.6253	0.00344477	0.140111	-
transcript:Solyc11g045260.1.1	0.88	0.0001	13.1033	0.019168	0.419072	-
transcript:Solyc07g053750.1.1	5.565	0.15	5.21335	2.43235e-05	0.00263278	up
transcript:Solyc01g094890.3.1	3.06	1.16	1.39941	0.000124334	0.0107078	up
transcript:Solyc11g012650.2.1	1.55	0.0001	13.92	0.0136081	0.337782	-
transcript:Solyc11g006710.2.1	1.095	0.13	3.07435	0.00398208	0.154965	-
transcript:Solyc11g005760.2.1	2.11	0.515	2.0346	3.23501e-10	1.33498e-07	up
transcript:Solyc02g093720.3.1	3.265	1.07	1.60947	0.00301082	0.127705	-
transcript:Solyc08g080540.3.1	1.94	19.02	-3.29339	6.16151e-16	5.5476e-13	down
transcript:Solyc12g005700.2.1	0.615	6.385	-3.37603	4.89748e-05	0.00487484	down
transcript:Solyc07g056000.3.1	17.165	126.615	-2.88291	3.22205e-09	1.03729e-06	down
transcript:Solyc12g005840.2.1	30.86	15.255	1.01646	2.19381e-06	0.000326729	up
transcript:Solyc09g083030.1.1	234.23	497.27	-1.0861	0.0109018	0.300757	-
transcript:Solyc01g080000.1.1	10.28	0.235	5.45104	0.00339317	0.139444	-
transcript:Solyc03g121350.3.1	1.765	0.01	7.46352	0.00645989	0.219858	-
transcript:Solyc12g006240.2.1	0.18	0.01	4.16993	0.0483266	0.700007	-
transcript:Solyc04g008500.3.1	0.52	0.07	2.89308	0.0115347	0.309791	-
transcript:Solyc03g093120.3.1	6.135	49	-2.99765	1.83976e-07	3.79604e-05	down
transcript:Solyc10g008680.2.1	3.395	0.045	6.23734	0.00207052	0.0976495	-
transcript:Solyc12g005340.2.1	55.655	156.215	-1.48895	8.62628e-06	0.00108836	down
transcript:Solyc03g123540.3.1	4.525	14.57	-1.68701	0.00278576	0.12208	-
transcript:Solyc12g005560.1.1	0.52	0.065	3	0.0320347	0.567445	-
transcript:Solyc05g051380.3.1	1.015	0.05	4.34341	0.0161525	0.3818	-
transcript:Solyc10g085960.1.1	3.195	1.135	1.49312	0.0168557	0.389136	-
transcript:Solyc02g089130.3.1	14.375	1.515	3.24617	3.35128e-19	5.10632e-16	up
transcript:Solyc02g032940.3.1	10.105	3.5	1.52964	0.0179557	0.401945	-
transcript:Solyc12g042073.1.1	0.0001	4.335	-15.4037	0.00300637	0.127705	-
transcript:Solyc09g091000.3.1	0.905	9.54	-3.398	0.00171572	0.0851752	-
transcript:Solyc05g015890.3.1	1.125	0.035	5.00643	0.00128897	0.0683875	-
transcript:Solyc09g082330.2.1	145.815	0.32	8.83185	0.0137554	0.340583	-
transcript:Solyc08g074865.1.1	22.39	4.75	2.23686	7.09954e-08	1.52856e-05	up
transcript:Solyc03g112100.3.1	0.115	2.025	-4.13822	0.0202024	0.43029	-
transcript:Solyc05g010070.3.1	22.945	9.195	1.31926	2.11923e-06	0.000318014	up
transcript:Solyc06g074030.1.1	83.11	389.555	-2.22873	1.07582e-10	5.19753e-08	down
transcript:Solyc06g069150.1.1	9.55	21.755	-1.18777	0.0143341	0.351381	-
transcript:Solyc08g079330.2.1	0.48	0.015	5	0.0337218	0.582355	-
transcript:Solyc01g095630.3.1	21.095	43.105	-1.03095	0.0302811	0.550538	-
transcript:Solyc06g054630.2.1	0.0001	1.5	-13.8727	0.00105127	0.0583292	-
transcript:Solyc08g081550.3.1	4.87	25.645	-2.39668	1.16405e-12	7.20544e-10	down
transcript:Solyc02g069260.3.1	43.535	102.385	-1.23376	0.000123085	0.0106466	down
transcript:Solyc04g080260.3.1	58.545	118.125	-1.0127	0.0135147	0.337321	-
transcript:Solyc05g046360.3.1	0.0001	0.265	-11.3718	0.0341626	0.586898	-
transcript:Solyc02g085010.1.1	14.265	57.51	-2.01133	2.89682e-09	9.72547e-07	down
transcript:Solyc11g068710.2.1	1.315	7.995	-2.60404	0.000196573	0.0153902	down
transcript:Solyc01g081250.3.1	23.945	2.26	3.40533	2.14552e-17	2.4999e-14	up
transcript:Solyc07g054760.1.1	16.51	95.37	-2.5302	2.47148e-09	8.44052e-07	down
transcript:Solyc01g079670.2.1	0.04	2.46	-5.94251	0.000180441	0.0147085	down
transcript:Solyc05g005350.2.1	6.68	0.04	7.3837	0.0102713	0.295717	-
transcript:Solyc03g096290.3.1	10.005	29.105	-1.54055	0.0186433	0.411233	-
transcript:Solyc09g091510.3.1	40.835	11.75	1.79715	4.50868e-09	1.41758e-06	up
transcript:Solyc01g096880.3.1	2.64	5.62	-1.09003	0.0097137	0.286323	-
transcript:Solyc02g078620.1.1	2.8	8.835	-1.6578	0.0358467	0.60123	-
transcript:Solyc04g071780.3.1	1.095	0.31	1.82059	0.0105185	0.296787	-
transcript:Solyc02g036480.1.1	0.525	2.795	-2.41246	0.0206838	0.437251	-
transcript:Solyc11g072060.2.1	0.355	0.02	4.14975	0.0223827	0.458005	-
transcript:Solyc06g082440.1.1	3.265	9.435	-1.53094	0.00270591	0.120312	-
transcript:Solyc01g091920.3.1	0.005	0.35	-6.12928	0.00061433	0.0382774	down
transcript:Solyc01g100440.2.1	0.23	0.0001	11.1674	0.00948003	0.282802	-
transcript:Solyc05g047490.2.1	0.45	0.0001	12.1357	0.0325434	0.571273	-
transcript:Solyc12g009745.1.1	0.15	0.99	-2.72247	0.00577188	0.203342	-
transcript:Solyc02g082930.3.1	2.07	8.375	-2.01646	0.0100075	0.289959	-
transcript:Solyc02g067660.3.1	5.05	15.255	-1.59493	0.000186803	0.0149201	down
transcript:Solyc04g077830.2.1	0.41	0.03	3.77259	0.0185752	0.411056	-
transcript:Solyc10g005380.3.1	1.68	0.24	2.80735	0.00687668	0.230479	-
transcript:Solyc02g080890.3.1	1.325	10.4	-2.97252	1.21543e-08	3.29799e-06	down
transcript:Solyc12g088000.2.1	0.0001	0.265	-11.3718	0.0192996	0.420558	-
transcript:Solyc01g109250.2.1	1.185	10.045	-3.08352	0.00145215	0.0747119	-
transcript:Solyc10g076730.1.1	0.625	4.13	-2.72421	0.0415413	0.641669	-
transcript:Solyc10g009240.3.1	1.135	3.53	-1.63698	0.0141174	0.347376	-
transcript:Solyc03g097700.3.1	1.845	6.005	-1.70254	7.16607e-05	0.00682431	down
transcript:Solyc01g098850.3.1	0.475	0.02	4.56986	0.0174122	0.395075	-
transcript:Solyc03g118470.3.1	2.46	47.05	-4.25746	5.08631e-17	5.30261e-14	down
transcript:Solyc03g118190.3.1	0.825	3.37	-2.03028	0.0306132	0.550538	-
transcript:Solyc07g063165.1.1	3.82	7.825	-1.03452	0.0490722	0.703344	-
transcript:Solyc08g005600.3.1	0.12	0.0001	10.2288	0.041715	0.641669	-
transcript:Solyc05g013580.3.1	20.425	41.7	-1.02971	0.000526237	0.0346302	down
transcript:Solyc09g082300.3.1	0.07	0.955	-3.77007	0.0351451	0.595003	-
transcript:Solyc10g054820.2.1	1.225	3.75	-1.61411	0.00681133	0.229134	-
transcript:Solyc07g008290.3.1	0.535	0.045	3.57154	0.0334707	0.579029	-
transcript:Solyc03g006490.3.1	4.56	1.415	1.68823	0.000251887	0.0190434	up
transcript:Solyc04g007570.2.1	0.33	0.0001	11.6883	0.0325434	0.571273	-
transcript:Solyc07g053590.3.1	2.3	0.03	6.26053	1.2542e-08	3.31244e-06	up
transcript:Solyc01g108240.3.1	5.585	0.14	5.31806	2.92116e-11	1.56385e-08	up
transcript:Solyc06g048620.3.1	2.63	6.275	-1.25455	0.000186747	0.0149201	down
transcript:Solyc02g093230.3.1	2.06	4.535	-1.13846	0.0162687	0.383699	-
transcript:Solyc02g081970.3.1	3.18	1.105	1.52498	0.00433648	0.165739	-
transcript:Solyc06g066170.3.1	3.08	0.75	2.03797	0.0027653	0.121673	-
transcript:Solyc01g021675.1.1	1.975	0.045	5.45578	0.00992509	0.289959	-
transcript:Solyc08g078757.1.1	0.945	2.54	-1.42644	0.0478067	0.697315	-
transcript:Solyc09g009160.2.1	0.16	0.0001	10.6439	0.0348665	0.59333	-
transcript:Solyc04g074410.2.1	91.33	475.05	-2.37892	4.30187e-07	8.11538e-05	down
transcript:Solyc01g006650.2.1	0.235	0.045	2.38466	0.0199942	0.427695	-
transcript:Solyc03g118810.1.1	38.59	144.325	-1.90302	2.60763e-06	0.000374657	down
transcript:Solyc03g019820.3.1	25.335	0.215	6.88065	0.00111338	0.0607541	-
transcript:Solyc04g009120.2.1	0.0001	0.155	-10.5981	0.0282129	0.525721	-
transcript:Solyc01g005385.1.1	1.02	0.145	2.81444	0.0125713	0.325207	-
transcript:Solyc11g071620.2.1	1.255	3.295	-1.39259	0.00184978	0.0900258	-
transcript:Solyc12g094440.2.1	2.125	0.025	6.40939	0.000437951	0.0296045	up
transcript:Solyc02g090740.3.1	6.685	2.995	1.15837	0.0371983	0.60945	-
transcript:Solyc08g081555.1.1	6.2	31.765	-2.3571	2.59057e-13	1.65529e-10	down
transcript:Solyc09g011590.3.1	7.02	15.07	-1.10214	0.00418952	0.161766	-
transcript:Solyc05g007470.3.1	16.355	3.565	2.19776	3.4276e-08	7.80389e-06	up
transcript:Solyc12g036390.2.1	0.03	0.425	-3.82443	0.0458536	0.682908	-
transcript:Solyc09g015040.1.1	17.375	38.8	-1.15904	0.0287779	0.532741	-
transcript:Solyc03g115950.3.1	0.155	1.415	-3.19046	0.00961206	0.285024	-
transcript:Solyc06g082860.3.1	1.25	0.235	2.4112	0.00166482	0.0832745	-
transcript:Solyc05g011900.1.1	0.465	0.0001	12.183	0.0401459	0.634737	-
transcript:Solyc01g107415.1.1	5.305	2.41	1.13832	0.000130166	0.0111135	up
transcript:Solyc05g005260.2.1	8.28	19.425	-1.23021	0.04332	0.658776	-
transcript:Solyc12g040490.1.1	1.13	0.0001	13.464	0.0200988	0.428544	-
transcript:Solyc12g005450.1.1	0.415	1.94	-2.22487	0.031438	0.560238	-
transcript:Solyc08g082200.3.1	2	4.63	-1.21101	0.00841192	0.259538	-
transcript:Solyc03g119610.1.1	29.425	90.655	-1.62334	4.70588e-09	1.45647e-06	down
transcript:Solyc10g075060.2.1	11.29	0.0001	16.7847	6.20722e-07	0.000112801	up
transcript:Solyc10g079980.1.1	0.895	0.15	2.57693	0.00747891	0.243655	-
transcript:Solyc11g066710.2.1	3.945	0.03	7.03892	0.00118571	0.0638221	-
transcript:Solyc07g056400.1.1	0.94	5.715	-2.60402	2.44812e-07	4.89821e-05	down
transcript:Solyc12g096880.2.1	0.0001	1.12	-13.4512	3.64231e-05	0.00375765	down
transcript:Solyc09g098120.3.1	19.74	0.08	7.94691	0.0171769	0.392905	-
transcript:Solyc08g078190.1.1	21.86	100.71	-2.20384	3.36589e-12	2.02035e-09	down
transcript:Solyc01g105410.3.1	71.12	216.6	-1.60671	4.02072e-06	0.000553072	down
transcript:Solyc10g085010.2.1	1.89	5.875	-1.6362	0.019844	0.426323	-
transcript:Solyc09g089950.1.1	73.425	0.625	6.87627	0.0159988	0.379072	-
transcript:Solyc06g072130.3.1	63.75	0.49	7.0235	0.00054984	0.0354763	up
transcript:Solyc01g099180.3.1	0.005	0.17	-5.08746	0.0327957	0.572855	-
transcript:Solyc12g088830.2.1	1.725	0.65	1.40808	0.000955315	0.0534545	-
transcript:Solyc05g054960.3.1	9.88	4.435	1.15558	0.0247656	0.486311	-
transcript:Solyc11g011210.2.1	3.17	10.585	-1.73947	0.00681342	0.229134	-
transcript:Solyc03g078090.3.1	0.355	1.24	-1.80445	0.0198775	0.42658	-
transcript:Solyc02g086430.3.1	1.25	0.015	6.38082	1.32381e-06	0.000218517	up
transcript:Solyc01g100120.3.1	0.18	0.005	5.16993	0.000397334	0.0278106	up
transcript:Solyc10g078770.2.1	9.52	0.085	6.80735	3.44346e-05	0.00360889	up
transcript:Solyc05g005440.2.1	10.515	0.075	7.13134	0.00472723	0.176674	-
transcript:Solyc03g112340.1.1	11.765	41.47	-1.81757	1.19633e-07	2.49442e-05	down
transcript:Solyc02g005115.1.1	0.19	2.93	-3.94683	0.000891657	0.0510461	-
transcript:Solyc02g086310.1.1	20.67	0.0001	17.6572	6.67372e-10	2.64386e-07	up
transcript:Solyc05g045705.1.1	0.505	0.0001	12.3021	0.0393557	0.628169	-
transcript:Solyc07g052480.3.1	1.77	7.43	-2.06961	0.00343283	0.140111	-
transcript:Solyc04g074830.1.1	0.395	3.71	-3.23149	0.00264372	0.118209	-
transcript:Solyc09g082240.3.1	2.465	5.81	-1.23695	0.0412608	0.640328	-
transcript:Solyc07g052510.3.1	2.435	0.9	1.43592	0.000259483	0.0193956	up
transcript:Solyc06g074530.1.1	87.285	200.875	-1.20249	1.29311e-05	0.0015473	down
transcript:Solyc01g111160.3.1	4.38	15.5	-1.82327	0.0441964	0.665701	-
transcript:Solyc10g080370.1.1	67.855	166.725	-1.29694	0.0223155	0.458005	-
transcript:Solyc06g084430.3.1	6.205	32.63	-2.3947	5.73213e-09	1.72033e-06	down
transcript:Solyc06g007200.3.1	17.31	37.485	-1.11471	1.92736e-05	0.00216915	down
transcript:Solyc01g009510.2.1	0.54	0.0001	12.3987	0.00516318	0.188001	-
transcript:Solyc01g005160.3.1	0.0001	0.555	-12.4383	0.00569798	0.202514	-
transcript:Solyc10g074800.2.1	1.21	0.49	1.30415	0.0416432	0.641669	-
transcript:Solyc06g048430.3.1	26.205	5.1	2.36127	1.90621e-18	2.57022e-15	up
transcript:Solyc11g010710.2.1	1.595	0.365	2.12759	0.0178862	0.401329	-
transcript:Solyc01g098790.2.1	1.15	4.75	-2.04629	0.0119467	0.315519	-
transcript:Solyc08g083500.2.1	4.275	0.02	7.73978	0.0131628	0.332562	-
transcript:Solyc05g052570.3.1	188.73	493.69	-1.38728	0.000709335	0.0430997	down
transcript:Solyc01g108975.1.1	0.295	0.02	3.88264	0.00407103	0.157806	-
transcript:Solyc09g015100.3.1	0.165	5.115	-4.9542	0.000203785	0.015892	down
transcript:Solyc12g008960.2.1	2.135	7.125	-1.73865	0.00017769	0.014639	down
transcript:Solyc03g114160.1.1	1.295	13.615	-3.39417	3.33493e-07	6.4763e-05	down
transcript:Solyc10g081980.2.1	9.3	38.145	-2.03619	0.00147321	0.0755996	-
transcript:Solyc03g116220.1.1	135.415	53.065	1.35156	9.52835e-06	0.00117961	up
transcript:Solyc03g083730.1.1	0.11	1.15	-3.38606	0.03012	0.55005	-
transcript:Solyc05g015800.3.1	0.745	0.215	1.7929	0.0435147	0.659479	-
transcript:Solyc10g085850.1.1	161.28	55.2	1.54683	1.80533e-06	0.000283809	up
transcript:Solyc11g065840.2.1	0.96	0.04	4.58496	0.000256177	0.0192942	up
transcript:Solyc02g087540.2.1	1.65	6.9	-2.06413	0.00139881	0.072533	-
transcript:Solyc09g083170.3.1	1.245	0.0001	13.6039	0.0266176	0.50843	-
transcript:Solyc07g042520.3.1	8.465	1.49	2.5062	0.000296152	0.0216464	up
transcript:Solyc03g006700.3.1	0.045	0.58	-3.68806	0.0415248	0.641669	-
transcript:Solyc09g074530.3.1	17.075	0.21	6.34535	0.00284171	0.12344	-
transcript:Solyc08g076930.1.1	46.94	114.245	-1.28324	0.0148741	0.361504	-
transcript:Solyc09g061890.3.1	8.885	20.745	-1.22332	0.00367643	0.146755	-
transcript:Solyc06g083020.2.1	0.335	0.015	4.48113	0.0329286	0.57467	-
transcript:Solyc02g089685.1.1	0.0001	11.645	-16.8294	0.0459072	0.683193	-
transcript:Solyc01g104860.3.1	16.415	2.425	2.75896	1.98389e-13	1.40346e-10	up
transcript:Solyc12g040860.2.1	0.075	1.095	-3.8679	0.0094744	0.282802	-
transcript:Solyc08g079350.2.1	4.23	0.0001	15.3684	0.0102703	0.295717	-
transcript:Solyc02g090410.3.1	0.395	0.0001	11.9476	0.0284351	0.527875	-
transcript:Solyc08g007060.3.1	0.15	1.01	-2.75132	0.00227498	0.105287	-
transcript:Solyc10g081040.1.1	97.645	345.92	-1.82482	2.25366e-08	5.37837e-06	down
transcript:Solyc05g016190.3.1	0.585	0.0001	12.5142	0.00106441	0.0587294	-
transcript:Solyc05g051220.3.1	0.37	0.995	-1.42717	0.044955	0.673576	-
transcript:Solyc08g062680.1.1	17.87	98.33	-2.46009	2.43653e-07	4.89821e-05	down
transcript:Solyc10g006700.1.1	84.915	361.87	-2.09138	6.49913e-05	0.00624927	down
transcript:Solyc06g075780.2.1	0.325	6.36	-4.29052	7.49006e-05	0.00709871	down
transcript:Solyc01g079110.3.1	41.65	84.29	-1.01704	0.0260707	0.502343	-
transcript:Solyc12g044760.2.1	3.42	0.985	1.7958	0.000331709	0.0239799	up
transcript:Solyc12g089240.2.1	2.055	5.475	-1.41372	0.0351245	0.595003	-
transcript:Solyc11g066050.1.1	2.59	5.64	-1.12274	0.0479393	0.697741	-
transcript:Solyc10g079595.1.1	4.11	1.75	1.23178	0.0130433	0.331176	-
transcript:Solyc08g080400.1.1	1.825	4.285	-1.2314	0.0150174	0.364541	-
transcript:Solyc01g007030.3.1	0.0001	1.11	-13.4383	0.00816402	0.256687	-
transcript:Solyc05g006000.2.1	0.895	2.83	-1.66084	0.0217576	0.453657	-
transcript:Solyc08g076620.1.1	0.02	0.475	-4.56986	0.0218218	0.453818	-
transcript:Solyc02g082170.2.1	5.565	1.15	2.27475	0.024134	0.478173	-
transcript:Solyc01g009710.1.1	1.705	8.06	-2.24101	0.00258954	0.116312	-
transcript:Solyc08g078080.3.1	1.045	3.755	-1.84531	0.00134074	0.0703006	-
transcript:Solyc07g062020.2.1	0.49	0.0001	12.2586	0.0181671	0.40504	-
transcript:Solyc02g062320.3.1	5.575	0.205	4.76528	0.000240664	0.0183349	up
transcript:Solyc04g007580.1.1	1.03	23.445	-4.50856	9.48455e-09	2.60931e-06	down
transcript:Solyc04g007685.1.1	0.785	0.085	3.20716	0.00059143	0.0375482	up
transcript:Solyc04g063245.1.1	1.37	0.315	2.12075	0.00923682	0.278059	-
transcript:Solyc02g085960.1.1	0.98	0.0001	13.2586	0.0401459	0.634737	-
transcript:Solyc06g048840.3.1	2.4	0.0001	14.5507	0.0258248	0.500526	-
transcript:Solyc01g104780.3.1	2.105	6.58	-1.64427	0.0222424	0.458005	-
transcript:Solyc01g104400.3.1	1.2	7.195	-2.58396	0.000737385	0.0445309	down
transcript:Solyc10g009110.1.1	39.55	123.99	-1.64847	1.29229e-05	0.0015473	down
transcript:Solyc09g090150.3.1	391.465	0.46	9.73303	0.00523008	0.189739	-
transcript:Solyc02g089990.1.1	4.305	30.43	-2.82141	0.0010243	0.0569925	-
transcript:Solyc02g086230.2.1	0.33	0.0001	11.6883	0.00340231	0.13953	-
transcript:Solyc01g009160.2.1	5.13	39.81	-2.9561	1.24838e-08	3.31244e-06	down
transcript:Solyc12g017230.2.1	7.32	30.565	-2.06197	0.00017811	0.014639	down
transcript:Solyc09g008690.2.1	0.91	0.04	4.50779	0.000465816	0.0312776	up
transcript:Solyc09g089580.3.1	16.545	67.895	-2.03691	2.37936e-05	0.00258958	down
transcript:Solyc06g076090.3.1	0.305	1.72	-2.49553	0.00965267	0.285437	-
transcript:Solyc01g059965.1.1	0.805	4.23	-2.3936	0.0224783	0.458076	-
transcript:Solyc06g051800.3.1	0.61	2.17	-1.83081	0.021834	0.453818	-
transcript:Solyc08g067300.1.1	1.205	11.955	-3.31051	2.06558e-06	0.000314731	down
transcript:Solyc06g005770.1.1	41.76	2.53	4.04491	0.0125762	0.325207	-
transcript:Solyc03g006740.2.1	1.41	0.0001	13.7834	0.000614511	0.0382774	up
transcript:Solyc02g068680.1.1	0.5	1.575	-1.65535	0.041063	0.639394	-
transcript:Solyc12g096930.2.1	16.675	0.02	9.70347	0.00358372	0.143407	-
transcript:Solyc02g094010.2.1	2.485	30.925	-3.63746	1.94635e-18	2.57022e-15	down
transcript:Solyc02g084410.3.1	4.26	9.73	-1.19159	0.0145153	0.353652	-
transcript:Solyc06g059755.1.1	11.065	0.04	8.11179	0.00590241	0.206929	-
transcript:Solyc03g096030.3.1	2.175	0.715	1.605	0.0227378	0.460818	-
transcript:Solyc02g092990.1.1	14.38	31.945	-1.15153	6.12684e-05	0.00597834	down
transcript:Solyc06g071810.1.1	9.205	20.425	-1.14985	0.00996813	0.289959	-
transcript:Solyc05g006220.3.1	4.625	1.83	1.33761	0.000355767	0.0253715	up
transcript:Solyc01g103360.3.1	2.105	0.07	4.91032	3.32594e-05	0.00350427	up
transcript:Solyc08g062690.2.1	7.65	55.12	-2.84904	1.04122e-06	0.000174783	down
transcript:Solyc01g102840.3.1	5.895	23.025	-1.96564	0.000265979	0.0197323	down
transcript:Solyc10g086780.2.1	2.045	4.555	-1.15535	0.0103757	0.295776	-
transcript:Solyc10g011910.3.1	0.1	2.225	-4.47573	0.00577956	0.203342	-
transcript:Solyc09g009520.3.1	0.225	2.73	-3.6009	0.00134568	0.0703303	-
transcript:Solyc11g010350.2.1	0.0001	1.265	-13.6268	8.07831e-09	2.28593e-06	down
transcript:Solyc04g077470.3.1	27.145	55.3	-1.02659	0.000599046	0.037854	down
transcript:Solyc11g005520.2.1	0.26	0.0001	11.3443	0.0103291	0.295776	-
transcript:Solyc06g050440.3.1	5.3	100.38	-4.24334	0.0230878	0.463816	-
transcript:Solyc03g118310.3.1	1.23	0.115	3.41895	0.00223873	0.104096	-
transcript:Solyc04g082970.3.1	11.435	36.885	-1.68958	1.23382e-10	5.55444e-08	down
transcript:Solyc06g076020.3.1	12.2	124.695	-3.35345	3.40496e-21	8.43068e-18	down
transcript:Solyc02g089640.3.1	19.735	70.275	-1.83226	0.000291796	0.021407	down
transcript:Solyc09g092370.1.1	2.16	0.0001	14.3987	0.000691003	0.042245	up
transcript:Solyc08g042010.3.1	0.795	0.155	2.35869	0.0124218	0.323326	-
transcript:Solyc05g050090.3.1	0.015	0.33	-4.45943	0.0362532	0.604973	-
transcript:Solyc08g068970.3.1	0.935	0.0001	13.1908	0.0039492	0.154291	-
transcript:Solyc09g011860.3.1	1.21	4.96	-2.03533	0.00237835	0.108299	-
transcript:Solyc11g040340.2.1	0.87	2.495	-1.51995	0.0165498	0.385685	-
transcript:Solyc07g064720.3.1	0.0001	0.35	-11.7731	0.026962	0.512883	-
transcript:Solyc02g067310.3.1	0.475	0.0001	12.2137	0.0219513	0.454349	-
transcript:Solyc11g006670.1.1	2.73	7.095	-1.3779	0.0241007	0.478173	-
transcript:Solyc01g107090.2.1	4.965	25.885	-2.38225	2.03079e-06	0.000311829	down
transcript:Solyc10g078440.1.1	19.51	5.065	1.94558	0.000127827	0.010961	up
transcript:Solyc09g082180.3.1	0.175	0.0001	10.7731	0.0325434	0.571273	-
transcript:Solyc01g010390.3.1	1.935	0.83	1.22115	0.0479415	0.697741	-
transcript:Solyc01g057770.3.1	8.79	28.46	-1.695	0.00965482	0.285437	-
transcript:Solyc02g072240.3.1	11.705	0.52	4.49247	1.72184e-41	1.70531e-37	up
transcript:Solyc10g012130.1.1	6.91	0.0001	16.0764	2.49761e-06	0.000366464	up
transcript:Solyc05g046290.3.1	0.0001	0.735	-12.8435	0.00106069	0.0586875	-
transcript:Solyc01g005800.3.1	0.17	2.565	-3.91535	5.09908e-12	2.97067e-09	down
transcript:Solyc06g048700.1.1	1.11	21.265	-4.25985	2.25176e-08	5.37837e-06	down
transcript:Solyc08g068290.3.1	101.25	203.965	-1.0104	0.000157653	0.013121	down
transcript:Solyc06g068910.3.1	0.725	1.73	-1.25472	0.00759822	0.245523	-
transcript:Solyc12g009770.1.1	0.0001	0.385	-11.9106	0.000898776	0.0511665	-
transcript:Solyc07g043390.3.1	2.535	0.16	3.98584	0.0017233	0.0853379	-
transcript:Solyc09g082230.1.1	0.42	2.335	-2.47496	0.0204482	0.434123	-
transcript:Solyc05g018880.1.1	2.01	0.735	1.45138	0.0139159	0.343271	-
transcript:Solyc03g020010.1.1	0.0001	0.465	-12.183	0.0492078	0.704551	-
transcript:Solyc09g056385.1.1	5.57	19.705	-1.82281	0.0278131	0.520773	-
transcript:Solyc08g077110.3.1	1.16	5.95	-2.35876	0.0024274	0.109951	-
transcript:Solyc05g012410.2.1	2.495	0.0001	14.6068	0.000415315	0.0285644	up
transcript:Solyc03g115230.3.1	29.055	63.77	-1.13409	9.81335e-05	0.00899921	down
transcript:Solyc04g078730.2.1	0.32	0.06	2.41504	0.0240935	0.478173	-
transcript:Solyc09g025210.3.1	1988.32	5.455	8.50976	0.0336927	0.582355	-
transcript:Solyc11g010250.1.1	5.035	25.645	-2.34861	0.00040581	0.0281059	down
transcript:Solyc02g061870.1.1	3.295	0.18	4.19421	6.14435e-06	0.000811381	up
transcript:Solyc02g072210.1.1	0.035	1.105	-4.98055	0.0165494	0.385685	-
transcript:Solyc06g051130.1.1	6.58	16.67	-1.34109	0.0064109	0.219321	-
transcript:Solyc06g035610.3.1	8.615	19.78	-1.19912	0.00300382	0.127705	-
transcript:Solyc02g089730.1.1	0.2	0.915	-2.19377	0.0218811	0.454319	-
transcript:Solyc06g062430.3.1	3.26	8.735	-1.42194	0.00047662	0.0317875	down
transcript:Solyc08g067340.3.1	18.71	5.505	1.765	8.62643e-06	0.00108836	up
transcript:Solyc01g067010.3.1	7.645	20.505	-1.42339	3.9002e-06	0.000540245	down
transcript:Solyc08g078850.3.1	3.3	7.29	-1.14345	0.0105924	0.296787	-
transcript:Solyc07g052560.2.1	1.535	4.04	-1.39612	0.00135163	0.0704557	-
transcript:Solyc06g005813.1.1	2.2	0.25	3.1375	0.0305414	0.550538	-
transcript:Solyc05g015550.2.1	4.15	0.0001	15.3408	0.0228589	0.461089	-
transcript:Solyc01g109210.2.1	30.215	76.45	-1.33925	2.59553e-05	0.0027641	down
transcript:Solyc07g041760.3.1	0.47	1.39	-1.56435	0.011192	0.305526	-
transcript:Solyc07g042317.1.1	4.56	0.0001	15.4767	8.70419e-07	0.000151239	up
transcript:Solyc06g051010.1.1	2.665	6.455	-1.27628	0.00199007	0.0949864	-
transcript:Solyc10g055200.1.1	1.025	6.885	-2.74783	0.0037878	0.14946	-
transcript:Solyc08g078510.3.1	35.365	91.545	-1.37216	7.83093e-05	0.00738643	down
transcript:Solyc08g075540.3.1	3.13	8.76	-1.48477	0.00699748	0.232561	-
transcript:Solyc01g106290.3.1	15.33	52.575	-1.77802	0.000239553	0.0183207	down
transcript:Solyc10g007080.3.1	2.06	6.585	-1.67654	0.0014153	0.0731965	-
transcript:Solyc11g073060.2.1	0.22	4.78	-4.44144	0.00352435	0.142461	-
transcript:Solyc04g053000.1.1	1.43	11.37	-2.99115	0.00916919	0.276443	-
transcript:Solyc01g104750.3.1	2.39	9.835	-2.04091	6.9836e-09	2.0048e-06	down
transcript:Solyc07g008570.3.1	0.12	0.825	-2.78136	0.0118247	0.313972	-
transcript:Solyc04g011980.1.1	0.635	0.075	3.08179	0.00161859	0.0811673	-
transcript:Solyc02g086700.3.1	0.0001	0.41	-12.0014	0.00643493	0.219764	-
transcript:Solyc02g085590.3.1	2.645	0.405	2.70727	0.00855227	0.262234	-
transcript:Solyc05g052940.3.1	3.775	7.695	-1.02744	0.0113385	0.307662	-
transcript:Solyc10g048120.2.1	0.21	0.0001	11.0362	0.0144085	0.351916	-
transcript:Solyc07g053050.1.1	13.55	52.605	-1.95691	0.000573383	0.0367559	down
transcript:Solyc05g012850.2.1	3.885	10.425	-1.42406	0.00130801	0.068907	-
transcript:Solyc03g114680.3.1	3.85	7.93	-1.04246	0.00831109	0.258888	-
transcript:Solyc02g084840.3.1	0.575	0.0001	12.4893	0.0304053	0.550538	-
transcript:Solyc03g058430.2.1	3.46	1.585	1.12629	0.0222866	0.458005	-
transcript:Solyc06g060840.1.1	91.41	0.77	6.89135	0.0356044	0.598934	-
transcript:Solyc10g051050.2.1	0.315	1.17	-1.89308	0.0195602	0.423578	-
transcript:Solyc01g080490.2.1	2.355	0.26	3.17914	0.00226225	0.104943	-
transcript:Solyc01g106690.3.1	47.735	121.475	-1.34754	0.0105051	0.296787	-
transcript:Solyc07g006480.3.1	0.285	1.385	-2.28085	0.00157481	0.0791721	-
transcript:Solyc11g012370.1.1	2.185	0.0001	14.4153	0.00151553	0.0769732	-
transcript:Solyc08g083370.3.1	0.23	1.945	-3.08006	0.0243114	0.479642	-
transcript:Solyc05g015490.3.1	24.595	53.665	-1.12562	0.0329733	0.574943	-
transcript:Solyc12g035710.2.1	0.085	0.455	-2.42033	0.0498158	0.710404	-
transcript:Solyc07g055110.3.1	0.0001	0.255	-11.3163	0.048191	0.699501	-
transcript:Solyc01g087980.3.1	0.605	5.57	-3.20267	0.000421611	0.0287975	down
transcript:Solyc08g079460.3.1	2.615	6.83	-1.38507	2.01125e-05	0.00225079	down
transcript:Solyc09g098510.3.1	29.565	13.4	1.14166	0.0001084	0.00969902	up
transcript:Solyc01g111590.3.1	1.305	2.805	-1.10395	0.038501	0.621706	-
transcript:Solyc08g080480.3.1	94.085	0.3	8.29286	0.0141874	0.348665	-
transcript:Solyc11g068780.1.1	4.21	0.365	3.52785	0.00277032	0.121673	-
transcript:Solyc07g054770.1.1	8.175	20.16	-1.30221	0.035965	0.602257	-
transcript:Solyc01g065530.3.1	16.83	126.495	-2.90997	9.5035e-10	3.48603e-07	down
transcript:Solyc03g121540.3.1	5.015	10.58	-1.07702	0.00298143	0.127705	-
transcript:Solyc05g018370.1.1	3.37	0.11	4.93717	0.000898927	0.0511665	-
transcript:Solyc03g098790.2.1	0.145	1.655	-3.51271	0.00306987	0.129104	-
transcript:Solyc06g009150.1.1	0.18	1.445	-3.005	0.0463602	0.686248	-
transcript:Solyc03g043700.3.1	0.685	5.14	-2.90759	5.65945e-07	0.000104769	down
transcript:Solyc03g110890.1.1	1.25	0.21	2.57347	0.00772296	0.248719	-
transcript:Solyc05g053160.3.1	0.72	0.0001	12.8138	0.0152668	0.366997	-
transcript:Solyc01g068420.3.1	1.91	0.215	3.15116	0.000111669	0.00987473	up
transcript:Solyc03g020060.3.1	64.85	138.06	-1.09012	0.0468682	0.688978	-
transcript:Solyc08g068680.3.1	0.64	5.655	-3.14338	3.16709e-09	1.03729e-06	down
transcript:Solyc01g090300.3.1	0.0001	0.43	-12.0701	0.0304941	0.550538	-
transcript:Solyc12g005300.2.1	0.125	2.89	-4.53107	0.000104024	0.00940869	down
transcript:Solyc07g043000.3.1	1.1	4.72	-2.10128	0.00606353	0.210344	-
transcript:Solyc01g099370.3.1	80.195	347.035	-2.1135	3.80494e-08	8.56458e-06	down
transcript:Solyc02g071420.3.1	0.19	0.0001	10.8918	0.0171316	0.392758	-
transcript:Solyc11g018775.1.1	0.04	0.595	-3.89482	0.0474222	0.692728	-
transcript:Solyc06g074040.1.1	2.505	0.21	3.57635	0.000538041	0.0350576	up
transcript:Solyc07g062380.1.1	1.24	0.0001	13.5981	0.00838375	0.259072	-
transcript:Solyc02g077330.3.1	44.315	103.33	-1.22139	0.0181244	0.404744	-
transcript:Solyc03g122360.3.1	2.71	9.915	-1.87132	3.53751e-05	0.00366864	down
transcript:Solyc10g085530.2.1	0.535	0.015	5.1565	0.00270897	0.120312	-
transcript:Solyc11g072580.2.1	1.14	0.34	1.74543	0.0178904	0.401329	-
transcript:Solyc11g012980.1.1	2.65	44.35	-4.06487	0.00982571	0.288765	-
transcript:Solyc05g016600.1.1	1.84	0.0001	14.1674	0.00979362	0.28825	-
transcript:Solyc11g022590.1.1	139.425	298.43	-1.0979	0.0434565	0.659101	-
transcript:Solyc01g066430.3.1	47.34	231.335	-2.28885	1.54916e-09	5.47959e-07	down
transcript:Solyc08g081810.3.1	0.62	0.195	1.66879	0.0126588	0.326918	-
transcript:Solyc11g010670.1.1	16.6	51.49	-1.63311	0.0442415	0.665701	-
transcript:Solyc04g073940.3.1	0.125	0.0001	10.2877	0.0294807	0.541701	-
transcript:Solyc05g007300.3.1	0.605	3.63	-2.58496	0.0111804	0.305526	-
transcript:Solyc02g085620.3.1	0.38	0.0001	11.8918	0.0431472	0.656926	-
transcript:Solyc09g090020.3.1	3.57	7.31	-1.03395	0.0450642	0.674194	-
transcript:Solyc10g085590.1.1	73.91	262.225	-1.82696	1.76669e-10	7.77658e-08	down
transcript:Solyc10g079755.1.1	288.36	599.7	-1.05637	0.000100067	0.00913425	down
transcript:Solyc03g093130.3.1	4.83	40.965	-3.0843	0.00846693	0.260829	-
transcript:Solyc05g005680.3.1	0.045	0.89	-4.30581	0.0151657	0.365782	-
transcript:Solyc01g091540.2.1	0.555	0.0001	12.4383	0.00450687	0.170427	-
transcript:Solyc06g066500.1.1	0.35	2.885	-3.04314	0.0397827	0.631929	-
transcript:Solyc02g067680.1.1	2.41	5.555	-1.20475	0.0480961	0.698964	-
transcript:Solyc12g010200.2.1	2.03	0.77	1.39855	0.001126	0.0612744	-
transcript:Solyc01g009690.2.1	0.215	0.02	3.42626	0.0489412	0.702484	-
transcript:Solyc06g069635.1.1	0.28	0.68	-1.28011	0.0151161	0.365782	-
transcript:Solyc10g086770.2.1	0.34	0.0001	11.7313	0.0108146	0.300558	-
transcript:Solyc08g079700.2.1	31.59	252.9	-3.00103	1.88674e-11	1.03813e-08	down
transcript:Solyc09g065100.2.1	0.76	0.125	2.60407	0.00214204	0.10007	-
transcript:Solyc02g063420.3.1	29.11	77.005	-1.40344	0.000567709	0.0365103	down
transcript:Solyc06g051540.3.1	4.7	9.46	-1.00918	0.00330798	0.136899	-
transcript:Solyc10g005060.3.1	7.605	21.88	-1.52459	0.014429	0.351982	-
transcript:Solyc03g082530.1.1	0.605	5.93	-3.29303	0.00853105	0.262234	-
transcript:Solyc08g080490.3.1	1147.79	2.735	8.7131	0.018446	0.409159	-
transcript:Solyc01g105450.3.1	2.28	6.7	-1.55513	0.00997461	0.289959	-
transcript:Solyc01g112000.3.1	31.705	67.26	-1.08504	0.0105931	0.296787	-
transcript:Solyc06g072430.2.1	2.44	9.61	-1.97766	0.000270049	0.0199595	down
transcript:Solyc06g061040.3.1	0.23	0.0001	11.1674	0.00823251	0.258021	-
transcript:Solyc01g107740.3.1	5.54	11.175	-1.01232	0.000707572	0.0430997	down
transcript:Solyc04g064760.3.1	2.21	1.05	1.07366	0.0345497	0.591495	-
transcript:Solyc01g009335.1.1	1.825	0.08	4.51175	0.00148315	0.0757171	-
transcript:Solyc01g086660.2.1	0.855	4.515	-2.40073	0.0224166	0.458005	-
transcript:Solyc12g015880.2.1	106.07	221.55	-1.06262	0.000772601	0.0461396	down
transcript:Solyc07g017683.1.1	1.635	0.0001	13.997	0.0219513	0.454349	-
transcript:Solyc07g005100.3.1	6.91	25.35	-1.87523	0.00310043	0.129969	-
transcript:Solyc04g080550.3.1	20.325	1.985	3.35604	3.63454e-17	3.99961e-14	up
transcript:Solyc08g062450.1.1	17.26	64.13	-1.89357	6.72134e-06	0.000881697	down
transcript:Solyc10g081320.1.1	5.35	2.635	1.02174	0.0137444	0.340583	-
transcript:Solyc09g008530.2.1	0.165	0.01	4.04439	0.0198172	0.426323	-
transcript:Solyc12g089250.1.1	0.17	0.0001	10.7313	0.0433914	0.658776	-
transcript:Solyc10g055820.2.1	0.1	2.725	-4.76818	0.0433494	0.658776	-
transcript:Solyc04g079830.2.1	0.325	0.05	2.70044	0.024969	0.488721	-
transcript:Solyc02g071760.3.1	0.75	0.0001	12.8727	0.00796876	0.252957	-
transcript:Solyc07g005520.1.1	2.12	0.77	1.46113	0.0188989	0.414561	-
transcript:Solyc12g017240.2.1	67	254.45	-1.92515	0.00075058	0.045053	down
transcript:Solyc10g078270.2.1	0.01	0.515	-5.6865	0.00587386	0.206293	-
transcript:Solyc09g082870.2.1	0.18	1	-2.47393	0.0370969	0.6093	-
transcript:Solyc09g065660.3.1	0.13	1.12	-3.10692	0.00605704	0.210344	-
transcript:Solyc04g071060.2.1	5.925	0.64	3.21067	0.00014984	0.0126299	up
transcript:Solyc12g014200.2.1	1.63	0.0001	13.9926	7.43076e-08	1.58267e-05	up
transcript:Solyc11g005720.1.1	21.62	59.195	-1.45311	7.08189e-05	0.00677672	down
transcript:Solyc08g066560.3.1	1.42	0.66	1.10535	0.0485346	0.701618	-
transcript:Solyc11g012510.2.1	31.17	63.465	-1.0258	0.0182071	0.405221	-
transcript:Solyc05g056385.1.1	20.855	55.385	-1.4091	0.00237698	0.108299	-
transcript:Solyc08g078460.3.1	0.075	1.26	-4.07039	0.00751409	0.24377	-
transcript:Solyc02g014730.3.1	4.8	1.13	2.08671	0.00648735	0.220324	-
transcript:Solyc02g062310.1.1	1.74	0.0001	14.0868	0.00521778	0.18964	-
transcript:Solyc09g074270.3.1	6.45	18.255	-1.50092	0.0140175	0.345347	-
transcript:Solyc02g014660.1.1	1.335	0.0001	13.7046	0.0307606	0.551907	-
transcript:Solyc02g086530.3.1	0.025	0.37	-3.88753	0.00992717	0.289959	-
transcript:Solyc06g066750.3.1	1.555	0.0001	13.9246	0.00594422	0.207928	-
transcript:Solyc02g085500.3.1	1.745	5.94	-1.76724	0.0113263	0.307662	-
transcript:Solyc03g118450.1.1	0.28	6.48	-4.5325	0.00195864	0.0941666	-
transcript:Solyc01g007010.3.1	0.0001	0.41	-12.0014	0.00368834	0.146755	-
transcript:Solyc09g089980.2.1	47.525	0.37	7.00502	0.0164258	0.385083	-
transcript:Solyc09g005000.1.1	0.015	0.515	-5.10154	0.00228727	0.105609	-
transcript:Solyc08g068660.1.1	0.385	4.45	-3.53087	0.0156745	0.37362	-
transcript:Solyc01g102910.3.1	0.0001	0.235	-11.1984	0.0333193	0.577675	-
transcript:Solyc03g096140.2.1	0.035	1.14	-5.02554	0.009559	0.284287	-
transcript:Solyc10g008400.2.1	27.3	59.175	-1.11609	0.000404707	0.0281059	down
transcript:Solyc05g012280.3.1	0.195	1.13	-2.53478	0.0278645	0.520773	-
transcript:Solyc09g014475.1.1	2.035	0.0001	14.3127	0.0103778	0.295776	-
transcript:Solyc02g089470.1.1	0.715	5.795	-3.01879	0.00237513	0.108299	-
transcript:Solyc03g026230.1.1	0.14	1.2	-3.09954	0.0132766	0.333311	-
transcript:Solyc11g011790.2.1	10.56	0.01	10.0444	4.99799e-21	1.1e-17	up
transcript:Solyc12g010015.1.1	1.47	0.085	4.11221	0.036505	0.606723	-
transcript:Solyc02g094400.3.1	6.28	15.8	-1.33109	0.02314	0.464394	-
transcript:Solyc05g007900.2.1	5.29	18.78	-1.82786	5.70419e-05	0.00559349	down
transcript:Solyc09g091635.1.1	0.69	0.0001	12.7524	0.0109006	0.300757	-
transcript:Solyc06g069400.3.1	1.125	0.09	3.64386	0.00735858	0.240526	-
transcript:Solyc06g075220.1.1	16.435	3.32	2.30752	1.11598e-10	5.21921e-08	up
transcript:Solyc01g065510.2.1	5.07	21.365	-2.07519	2.06415e-05	0.002297	down
transcript:Solyc10g084950.2.1	0.305	0.03	3.34577	0.0417049	0.641669	-
transcript:Solyc01g091230.3.1	0.955	0.115	3.05387	0.0392522	0.627022	-
transcript:Solyc06g005650.2.1	24.68	114.38	-2.21242	6.43767e-05	0.00622036	down
transcript:Solyc12g096710.2.1	0.07	0.86	-3.61891	0.000156323	0.0130652	down
transcript:Solyc06g074620.3.1	23.39	84.745	-1.85724	8.70893e-10	3.31743e-07	down
transcript:Solyc11g066060.2.1	86.97	174.69	-1.00621	0.00936187	0.280969	-
transcript:Solyc09g091960.3.1	1.395	0.49	1.50941	0.0283105	0.526642	-
transcript:Solyc04g007500.1.1	50.36	126.575	-1.32964	0.0217267	0.45349	-
transcript:Solyc01g097830.2.1	1.445	0.0001	13.8188	1.59547e-06	0.000256936	up
transcript:Solyc12g013820.2.1	2.945	1.055	1.48102	0.0333358	0.577675	-
transcript:Solyc02g093090.1.1	12.7	2.25	2.49683	4.27966e-06	0.000584631	up
transcript:Solyc05g052520.3.1	3.88	19.365	-2.31932	3.76703e-11	1.91327e-08	down
transcript:Solyc07g053740.1.1	226.25	914.98	-2.01582	2.08886e-16	1.97029e-13	down
transcript:Solyc11g071470.1.1	0.195	1.71	-3.13245	0.0109014	0.300757	-
transcript:Solyc04g018110.1.1	103.085	221.45	-1.10315	0.0466101	0.687968	-
transcript:Solyc12g010130.1.1	0.0001	0.36	-11.8138	0.0101361	0.293103	-
transcript:Solyc03g006080.3.1	0.535	1.195	-1.1594	0.0333633	0.577675	-
transcript:Solyc03g119820.1.1	7.48	1.335	2.4862	0.0116783	0.311286	-
transcript:Solyc11g010940.2.1	0.43	0.0001	12.0701	0.0121633	0.31827	-
transcript:Solyc03g111730.3.1	52.755	20.385	1.3718	0.000188421	0.014989	up
transcript:Solyc02g093365.1.1	6.27	2.46	1.34981	7.39775e-06	0.000951524	up
transcript:Solyc03g115610.3.1	0.895	1.915	-1.09738	0.0468635	0.688978	-
transcript:Solyc03g080070.3.1	0.475	0.0001	12.2137	0.0367074	0.607263	-
transcript:Solyc03g116225.1.1	3689.93	1393.64	1.40474	2.30078e-08	5.42546e-06	up
transcript:Solyc02g087210.3.1	1.85	15.625	-3.07826	9.0279e-09	2.51866e-06	down
transcript:Solyc12g057020.2.1	4.07	0.095	5.42096	3.38938e-11	1.76676e-08	up
transcript:Solyc02g090380.3.1	14.515	32.535	-1.16445	0.000533917	0.0349037	down
transcript:Solyc06g062580.3.1	1.865	3.76	-1.01156	0.0301295	0.55005	-
transcript:Solyc03g080120.1.1	1.845	8.78	-2.2506	0.0406292	0.637881	-
transcript:Solyc03g121630.3.1	12.86	28.695	-1.15791	0.00492304	0.18168	-
transcript:Solyc01g096070.3.1	3.61	1.22	1.56512	0.0173637	0.394879	-
transcript:Solyc03g043640.3.1	0.225	2.245	-3.31872	0.0104012	0.295902	-
transcript:Solyc10g011660.3.1	2.47	0.965	1.35591	0.0075135	0.24377	-
transcript:Solyc01g091320.3.1	0.475	0.04	3.56986	0.0472127	0.691352	-
transcript:Solyc10g075110.2.1	1.715	18.89	-3.46134	0.0239869	0.477041	-
transcript:Solyc07g063770.3.1	2.77	1.135	1.28719	0.000398811	0.0278156	up
transcript:Solyc05g006390.1.1	3.945	36.745	-3.21945	0.000600069	0.037854	down
transcript:Solyc09g072690.1.1	0.065	1.005	-3.95061	0.00430887	0.165087	-
transcript:Solyc06g076170.3.1	3.43	0.13	4.72163	0.0135594	0.33733	-
transcript:Solyc08g078155.1.1	18.91	0.945	4.32269	0.00428812	0.164845	-
transcript:Solyc06g050250.1.1	1.06	0.12	3.14296	0.0116289	0.311245	-
transcript:Solyc06g065010.3.1	5.895	0.0001	15.8472	0.00178248	0.0871788	-
transcript:Solyc10g049580.2.1	12.595	0.545	4.53045	1.25127e-21	3.54075e-18	up

## Sheet: Sheet2
List of all expressed genes in all lines of CR-slnf-yc9 and WT
Gene ID	TPM (WT_1)	TPM (WT_2)	TPM (cr_5)	TPM (cr_6)	TPM (cr_7)		GeneName	GeneDescription	GO	KEGG	KOG
gene:ENSRNA050030189	0.3332	0.145539	0.154225	0.3716	0.312061	0.249739	IsrR	Antisense RNA which regulates isiA expression	-	-	-
gene:ENSRNA050030188	0	0	0	0	0	0	SNORD36	Small nucleolar RNA SNORD36	-	-	-
gene:ENSRNA050030187	0.214088	0.602509	0.563076	1.17128	0.183685	0.811843	Plant_SRP	Plant signal recognition particle RNA	-	-	-
gene:ENSRNA050030186	0	0	0	0	0	0	U6	U6 spliceosomal RNA	-	-	-
gene:ENSRNA050030185	0.293315	0	0	0	0	0	Plant_SRP	Plant signal recognition particle RNA	-	-	-
gene:ENSRNA050030184	0.000709	0.367534	0.569941	0.565174	0.172148	0.137226	RNase_MRP	RNase MRP	-	-	-
gene:ENSRNA050030183	0	0	0	0	0	0	U6	U6 spliceosomal RNA	-	-	-
gene:ENSRNA050030182	0.125514	0.349598	0	0.111821	0	0	U6	U6 spliceosomal RNA	-	-	-
gene:ENSRNA050030181	0	0	0	0	0	0	U6	U6 spliceosomal RNA	-	-	-
gene:Solyc07g008505.1	0	0	0	0	0	0	-	-	-	-	-
gene:Solyc01g017370.1	0	0	0	0	0	0	-	-	GO:0005575,GO:0005622,GO:0005623,GO:0005737,GO:0009295,GO:0009507,GO:0009536,GO:0043226,GO:0043227,GO:0043229,GO:0043231,GO:0044424,GO:0044444,GO:0044464	K03046-ko00230 Purine metabolism;ko00240 Pyrimidine metabolism;ko03020 RNA polymerase	-
gene:Solyc10g083920.2	12.0283	8.906	6.27399	7.9755	4.86181	8.6449	-	Serine/threonine protein phosphatase 2A regulatory subunit [Source:UniProtKB/TrEMBL%3BAcc:K4D3H8]	-	K11584-ko03015 mRNA surveillance pathway;ko04071 Sphingolipid signaling pathway;ko04151 PI3K-Akt signaling pathway;ko04152 AMPK signaling pathway;ko04113 Meiosis - yeast;ko04114 Oocyte meiosis;ko04261 Adrenergic signaling in cardiomyocytes;ko04728 Dopaminergic synapse	KOG2085-Serine/threonine protein phosphatase 2A, regulatory subunit[T]
gene:Solyc06g053585.1	8.00183	7.53809	8.7001	7.53647	8.09495	9.78663	-	-	-	-	KOG1575-Voltage-gated shaker-like K+ channel, subunit beta/KCNAB[C]
gene:Solyc06g069635.1	0.803792	0.556667	0.249457	0.309462	0.330374	0.219262	-	-	-	-	-
gene:Solyc04g009795.1	17.0862	11.9819	16.4686	13.0049	7.32245	12.2303	-	-	-	-	-
gene:Solyc12g099180.2	0.122476	0.069399	0	0	0	0.126142	-	-	GO:0003674,GO:0003824,GO:0004652,GO:0005575,GO:0005622,GO:0005623,GO:0005634,GO:0005737,GO:0006139,GO:0006378,GO:0006396,GO:0006397,GO:0006725,GO:0006807,GO:0008150,GO:0008152,GO:0009987,GO:0010467,GO:0016070,GO:0016071,GO:0016740,GO:0016772,GO:0016779,GO:0031123,GO:0031124,GO:0034641,GO:0043170,GO:0043226,GO:0043227,GO:0043229,GO:0043231,GO:0043631,GO:0044237,GO:0044238,GO:0044424,GO:0044464,GO:…	K14376-ko03015 mRNA surveillance pathway	KOG2245-Poly(A) polymerase and related nucleotidyltransferases[A]
gene:Solyc08g006050.2	1.03995	0.772634	0.472981	1.00901	0.844847	0.313141	-	-	-	-	-
gene:Solyc12g009390.2	6.99658	5.51026	4.95371	5.72656	5.96632	6.9868	-	-	GO:0003674,GO:0003676,GO:0003677,GO:0005488,GO:0005575,GO:0005622,GO:0005623,GO:0005634,GO:0005635,GO:0005737,GO:0008150,GO:0009966,GO:0009968,GO:0010646,GO:0010648,GO:0012505,GO:0023051,GO:0023057,GO:0031967,GO:0031975,GO:0043226,GO:0043227,GO:0043229,GO:0043231,GO:0043565,GO:0044422,GO:0044424,GO:0044428,GO:0044446,GO:0044464,GO:0048519,GO:0048523,GO:0048583,GO:0048585,GO:0050789,GO:0050794,GO:…	K14321-ko03013 RNA transport	-
gene:Solyc11g007170.2	71.1669	34.6746	46.1096	46.0148	38.0376	48.1856	-	-	GO:0000166,GO:0003674,GO:0003824,GO:0005488,GO:0005515,GO:0005524,GO:0005575,GO:0005622,GO:0005623,GO:0005634,GO:0005737,GO:0005768,GO:0006629,GO:0006810,GO:0006900,GO:0006914,GO:0006996,GO:0007032,GO:0007034,GO:0008104,GO:0008144,GO:0008150,GO:0008152,GO:0008202,GO:0009056,GO:0009987,GO:0010008,GO:0010256,GO:0012505,GO:0016020,GO:0016043,GO:0016050,GO:0016125,GO:0016192,GO:0016197,GO:0016236,GO:…	K12196-ko04144 Endocytosis	KOG0739-AAA+-type ATPase[O]
gene:Solyc12g099620.1	1.01303	1.30282	0.708676	0.991958	1.10283	1.244	-	-	GO:0000960,GO:0000962,GO:0003674,GO:0003676,GO:0003723,GO:0003824,GO:0004518,GO:0004519,GO:0005488,GO:0005575,GO:0005622,GO:0005623,GO:0005737,GO:0005739,GO:0006139,GO:0006725,GO:0006807,GO:0008150,GO:0008152,GO:0009451,GO:0009893,GO:0009894,GO:0009896,GO:0009987,GO:0010468,GO:0010604,GO:0016070,GO:0016787,GO:0016788,GO:0019219,GO:0019222,GO:0031323,GO:0031325,GO:0031329,GO:0031331,GO:0034641,GO:…	-	-
gene:Solyc03g115650.3	1207.18	1042.11	1538.34	1255.86	1147.05	908.811	-	Eukaryotic translation initiation factor 5A-1 [Source:UniProtKB/Swiss-Prot%3BAcc:Q9AXQ6]	-	-	KOG3271-Translation initiation factor 5A (eIF-5A)[J]
gene:Solyc05g013777.1	12.9448	16.8553	8.24385	11.3752	11.5304	19.1492	-	-	GO:0003674,GO:0003824,GO:0004672,GO:0004674,GO:0006139,GO:0006396,GO:0006397,GO:0006464,GO:0006468,GO:0006725,GO:0006793,GO:0006796,GO:0006807,GO:0008150,GO:0008152,GO:0009987,GO:0010467,GO:0016070,GO:0016071,GO:0016301,GO:0016310,GO:0016740,GO:0016772,GO:0016773,GO:0019538,GO:0034641,GO:0036211,GO:0043170,GO:0043412,GO:0044237,GO:0044238,GO:0044260,GO:0044267,GO:0046483,GO:0046777,GO:0071704,GO:…	-	KOG0671-LAMMER dual specificity kinases[T]
gene:Solyc02g069560.3	0.27863	0.073704	0.048855	0.199638	0.031981	0.169326	-	-	-	-	-
gene:Solyc06g009710.3	0	0	0	0	0	0	-	-	GO:0000981,GO:0000988,GO:0000989,GO:0001067,GO:0001076,GO:0001134,GO:0001135,GO:0003674,GO:0003676,GO:0003677,GO:0003700,GO:0005488,GO:0005575,GO:0005622,GO:0005623,GO:0005634,GO:0006355,GO:0006357,GO:0006950,GO:0006970,GO:0008150,GO:0008152,GO:0008285,GO:0009058,GO:0009314,GO:0009411,GO:0009416,GO:0009628,GO:0009651,GO:0009719,GO:0009723,GO:0009725,GO:0009733,GO:0009812,GO:0009813,GO:0009889,GO:…	-	KOG0048-Transcription factor, Myb superfamily[K]
gene:Solyc01g067660.3	187.059	188.683	168.475	146.937	146.043	247.062	-	Beta-amylase [Source:UniProtKB/TrEMBL%3BAcc:Q5NE19]	-	-	-
gene:Solyc09g065150.1	0	0	0	0	0	0	-	-	-	-	-
gene:Solyc12g089350.2	0	0.26741	0	0	0	0	-	-	-	-	-
gene:Solyc01g098870.3	51.9965	36.8393	36.955	36.2613	34.205	42.2806	-	-	-	-	KOG2509-Seryl-tRNA synthetase[J]
gene:Solyc11g006675.1	0	0	0	0	0	0	-	-	-	K02709-ko00195 Photosynthesis	-
gene:Solyc12g027765.1	0	0	0	0	0	0	-	-	-	-	-
gene:Solyc02g021220.1	9.46439	3.43294	5.16653	19.7142	3.02427	14.153	-	-	-	-	-
gene:Solyc12g056310.2	0	0	0	0	0	0	-	-	-	-	-
gene:Solyc01g080210.3	3.57711	1.56946	1.894	1.89664	1.67415	1.70156	-	-	GO:0003674,GO:0003824,GO:0004748,GO:0005575,GO:0005622,GO:0005623,GO:0005737,GO:0005829,GO:0005971,GO:0006139,GO:0006259,GO:0006281,GO:0006725,GO:0006753,GO:0006793,GO:0006796,GO:0006807,GO:0006950,GO:0006974,GO:0007275,GO:0008150,GO:0008152,GO:0009117,GO:0009259,GO:0009987,GO:0016491,GO:0016725,GO:0016728,GO:0019637,GO:0019693,GO:0032501,GO:0032502,GO:0032991,GO:0033554,GO:0034641,GO:0043170,GO:…	K10808-ko00230 Purine metabolism;ko00240 Pyrimidine metabolism;ko00480 Glutathione metabolism;ko04115 p53 signaling pathway	KOG1567-Ribonucleotide reductase, beta subunit[F]
gene:Solyc05g041960.1	0	0	0	0	0	0	-	-	-	-	-
gene:Solyc10g052810.1	0	0	0	0	0	0	-	-	-	-	-
gene:Solyc04g056320.2	58.2402	41.6752	41.3844	48.2927	41.8629	43.8138	-	-	GO:0003674,GO:0003700,GO:0005575,GO:0005622,GO:0005623,GO:0005634,GO:0006355,GO:0008150,GO:0009268,GO:0009628,GO:0009889,GO:0010035,GO:0010038,GO:0010044,GO:0010447,GO:0010468,GO:0010556,GO:0019219,GO:0019222,GO:0031323,GO:0031326,GO:0042221,GO:0043226,GO:0043227,GO:0043229,GO:0043231,GO:0044424,GO:0044464,GO:0050789,GO:0050794,GO:0050896,GO:0051171,GO:0051252,GO:0060255,GO:0065007,GO:0080090,GO:…	-	-
gene:Solyc11g050822.1	0	0	0	0	0	0	-	-	-	-	-
gene:Solyc09g072570.3	34.6172	18.5974	19.5873	21.0233	17.8932	20.0146	-	-	GO:0005575,GO:0005622,GO:0005623,GO:0005634,GO:0005681,GO:0032991,GO:0043226,GO:0043227,GO:0043229,GO:0043231,GO:0044422,GO:0044424,GO:0044428,GO:0044446,GO:0044464,GO:1990904	K12819-ko03040 Spliceosome	KOG2560-RNA splicing factor - Slu7p[A]
gene:Solyc01g014700.2	0.2312	0.274632	0.075629	0.31237	0.13691	0.297371	-	-	-	-	-
gene:Solyc08g014247.1	0	0	0	0	0	0	-	-	-	-	-
gene:Solyc03g058400.3	0	0	0	0	0.030496	0	-	-	GO:0003674,GO:0003824,GO:0004175,GO:0004190,GO:0005575,GO:0005623,GO:0005886,GO:0006508,GO:0006807,GO:0008150,GO:0008152,GO:0008233,GO:0009056,GO:0009057,GO:0016020,GO:0016787,GO:0019538,GO:0030163,GO:0031224,GO:0031225,GO:0031226,GO:0043170,GO:0044238,GO:0044425,GO:0044459,GO:0044464,GO:0046658,GO:0070001,GO:0070011,GO:0071704,GO:0071944,GO:0140096,GO:1901564,GO:1901565,GO:1901575	-	KOG1339-Aspartyl protease[O]
gene:Solyc06g071040.3	20.8909	10.9102	11.2011	13.6864	12.1781	14.4253	-	-	-	-	-
gene:Solyc11g028070.2	0	0	0	0	0	0	-	-	-	-	-
gene:Solyc02g092240.3	5.64579	3.41856	1.83	3.08494	2.81627	3.88167	-	-	-	-	-
gene:Solyc10g008510.2	1.26018	0.632801	0.59874	0.58825	0.750098	1.26912	-	-	GO:0003674,GO:0003676,GO:0003723,GO:0003824,GO:0004518,GO:0004519,GO:0005488,GO:0005575,GO:0005622,GO:0005623,GO:0006139,GO:0006725,GO:0006807,GO:0008150,GO:0008152,GO:0009451,GO:0009987,GO:0016070,GO:0016787,GO:0016788,GO:0034641,GO:0043170,GO:0043226,GO:0043227,GO:0043229,GO:0043231,GO:0043412,GO:0044237,GO:0044238,GO:0044424,GO:0044464,GO:0046483,GO:0071704,GO:0090304,GO:0090305,GO:0097159,GO:…	-	KOG4422-Uncharacterized conserved protein[S]
gene:Solyc12g042380.2	61.9096	50.8633	71.3825	74.3779	68.6837	60.7053	-	-	-	-	-
gene:Solyc05g054520.3	44.3799	46.5673	49.1033	46.1311	47.2022	41.4046	-	PGGT-I [Source:Projected from Arabidopsis thaliana (AT2G39550) UniProtKB/TrEMBL%3BAcc:A0A178VS16]	GO:0001101,GO:0003674,GO:0003824,GO:0004659,GO:0004661,GO:0004662,GO:0004663,GO:0005488,GO:0005575,GO:0005622,GO:0005623,GO:0005737,GO:0005829,GO:0005953,GO:0005968,GO:0006464,GO:0006807,GO:0006950,GO:0007275,GO:0008150,GO:0008152,GO:0008270,GO:0008284,GO:0008318,GO:0009414,GO:0009415,GO:0009555,GO:0009628,GO:0009719,GO:0009725,GO:0009733,GO:0009737,GO:0009787,GO:0009788,GO:0009889,GO:0009890,GO:…	-	KOG0367-Protein geranylgeranyltransferase Type I, beta subunit[O]
gene:Solyc11g071427.1	1.81715	2.03647	1.56011	2.43477	2.72504	1.2569	-	-	-	-	-
gene:Solyc04g056496.1	0	0	0	0	0	0	-	-	GO:0003674,GO:0003700,GO:0005575,GO:0005622,GO:0005623,GO:0005634,GO:0005635,GO:0005654,GO:0005737,GO:0005783,GO:0005789,GO:0006355,GO:0006357,GO:0006950,GO:0006970,GO:0006972,GO:0006986,GO:0006990,GO:0007154,GO:0007165,GO:0008150,GO:0009266,GO:0009408,GO:0009628,GO:0009651,GO:0009889,GO:0009891,GO:0009893,GO:0009987,GO:0010033,GO:0010468,GO:0010556,GO:0010557,GO:0010604,GO:0010628,GO:0012505,GO:…	-	-
gene:Solyc07g021152.1	0	0	0	0	0	0	-	-	GO:0005575,GO:0005622,GO:0005623,GO:0005634,GO:0005737,GO:0007154,GO:0007165,GO:0007602,GO:0007623,GO:0008150,GO:0009314,GO:0009416,GO:0009581,GO:0009582,GO:0009583,GO:0009585,GO:0009605,GO:0009628,GO:0009639,GO:0009987,GO:0010017,GO:0023052,GO:0042752,GO:0043226,GO:0043227,GO:0043229,GO:0043231,GO:0044424,GO:0044464,GO:0048511,GO:0050789,GO:0050794,GO:0050896,GO:0051606,GO:0051716,GO:0065007,GO:…	-	KOG3131-Uncharacterized conserved protein[S]
gene:Solyc11g007360.1	7.11486	4.04475	5.20614	3.80155	4.01165	3.44526	-	-	-	-	-
gene:Solyc01g106940.3	7.60195	6.81607	6.94949	7.39784	5.95561	8.72309	-	Myosin heavy chain-like protein [Source:Projected from Arabidopsis thaliana (AT2G14680) UniProtKB/TrEMBL%3BAcc:F4IGF6]	-	-	-
gene:Solyc01g020490.1	0	0	0	0	0	0	-	-	-	-	-
gene:Solyc04g083150.2	7.20784	4.1437	6.7643	6.31344	5.0714	6.2047	-	-	-	-	KOG0156-Cytochrome P450 CYP2 subfamily[Q]
gene:Solyc04g071630.3	15.2551	17.1671	20.1403	16.5576	14.01	14.9819	-	-	GO:0005575,GO:0005623,GO:0005886,GO:0016020,GO:0044464,GO:0071944	-	-
gene:Solyc11g006820.2	188.764	181.288	149.707	155.462	151.469	163.992	-	Small nuclear ribonucleoprotein G [Source:UniProtKB/TrEMBL%3BAcc:K4D4U3]	GO:0000375,GO:0000377,GO:0000398,GO:0003674,GO:0003676,GO:0003723,GO:0003729,GO:0005488,GO:0005575,GO:0005622,GO:0005623,GO:0005634,GO:0005681,GO:0005682,GO:0005684,GO:0005685,GO:0005686,GO:0005687,GO:0005689,GO:0005737,GO:0005829,GO:0006139,GO:0006396,GO:0006397,GO:0006725,GO:0006807,GO:0008150,GO:0008152,GO:0008380,GO:0009987,GO:0010467,GO:0016070,GO:0016071,GO:0030532,GO:0032991,GO:0034641,GO:…	K11099-ko03040 Spliceosome	KOG1780-Small Nuclear ribonucleoprotein G[A]
gene:Solyc04g064810.3	52.5155	45.4412	42.5059	42.1952	38.0819	48.5225	-	-	GO:0005575,GO:0005622,GO:0005623,GO:0005737,GO:0005783,GO:0006996,GO:0007029,GO:0008150,GO:0009987,GO:0010256,GO:0012505,GO:0016043,GO:0031984,GO:0043226,GO:0043227,GO:0043229,GO:0043231,GO:0044422,GO:0044424,GO:0044432,GO:0044444,GO:0044446,GO:0044464,GO:0071782,GO:0071786,GO:0071840,GO:0098827	-	KOG2846-Predicted membrane protein[S]
gene:Solyc12g035240.2	34.242	32.2634	28.4531	33.8899	30.9014	34.0846	-	-	-	-	-
gene:Solyc01g106090.3	7.18553	6.83825	7.28252	7.86237	7.11546	8.32226	-	PPD1 [Source:Projected from Arabidopsis thaliana (AT4G15510) UniProtKB/TrEMBL%3BAcc:A0A178UV94]	GO:0005575,GO:0005622,GO:0005623,GO:0005737,GO:0006091,GO:0008150,GO:0008152,GO:0009507,GO:0009532,GO:0009534,GO:0009535,GO:0009536,GO:0009543,GO:0009570,GO:0009579,GO:0009987,GO:0015979,GO:0016020,GO:0016043,GO:0019684,GO:0022607,GO:0031976,GO:0031977,GO:0031978,GO:0031984,GO:0034357,GO:0034622,GO:0042651,GO:0043226,GO:0043227,GO:0043229,GO:0043231,GO:0043933,GO:0044085,GO:0044237,GO:0044422,GO:…	-	-
gene:Solyc07g032637.1	0	0	0	0	0	0	-	-	-	-	-
gene:Solyc08g008620.3	0	0	0	0	0	0	-	-	-	-	-
gene:Solyc06g083270.3	8.23286	14.0352	9.32793	11.8721	17.9392	10.1277	-	-	GO:0005575,GO:0005622,GO:0005623,GO:0005737,GO:0005783,GO:0005789,GO:0012505,GO:0016020,GO:0031984,GO:0042175,GO:0043226,GO:0043227,GO:0043229,GO:0043231,GO:0044422,GO:0044424,GO:0044425,GO:0044432,GO:0044444,GO:0044446,GO:0044464,GO:0098827	-	KOG3106-ER lumen protein retaining receptor[U]
gene:Solyc07g054810.1	2.70915	2.08577	1.64918	3.53144	3.13361	1.44773	-	-	-	-	-
gene:Solyc06g006057.1	0.050995	0	0.022251	0	0.0157	0	-	-	-	-	KOG1187-Serine/threonine protein kinase[T]
gene:Solyc12g042012.1	0	0	0	0	0	0	-	-	-	K09260-ko04013 MAPK signaling pathway - fly;ko04022 cGMP - PKG signaling pathway	KOG0014-MADS box transcription factor[K]
gene:Solyc01g066520.3	17.0641	9.60755	13.0587	13.5579	11.8569	14.0327	-	Dihydrolipoamide acetyltransferase component of pyruvate dehydrogenase complex [Source:UniProtKB/TrEMBL%3BAcc:K4AWQ5]	GO:0003674,GO:0003824,GO:0004147,GO:0005488,GO:0005515,GO:0005575,GO:0005622,GO:0005623,GO:0005737,GO:0005739,GO:0005759,GO:0005947,GO:0006950,GO:0007154,GO:0008150,GO:0008270,GO:0009267,GO:0009295,GO:0009314,GO:0009416,GO:0009605,GO:0009628,GO:0009642,GO:0009646,GO:0009743,GO:0009744,GO:0009987,GO:0009991,GO:0010033,GO:0016407,GO:0016417,GO:0016740,GO:0016746,GO:0016747,GO:0019899,GO:0030062,GO:…	K09699-ko00640 Propanoate metabolism;ko00280 Valine, leucine and isoleucine degradation	KOG0558-Dihydrolipoamide transacylase (alpha-keto acid dehydrogenase E2 subunit)[C]
gene:Solyc06g006090.1	43.5442	23.4779	45.1286	42.3544	21.6235	45.4434	-	-	-	-	-
gene:Solyc04g077190.3	0.933348	0.595066	0.766534	0.821762	0.637604	0.983591	-	-	-	-	-
gene:Solyc11g071950.2	13.6699	12.555	12.8226	12.1484	13.0151	12.1408	-	-	-	-	-
gene:Solyc07g038170.1	0	0	0	0	0	0	-	-	-	-	-
gene:Solyc11g006300.2	72.5002	16.1147	41.2519	42.8204	38.5088	41.1946	-	-	GO:0000003,GO:0003006,GO:0003674,GO:0003824,GO:0003865,GO:0005575,GO:0005622,GO:0005623,GO:0005737,GO:0005783,GO:0005789,GO:0006629,GO:0006694,GO:0006702,GO:0007154,GO:0007267,GO:0007275,GO:0007548,GO:0008150,GO:0008152,GO:0008202,GO:0008207,GO:0008209,GO:0008406,GO:0008584,GO:0008610,GO:0009058,GO:0009917,GO:0009987,GO:0010817,GO:0012505,GO:0016020,GO:0016229,GO:0016491,GO:0016614,GO:0016616,GO:…	K10258-ko01212 Fatty acid metabolism;ko00062 Fatty acid elongation;ko01040 Biosynthesis of unsaturated fatty acids	KOG1638-Steroid reductase[I]
gene:Solyc05g026470.2	0	0.01822	0	0	0	0.01737	-	-	-	-	KOG0263-Transcription initiation factor TFIID, subunit TAF5 (also component of histone acetyltransferase SAGA)[K]
gene:Solyc09g010920.1	6.4558	3.15462	3.90803	4.45033	3.9186	3.94398	-	-	-	-	-
gene:Solyc10g061870.1	0	0	0	0	0	0	-	-	-	-	-
gene:Solyc05g025800.1	0	0	0	0	0	0	-	-	-	-	-
gene:Solyc09g098240.3	105.324	89.0873	72.912	71.4296	69.2476	88.9967	-	-	GO:0003674,GO:0005215,GO:0005575,GO:0005622,GO:0005623,GO:0005634,GO:0005635,GO:0005737,GO:0005829,GO:0006606,GO:0006810,GO:0006886,GO:0006913,GO:0007154,GO:0007165,GO:0008104,GO:0008150,GO:0008565,GO:0009892,GO:0009987,GO:0010468,GO:0010605,GO:0010608,GO:0010629,GO:0012505,GO:0015031,GO:0015833,GO:0016043,GO:0016441,GO:0016458,GO:0017038,GO:0019222,GO:0022607,GO:0022613,GO:0022618,GO:0023052,GO:…	K20223-ko04013 MAPK signaling pathway - fly	KOG1991-Nuclear transport receptor RANBP7/RANBP8 (importin beta superfamily)[YU]
gene:Solyc01g104015.1	64.0975	72.8634	52.9032	57.1954	72.9556	50.6537	-	Embryo-specific protein ATS3A [Source:Projected from Arabidopsis thaliana (AT2G41475) UniProtKB/Swiss-Prot%3BAcc:Q681K2]	GO:0005575,GO:0005911,GO:0009506,GO:0030054,GO:0055044	-	-
gene:Solyc02g084540.3	2.03864	1.52756	0.897713	1.19875	1.41289	1.47025	-	-	-	-	KOG2385-Uncharacterized conserved protein[S]
gene:Solyc07g065845.1	0.133194	2.93944	0.122536	0.200236	0.187754	0.161116	-	-	-	-	-
gene:Solyc12g096980.2	0	0	0	0	0	0	-	-	GO:0003002,GO:0003674,GO:0003700,GO:0005575,GO:0005622,GO:0005623,GO:0005634,GO:0006355,GO:0007275,GO:0007389,GO:0008150,GO:0009719,GO:0009725,GO:0009733,GO:0009790,GO:0009880,GO:0009889,GO:0009890,GO:0009892,GO:0010033,GO:0010051,GO:0010468,GO:0010556,GO:0010558,GO:0010605,GO:0010629,GO:0019219,GO:0019222,GO:0022622,GO:0031323,GO:0031324,GO:0031326,GO:0031327,GO:0032501,GO:0032502,GO:0042221,GO:…	K14484-ko04075 Plant hormone signal transduction	-
gene:Solyc06g065055.1	0	0	0	0	0	0	-	-	-	-	-
gene:Solyc10g047704.1	0	0	0	0	0	0	-	-	-	-	-
gene:Solyc06g050920.3	0.133724	0.347332	0.377459	0.327691	0.020575	0.282028	-	-	GO:0003674,GO:0003824,GO:0005575,GO:0005622,GO:0005623,GO:0005737,GO:0005794,GO:0005975,GO:0005976,GO:0008150,GO:0008152,GO:0008374,GO:0009832,GO:0009834,GO:0009987,GO:0010383,GO:0010410,GO:0012505,GO:0016407,GO:0016413,GO:0016740,GO:0016746,GO:0016747,GO:0042546,GO:0043170,GO:0043226,GO:0043227,GO:0043229,GO:0043231,GO:0043412,GO:0044036,GO:0044085,GO:0044237,GO:0044238,GO:0044260,GO:0044424,GO:…	-	-
gene:Solyc09g007260.3	2.02183	4.52552	2.89285	2.31344	3.27555	3.7688	-	-	GO:0000003,GO:0003002,GO:0003006,GO:0003674,GO:0003700,GO:0005575,GO:0005622,GO:0005623,GO:0005634,GO:0006355,GO:0007275,GO:0007389,GO:0008150,GO:0009653,GO:0009791,GO:0009888,GO:0009889,GO:0009908,GO:0010073,GO:0010093,GO:0010154,GO:0010468,GO:0010556,GO:0019219,GO:0019222,GO:0022414,GO:0031323,GO:0031326,GO:0032501,GO:0032502,GO:0035670,GO:0043226,GO:0043227,GO:0043229,GO:0043231,GO:0044424,GO:…	-	-
gene:Solyc10g052585.1	0	0	0	0	0	0	-	-	-	K14488-ko04075 Plant hormone signal transduction	-
gene:Solyc11g019960.2	12.6643	9.2315	9.44566	9.91049	8.93794	11.634	-	-	GO:0000003,GO:0002178,GO:0003006,GO:0005575,GO:0005622,GO:0005623,GO:0005737,GO:0005783,GO:0005789,GO:0006066,GO:0006629,GO:0006643,GO:0006644,GO:0006665,GO:0006667,GO:0006670,GO:0006672,GO:0006684,GO:0006686,GO:0006793,GO:0006796,GO:0006807,GO:0007275,GO:0008150,GO:0008152,GO:0008610,GO:0008654,GO:0009058,GO:0009790,GO:0009791,GO:0009793,GO:0009825,GO:0009893,GO:0009894,GO:0009896,GO:0009987,GO:…	-	KOG1358-Serine palmitoyltransferase[O]
gene:Solyc03g044090.3	0.589936	0.229445	0.279335	0.207966	0.233786	0.228815	-	-	GO:0000003,GO:0003006,GO:0005575,GO:0005623,GO:0007275,GO:0008150,GO:0009605,GO:0009606,GO:0009628,GO:0009629,GO:0009630,GO:0009791,GO:0009908,GO:0009958,GO:0022414,GO:0032501,GO:0032502,GO:0044464,GO:0048367,GO:0048608,GO:0048731,GO:0048856,GO:0050896,GO:0061458,GO:0071944,GO:0090567	-	-
gene:Solyc03g093730.1	0	0	0	0	0	0	-	-	-	K11420-ko00310 Lysine degradation;ko04211 Longevity regulating pathway - mammal	-
gene:Solyc01g009040.3	0.43439	0.452761	0.188503	0.164349	0.155058	1.09483	-	-	-	-	KOG0653-Cyclin B and related kinase-activating proteins[D]
gene:Solyc06g063180.2	0.997287	0.734759	1.12483	1.1079	1.05284	1.34424	-	-	-	-	KOG1052-Glutamate-gated kainate-type ion channel receptor subunit GluR5 and related subunits[PET]
gene:Solyc10g007630.1	0	0	0	0	0	0	-	-	-	-	-
gene:Solyc04g050345.1	0	0	0	0.037062	0	0.102674	-	-	GO:0000027,GO:0003674,GO:0003676,GO:0003723,GO:0003735,GO:0005198,GO:0005488,GO:0005575,GO:0005622,GO:0005623,GO:0005634,GO:0005730,GO:0005737,GO:0005773,GO:0005829,GO:0005840,GO:0005911,GO:0006412,GO:0006518,GO:0006807,GO:0006950,GO:0006996,GO:0008150,GO:0008152,GO:0008270,GO:0009058,GO:0009059,GO:0009266,GO:0009409,GO:0009506,GO:0009507,GO:0009536,GO:0009628,GO:0009987,GO:0010467,GO:0015934,GO:…	K02870-ko03010 Ribosome	KOG0886-40S ribosomal protein S2[J]
gene:Solyc02g050180.3	4.36497	2.80698	3.76609	3.46032	4.12343	3.41128	-	-	-	-	-
gene:Solyc09g007830.3	0	0	0	0.259186	0	0.101052	-	Cytokinin riboside 5'-monophosphate phosphoribohydrolase [Source:UniProtKB/TrEMBL%3BAcc:K4CQH2]	GO:0005575,GO:0005622,GO:0005623,GO:0005634,GO:0005737,GO:0005829,GO:0043226,GO:0043227,GO:0043229,GO:0043231,GO:0044424,GO:0044444,GO:0044464	-	-
gene:Solyc10g017880.2	40.6376	43.2497	45.781	46.3188	43.8584	37.3155	-	-	-	-	-
gene:Solyc04g011767.1	13.1821	3.5746	7.46501	12.8463	5.80434	7.48498	-	-	-	-	-
gene:Solyc10g007620.2	0	0	0	0	0	0	-	-	GO:0001101,GO:0003674,GO:0003824,GO:0004364,GO:0005488,GO:0005515,GO:0005575,GO:0005576,GO:0005622,GO:0005623,GO:0005634,GO:0005737,GO:0005773,GO:0005774,GO:0005829,GO:0005886,GO:0006518,GO:0006575,GO:0006725,GO:0006749,GO:0006790,GO:0006807,GO:0006950,GO:0006979,GO:0007154,GO:0008150,GO:0008152,GO:0009056,GO:0009266,GO:0009404,GO:0009407,GO:0009409,GO:0009414,GO:0009415,GO:0009507,GO:0009532,GO:…	K00799-ko00480 Glutathione metabolism;ko00980 Metabolism of xenobiotics by cytochrome P450;ko00982 Drug metabolism - cytochrome P450;ko05204 Chemical carcinogenesis;ko01524 Platinum drug resistance	KOG0406-Glutathione S-transferase[O]
gene:Solyc12g095770.2	68.2332	76.1506	68.4947	63.1266	69.2608	74.1546	-	-	-	-	KOG3267-Uncharacterized conserved protein[S]
gene:Solyc04g080080.3	44.0407	37.8691	35.9219	32.5502	33.8402	39.0955	-	Glycosyltransferase [Source:UniProtKB/TrEMBL%3BAcc:K4BV87]	GO:0003674,GO:0003824,GO:0005575,GO:0005622,GO:0005623,GO:0005737,GO:0005768,GO:0005794,GO:0005802,GO:0007275,GO:0008150,GO:0009653,GO:0009888,GO:0009987,GO:0010015,GO:0010053,GO:0010054,GO:0012505,GO:0016740,GO:0016757,GO:0021700,GO:0022622,GO:0030154,GO:0031410,GO:0031982,GO:0031984,GO:0032501,GO:0032502,GO:0042546,GO:0043226,GO:0043227,GO:0043229,GO:0043231,GO:0044085,GO:0044422,GO:0044424,GO:…	-	-
gene:Solyc05g054680.1	4.83365	2.76364	2.80082	2.60204	2.49907	3.67306	-	-	GO:0002376,GO:0003674,GO:0003824,GO:0004672,GO:0005575,GO:0005623,GO:0005886,GO:0005911,GO:0006464,GO:0006468,GO:0006793,GO:0006796,GO:0006807,GO:0006950,GO:0006952,GO:0006955,GO:0008150,GO:0008152,GO:0009506,GO:0009605,GO:0009607,GO:0009620,GO:0009814,GO:0009817,GO:0009987,GO:0016020,GO:0016301,GO:0016310,GO:0016740,GO:0016772,GO:0016773,GO:0019538,GO:0030054,GO:0036211,GO:0043170,GO:0043207,GO:…	-	KOG1187-Serine/threonine protein kinase[T]
gene:Solyc02g067340.3	7.42799	2.77247	3.76009	4.31954	6.36095	5.3609	-	-	-	-	KOG0048-Transcription factor, Myb superfamily[K]
gene:Solyc02g087890.3	0.080685	0.52389	0.774236	0.066382	0.11171	0.256311	-	-	-	-	-
gene:Solyc01g100600.3	9.97246	12.3233	6.12311	7.09072	8.49033	7.95619	-	Late termination [Source:UniProtKB/TrEMBL%3BAcc:A0A1W5P464]	GO:0005575,GO:0005622,GO:0005623,GO:0005737,GO:0005768,GO:0010008,GO:0012505,GO:0016020,GO:0031090,GO:0031410,GO:0031982,GO:0043226,GO:0043227,GO:0043229,GO:0044422,GO:0044424,GO:0044433,GO:0044440,GO:0044444,GO:0044446,GO:0044464,GO:0097708,GO:0098588,GO:0098805	-	KOG0379-Kelch repeat-containing proteins[R]
gene:Solyc02g071210.3	9.9064	11.1129	11.5135	8.98204	9.10435	10.1692	-	-	GO:0001101,GO:0005575,GO:0005622,GO:0005623,GO:0005737,GO:0006950,GO:0007154,GO:0008150,GO:0009266,GO:0009409,GO:0009414,GO:0009415,GO:0009507,GO:0009526,GO:0009528,GO:0009534,GO:0009535,GO:0009536,GO:0009579,GO:0009605,GO:0009628,GO:0009631,GO:0009706,GO:0009719,GO:0009725,GO:0009737,GO:0009941,GO:0009987,GO:0009991,GO:0010033,GO:0010035,GO:0016020,GO:0016021,GO:0019866,GO:0031090,GO:0031224,GO:…	-	-
gene:Solyc07g052240.3	30.3594	23.3925	18.206	21.896	28.061	26.8346	-	-	-	-	KOG1263-Multicopper oxidases[Q]
gene:Solyc10g050465.1	0	0.152441	0	0	0.06123	0	-	-	-	-	-
gene:Solyc04g079720.3	32.5572	29.5624	37.1603	44.3597	36.2251	37.8165	-	-	-	-	-
gene:Solyc06g065220.1	0	0	0	0	0	0	-	-	-	K14488-ko04075 Plant hormone signal transduction	-
gene:Solyc06g082400.1	0	0	0	0	0	0	-	-	-	-	-
gene:Solyc11g065210.2	13.7653	9.97267	9.81829	10.7348	9.08268	10.4254	-	-	-	-	-
gene:Solyc06g069780.3	20.2178	27.7297	23.8114	28.0335	31.0416	27.4508	-	-	GO:0003674,GO:0003824,GO:0004842,GO:0005575,GO:0005622,GO:0005623,GO:0005737,GO:0005794,GO:0005795,GO:0005802,GO:0006464,GO:0006807,GO:0008150,GO:0008152,GO:0009987,GO:0012505,GO:0016567,GO:0016740,GO:0019538,GO:0019787,GO:0031984,GO:0032446,GO:0036211,GO:0043170,GO:0043226,GO:0043227,GO:0043229,GO:0043231,GO:0043412,GO:0044237,GO:0044238,GO:0044260,GO:0044267,GO:0044422,GO:0044424,GO:0044431,GO:…	-	-
gene:Solyc10g081140.2	5.96328	3.99869	4.07572	4.18709	3.9843	5.44182	-	-	-	-	-
gene:Solyc03g095260.3	40.5414	28.8083	31.8574	31.3009	31.0831	29.438	-	-	-	-	-
gene:Solyc09g008840.3	18.5685	12.8	13.7926	11.5036	12.4622	18.6324	-	Pyruvate kinase [Source:UniProtKB/TrEMBL%3BAcc:K4CQR9]	GO:0003674,GO:0003824,GO:0004743,GO:0005575,GO:0005622,GO:0005623,GO:0005737,GO:0005829,GO:0005975,GO:0006082,GO:0006090,GO:0006091,GO:0006096,GO:0006139,GO:0006163,GO:0006164,GO:0006165,GO:0006725,GO:0006732,GO:0006733,GO:0006753,GO:0006754,GO:0006757,GO:0006793,GO:0006796,GO:0006807,GO:0008150,GO:0008152,GO:0009056,GO:0009058,GO:0009108,GO:0009117,GO:0009123,GO:0009124,GO:0009126,GO:0009127,GO:…	K00873-ko01200 Carbon metabolism;ko01230 Biosynthesis of amino acids;ko00010 Glycolysis / Gluconeogenesis;ko00620 Pyruvate metabolism;ko00230 Purine metabolism;ko04922 Glucagon signaling pathway;ko05230 Central carbon metabolism in cancer;ko05203 Viral carcinogenesis;ko04930 Type II diabetes mellitus	KOG2323-Pyruvate kinase[G]
gene:Solyc09g061897.1	0	0	0	0	0	0	-	-	-	-	-
gene:Solyc11g062110.1	0	0	0.090331	0	0	0	-	-	GO:0005575,GO:0005622,GO:0005623,GO:0005737,GO:0009507,GO:0009536,GO:0043226,GO:0043227,GO:0043229,GO:0043231,GO:0044424,GO:0044444,GO:0044464	K03046-ko00230 Purine metabolism;ko00240 Pyrimidine metabolism;ko03020 RNA polymerase	-
gene:Solyc03g031940.3	0.567642	1.10184	1.03641	1.12655	0.291068	0.989819	-	-	-	-	KOG1176-Acyl-CoA synthetase[I]
gene:Solyc02g063350.1	14.0006	2.18625	2.37548	1.34503	0.714981	2.39084	-	-	-	K13448-ko04626 Plant-pathogen interaction	KOG0027-Calmodulin and related proteins (EF-Hand superfamily)[T]
gene:Solyc01g044490.3	19.2422	8.67618	12.4868	15.2222	11.1034	14.7259	-	-	-	-	-
gene:Solyc06g034200.1	0	0	0	0.03588	0	0	-	Phosphate transporter [Source:UniProtKB/TrEMBL%3BAcc:K4C4P4]	GO:0001101,GO:0003674,GO:0005215,GO:0005315,GO:0005575,GO:0005622,GO:0005623,GO:0005634,GO:0005737,GO:0005773,GO:0005794,GO:0005886,GO:0005887,GO:0005911,GO:0006810,GO:0006811,GO:0006820,GO:0008150,GO:0008509,GO:0009506,GO:0009719,GO:0009725,GO:0009737,GO:0010033,GO:0012505,GO:0015075,GO:0015291,GO:0015318,GO:0016020,GO:0016021,GO:0022804,GO:0022857,GO:0030054,GO:0031224,GO:0031226,GO:0033993,GO:…	-	KOG0252-Inorganic phosphate transporter[P]
gene:Solyc01g008970.3	145.033	100.255	111.063	108.606	100.637	92.2078	-	-	-	K12741-ko03040 Spliceosome	KOG4205-RNA-binding protein musashi/mRNA cleavage and polyadenylation factor I complex, subunit HRP1[A]
gene:Solyc11g045440.1	0.124102	0.031435	0.147642	0.044699	0.115165	0	-	-	-	-	-
gene:Solyc01g060288.1	0	0	0	0	0	0	-	-	-	K09260-ko04013 MAPK signaling pathway - fly;ko04022 cGMP - PKG signaling pathway	KOG0014-MADS box transcription factor[K]
gene:Solyc10g006570.2	8.39428	6.63562	13.113	10.0545	9.57641	11.2148	-	-	-	-	-
gene:Solyc07g006380.3	0.263484	23.3831	0.850949	0	0.302549	0.614916	-	Flower-specific gamma-thionin-like protein/acidic protein [Source:UniProtKB/TrEMBL%3BAcc:Q40128]	-	-	-
gene:Solyc02g014845.1	0	0	0	0	0	0	-	-	-	-	KOG0987-DNA helicase PIF1/RRM3[D]
gene:Solyc02g086460.3	7.55674	2.60055	6.43071	6.00412	6.72371	3.80817	-	-	-	-	-
gene:Solyc02g087580.3	0.367911	0.301955	0.526665	0.535556	0.678838	0.41943	-	-	-	-	-
gene:Solyc09g025200.2	0	0.058533	0	0	0	0	-	-	GO:0002181,GO:0003674,GO:0003676,GO:0003723,GO:0003729,GO:0003735,GO:0005198,GO:0005488,GO:0005575,GO:0005622,GO:0005623,GO:0005737,GO:0005773,GO:0005774,GO:0005829,GO:0005840,GO:0005886,GO:0005911,GO:0006412,GO:0006518,GO:0006807,GO:0008150,GO:0008152,GO:0009058,GO:0009059,GO:0009506,GO:0009507,GO:0009536,GO:0009987,GO:0010467,GO:0015934,GO:0016020,GO:0019538,GO:0022625,GO:0022626,GO:0030054,GO:…	K02883-ko03010 Ribosome	KOG1714-60s ribosomal protein L18[J]
gene:Solyc04g056600.3	9.34282	6.36808	6.55663	6.4837	5.52819	7.62504	-	-	GO:0003674,GO:0005215,GO:0005451,GO:0005575,GO:0005622,GO:0005623,GO:0005737,GO:0005768,GO:0005886,GO:0006810,GO:0006811,GO:0006812,GO:0006813,GO:0006814,GO:0006873,GO:0006885,GO:0008150,GO:0008324,GO:0009987,GO:0012505,GO:0015075,GO:0015077,GO:0015078,GO:0015079,GO:0015081,GO:0015291,GO:0015297,GO:0015298,GO:0015299,GO:0015318,GO:0015385,GO:0015386,GO:0015491,GO:0015672,GO:0016020,GO:0019725,GO:…	-	KOG1965-Sodium/hydrogen exchanger protein[P]
gene:Solyc01g008430.2	0	0	0	0	0	0.059665	-	-	-	-	-
gene:Solyc04g080570.3	141.344	186.388	165.918	155.653	159.971	192.726	-	-	-	-	KOG4750-Serine O-acetyltransferase[E]
gene:Solyc11g073120.2	7.89597	1.20165	2.93987	3.4179	2.42066	2.01962	-	-	GO:0000981,GO:0000988,GO:0000989,GO:0001067,GO:0001076,GO:0001101,GO:0001134,GO:0001135,GO:0003674,GO:0003676,GO:0003677,GO:0003700,GO:0005488,GO:0005575,GO:0005622,GO:0005623,GO:0005634,GO:0006355,GO:0006357,GO:0008150,GO:0009719,GO:0009723,GO:0009725,GO:0009739,GO:0009751,GO:0009753,GO:0009889,GO:0009987,GO:0010033,GO:0010035,GO:0010038,GO:0010200,GO:0010243,GO:0010468,GO:0010556,GO:0014070,GO:…	-	KOG0048-Transcription factor, Myb superfamily[K]
gene:Solyc02g093740.3	6.68467	4.29699	4.79425	5.67194	4.08691	5.11149	-	-	GO:0000981,GO:0000988,GO:0000989,GO:0001067,GO:0001076,GO:0001134,GO:0001135,GO:0003674,GO:0003676,GO:0003677,GO:0003700,GO:0005488,GO:0005575,GO:0005622,GO:0005623,GO:0005634,GO:0006355,GO:0006357,GO:0008150,GO:0009889,GO:0009987,GO:0010468,GO:0010556,GO:0019219,GO:0019222,GO:0030154,GO:0031323,GO:0031326,GO:0032502,GO:0043226,GO:0043227,GO:0043229,GO:0043231,GO:0043565,GO:0044212,GO:0044424,GO:…	-	KOG0048-Transcription factor, Myb superfamily[K]
gene:Solyc02g088650.1	1.20313	0.508369	0.413858	0.54365	0.443623	0.84403	-	-	GO:0003674,GO:0003676,GO:0003723,GO:0003824,GO:0004518,GO:0004519,GO:0005488,GO:0005575,GO:0005622,GO:0005623,GO:0006139,GO:0006725,GO:0006807,GO:0008150,GO:0008152,GO:0009451,GO:0009987,GO:0016070,GO:0016787,GO:0016788,GO:0034641,GO:0043170,GO:0043226,GO:0043227,GO:0043229,GO:0043231,GO:0043412,GO:0044237,GO:0044238,GO:0044424,GO:0044464,GO:0046483,GO:0071704,GO:0090304,GO:0090305,GO:0097159,GO:…	-	-
gene:Solyc12g014120.2	7.55031	4.79718	6.35791	8.0812	5.62232	5.97953	-	-	-	-	-
gene:Solyc01g056970.1	0	0	0	0	0	0	-	-	-	-	-
gene:Solyc01g057070.2	0	0	0	0	0	0	-	-	-	-	-
gene:Solyc03g097940.3	0.343478	0.162813	0.348093	0.310984	0.311239	0.338815	-	-	GO:0003674,GO:0005215,GO:0005216,GO:0005244,GO:0005249,GO:0005261,GO:0005267,GO:0005575,GO:0005623,GO:0005886,GO:0005887,GO:0006810,GO:0006811,GO:0006812,GO:0006813,GO:0008150,GO:0008324,GO:0009987,GO:0015075,GO:0015077,GO:0015079,GO:0015267,GO:0015271,GO:0015318,GO:0015672,GO:0016020,GO:0016021,GO:0022803,GO:0022832,GO:0022836,GO:0022838,GO:0022839,GO:0022843,GO:0022857,GO:0022890,GO:0030001,GO:…	-	KOG0498-K+-channel ERG and related proteins, contain PAS/PAC sensor domain[PT]
gene:Solyc11g007680.2	25.3183	26.9394	18.359	20.9225	23.2262	24.0236	-	-	-	-	-
gene:Solyc03g115167.1	2.25517	3.07819	3.40801	2.99446	3.14616	3.12113	-	-	GO:0005575,GO:0005622,GO:0005623,GO:0005737,GO:0005783,GO:0005886,GO:0008150,GO:0009628,GO:0012505,GO:0016020,GO:0043226,GO:0043227,GO:0043229,GO:0043231,GO:0044424,GO:0044444,GO:0044464,GO:0050896,GO:0071944,GO:0080167	-	-
gene:Solyc01g015210.1	0	0	0	0	0.063589	0	-	-	GO:0003674,GO:0003676,GO:0003677,GO:0005488,GO:0005575,GO:0005622,GO:0005623,GO:0005634,GO:0005654,GO:0006950,GO:0008150,GO:0009266,GO:0009409,GO:0009628,GO:0009909,GO:0010048,GO:0031974,GO:0031981,GO:0043226,GO:0043227,GO:0043229,GO:0043231,GO:0043233,GO:0043565,GO:0044422,GO:0044424,GO:0044428,GO:0044446,GO:0044464,GO:0048580,GO:0048831,GO:0050789,GO:0050793,GO:0050896,GO:0051239,GO:0065007,GO:…	-	-
gene:Solyc08g014130.3	5.8854	5.07763	4.96344	5.28552	3.58934	5.69027	-	-	GO:0003674,GO:0003824,GO:0003852,GO:0005575,GO:0005622,GO:0005623,GO:0005737,GO:0006082,GO:0006520,GO:0006551,GO:0006807,GO:0008150,GO:0008152,GO:0008652,GO:0009058,GO:0009081,GO:0009082,GO:0009098,GO:0009507,GO:0009526,GO:0009532,GO:0009536,GO:0009570,GO:0009941,GO:0009987,GO:0016053,GO:0016740,GO:0016746,GO:0019752,GO:0031967,GO:0031975,GO:0043226,GO:0043227,GO:0043229,GO:0043231,GO:0043436,GO:…	K01649-ko01210 2-Oxocarboxylic acid metabolism;ko01230 Biosynthesis of amino acids;ko00620 Pyruvate metabolism;ko00290 Valine, leucine and isoleucine biosynthesis	KOG2367-Alpha-isopropylmalate synthase/homocitrate synthase[E]
gene:Solyc05g012340.3	13.3866	7.14422	7.78713	10.0303	9.19969	10.6414	-	-	-	-	KOG2962-Prohibitin-related membrane protease subunits[R]
gene:Solyc05g025880.1	0	0	0	0	0	0	-	-	-	-	-
gene:Solyc10g081780.2	0.142894	0	0	0.114885	0.081461	0	-	-	GO:0003674,GO:0003824,GO:0004842,GO:0006464,GO:0006508,GO:0006511,GO:0006807,GO:0008150,GO:0008152,GO:0009056,GO:0009057,GO:0009987,GO:0010498,GO:0016567,GO:0016740,GO:0019538,GO:0019787,GO:0019941,GO:0030163,GO:0032446,GO:0036211,GO:0043161,GO:0043170,GO:0043412,GO:0043632,GO:0044237,GO:0044238,GO:0044248,GO:0044257,GO:0044260,GO:0044265,GO:0044267,GO:0051603,GO:0061630,GO:0061659,GO:0070647,GO:…	-	KOG4628-Predicted E3 ubiquitin ligase[O]
gene:Solyc05g049995.1	0	0	0	0	0	0	-	-	-	-	-
gene:Solyc01g098170.3	12.5735	7.91663	9.09954	8.45851	7.65782	11.4485	-	ARM repeat superfamily protein [Source:Projected from Arabidopsis thaliana (AT3G05040) UniProtKB/TrEMBL%3BAcc:A0A1I9LRW7]	GO:0003002,GO:0003674,GO:0003676,GO:0003723,GO:0005049,GO:0005488,GO:0005575,GO:0005622,GO:0005623,GO:0005634,GO:0005737,GO:0006403,GO:0006405,GO:0006810,GO:0006913,GO:0007275,GO:0007389,GO:0008150,GO:0009653,GO:0009798,GO:0009909,GO:0009910,GO:0009943,GO:0009944,GO:0009955,GO:0009965,GO:0010016,GO:0015931,GO:0022622,GO:0031074,GO:0032386,GO:0032501,GO:0032502,GO:0032879,GO:0032880,GO:0032991,GO:…	K14289-ko03013 RNA transport	-
gene:Solyc04g054910.3	301.678	218.739	125.653	187.127	188.888	139.914	-	-	-	-	-
gene:Solyc08g080600.1	0	0	0	0	0	0	-	-	GO:0002376,GO:0005575,GO:0005622,GO:0005623,GO:0005737,GO:0006950,GO:0006952,GO:0006955,GO:0006970,GO:0008150,GO:0009605,GO:0009607,GO:0009617,GO:0009620,GO:0009628,GO:0009651,GO:0009814,GO:0009816,GO:0009817,GO:0042742,GO:0043207,GO:0044424,GO:0044464,GO:0045087,GO:0050832,GO:0050896,GO:0051704,GO:0051707,GO:0098542	-	-
gene:Solyc11g028202.1	0	0	0	0	0	0	-	-	GO:0003674,GO:0003824,GO:0005575,GO:0005622,GO:0005623,GO:0005634,GO:0005737,GO:0005739,GO:0006139,GO:0006396,GO:0006399,GO:0006400,GO:0006725,GO:0006807,GO:0008033,GO:0008150,GO:0008152,GO:0009058,GO:0009308,GO:0009451,GO:0009536,GO:0009690,GO:0009691,GO:0009824,GO:0009987,GO:0010467,GO:0010817,GO:0016070,GO:0016740,GO:0016765,GO:0034470,GO:0034641,GO:0034660,GO:0034754,GO:0042445,GO:0042446,GO:…	K10760-ko00908 Zeatin biosynthesis	-
gene:Solyc03g032000.3	42.1296	40.5582	31.4749	35.594	29.9388	34.1185	-	Thioredoxin reductase [Source:UniProtKB/TrEMBL%3BAcc:K4BFH1]	GO:0003674,GO:0003824,GO:0004791,GO:0005575,GO:0005622,GO:0005623,GO:0005737,GO:0005739,GO:0005829,GO:0008150,GO:0008152,GO:0009507,GO:0009526,GO:0009536,GO:0009636,GO:0009941,GO:0009987,GO:0015036,GO:0016209,GO:0016491,GO:0016651,GO:0016667,GO:0016668,GO:0031967,GO:0031975,GO:0042221,GO:0043226,GO:0043227,GO:0043229,GO:0043231,GO:0044422,GO:0044424,GO:0044434,GO:0044435,GO:0044444,GO:0044446,GO:…	K00384-ko00240 Pyrimidine metabolism;ko00450 Selenocompound metabolism	KOG0404-Thioredoxin reductase[O]
gene:Solyc05g056425.1	0	0	0	0	0	0	-	-	-	-	-
gene:Solyc09g056280.1	0	0	0	0	0	0	-	-	-	-	-
gene:Solyc07g052950.3	1.44381	0.275867	1.57452	0.758	0.858644	0.525098	-	-	-	-	-
gene:Solyc02g092090.2	0	0	0	0	0	0	-	-	GO:0005575,GO:0005622,GO:0005623,GO:0005634,GO:0043226,GO:0043227,GO:0043229,GO:0043231,GO:0044424,GO:0044464	-	-
gene:Solyc01g056293.1	0	0	0	0	0	0	-	-	-	-	-
gene:Solyc08g044390.1	0	0	0	0	0	0	-	-	-	-	-
gene:Solyc10g017630.2	0	0	0	0.110533	0	0.034859	-	-	GO:0000003,GO:0000060,GO:0001101,GO:0003006,GO:0003674,GO:0003700,GO:0005488,GO:0005515,GO:0005575,GO:0005622,GO:0005623,GO:0005634,GO:0005737,GO:0006355,GO:0006606,GO:0006810,GO:0006886,GO:0006913,GO:0006950,GO:0007275,GO:0008104,GO:0008134,GO:0008150,GO:0009266,GO:0009409,GO:0009628,GO:0009719,GO:0009725,GO:0009739,GO:0009791,GO:0009888,GO:0009889,GO:0009891,GO:0009893,GO:0009908,GO:0009909,GO:…	-	KOG0014-MADS box transcription factor[K]
gene:Solyc09g031910.2	1.06984	0.992334	1.02163	0.89385	0.995728	0.780001	-	-	-	-	-
gene:Solyc12g035475.1	3.30554	3.84553	4.50837	4.69783	4.1246	4.65501	-	-	GO:0000003,GO:0001541,GO:0003006,GO:0005575,GO:0005622,GO:0005623,GO:0005737,GO:0005783,GO:0007275,GO:0007548,GO:0008150,GO:0008406,GO:0008585,GO:0012505,GO:0022414,GO:0032501,GO:0032502,GO:0043226,GO:0043227,GO:0043229,GO:0043231,GO:0044424,GO:0044444,GO:0044464,GO:0045137,GO:0046545,GO:0046660,GO:0048513,GO:0048608,GO:0048731,GO:0048856,GO:0061458	-	-
gene:Solyc10g086240.2	2.29945	1.80078	1.14857	1.75377	1.49596	2.26487	-	Glycosyltransferase (Fragment) [Source:Projected from Arabidopsis thaliana (AT2G36970) UniProtKB/TrEMBL%3BAcc:W8Q6X6]	-	-	KOG1192-UDP-glucuronosyl and UDP-glucosyl transferase[GC]
gene:Solyc01g104590.3	760.855	878.807	765.271	721.261	752.109	740.159	-	Ribosomal protein L3 [Source:UniProtKB/TrEMBL%3BAcc:Q6SKP4]	GO:0000027,GO:0003674,GO:0003676,GO:0003723,GO:0003729,GO:0003735,GO:0005198,GO:0005488,GO:0005575,GO:0005618,GO:0005622,GO:0005623,GO:0005634,GO:0005730,GO:0005737,GO:0005773,GO:0005774,GO:0005829,GO:0005840,GO:0005844,GO:0005886,GO:0005911,GO:0006412,GO:0006518,GO:0006807,GO:0006996,GO:0008150,GO:0008152,GO:0009058,GO:0009059,GO:0009506,GO:0009987,GO:0010467,GO:0015934,GO:0016020,GO:0016043,GO:…	K02925-ko03010 Ribosome	KOG0746-60S ribosomal protein L3 and related proteins[J]
gene:Solyc04g071420.3	16.6063	10.4921	12.5195	13.7526	10.9327	12.7209	-	Thioredoxin-like fold domain-containing protein MRL7L%2C chloroplastic [Source:Projected from Arabidopsis thaliana (AT2G31840) UniProtKB/Swiss-Prot%3BAcc:Q9SKB6]	GO:0005575,GO:0005622,GO:0005623,GO:0005737,GO:0006355,GO:0006996,GO:0008150,GO:0009507,GO:0009532,GO:0009536,GO:0009570,GO:0009657,GO:0009658,GO:0009889,GO:0009987,GO:0010468,GO:0010556,GO:0016043,GO:0019219,GO:0019222,GO:0031323,GO:0031326,GO:0043226,GO:0043227,GO:0043229,GO:0043231,GO:0044422,GO:0044424,GO:0044434,GO:0044435,GO:0044444,GO:0044446,GO:0044464,GO:0050789,GO:0050794,GO:0051171,GO:…	-	-
gene:Solyc02g050283.1	0	0	0	0	0	0	-	-	-	-	-
gene:Solyc12g049440.2	0.579109	0	0	0.249654	0.193217	0.719701	-	-	GO:0001673,GO:0003674,GO:0005198,GO:0005200,GO:0005575,GO:0005622,GO:0005623,GO:0005634,GO:0005737,GO:0005856,GO:0005929,GO:0006996,GO:0007010,GO:0008150,GO:0009987,GO:0015629,GO:0016043,GO:0031514,GO:0032991,GO:0042995,GO:0043073,GO:0043226,GO:0043227,GO:0043228,GO:0043229,GO:0043231,GO:0043232,GO:0044424,GO:0044464,GO:0071840,GO:0120025	-	-
gene:Solyc06g069700.3	0.866964	1.00865	0.682616	0.825173	0.72731	1.23544	-	-	GO:0003674,GO:0003676,GO:0003723,GO:0003824,GO:0004518,GO:0004519,GO:0005488,GO:0005575,GO:0005622,GO:0005623,GO:0006139,GO:0006725,GO:0006807,GO:0008150,GO:0008152,GO:0009451,GO:0009987,GO:0016070,GO:0016787,GO:0016788,GO:0034641,GO:0043170,GO:0043226,GO:0043227,GO:0043229,GO:0043231,GO:0043412,GO:0044237,GO:0044238,GO:0044424,GO:0044464,GO:0046483,GO:0071704,GO:0090304,GO:0090305,GO:0097159,GO:…	-	-
gene:Solyc01g112370.3	0	0	0	0.035969	0	0	-	-	-	-	-
gene:Solyc03g121370.3	19.269	17.4081	12.6367	13.2146	12.8172	14.8094	-	-	GO:0003674,GO:0003735,GO:0005198,GO:0005575,GO:0005622,GO:0005623,GO:0005737,GO:0005739,GO:0005773,GO:0005829,GO:0005840,GO:0005844,GO:0015935,GO:0022626,GO:0022627,GO:0032991,GO:0042788,GO:0043226,GO:0043227,GO:0043228,GO:0043229,GO:0043231,GO:0043232,GO:0044391,GO:0044422,GO:0044424,GO:0044444,GO:0044445,GO:0044446,GO:0044464,GO:1990904	K02957-ko03010 Ribosome	KOG1754-40S ribosomal protein S15/S22[J]
gene:Solyc02g089160.3	2.26307	0.7527	0.866202	0.9422	0.630103	1.44994	CYP85A1	6-deoxocastasterone oxidase [Source:UniProtKB/TrEMBL%3BAcc:Q0NZY6]	GO:0000226,GO:0001578,GO:0003674,GO:0003824,GO:0004497,GO:0006091,GO:0006629,GO:0006694,GO:0006996,GO:0007010,GO:0007017,GO:0007275,GO:0008150,GO:0008152,GO:0008202,GO:0008610,GO:0009058,GO:0009314,GO:0009416,GO:0009628,GO:0009642,GO:0009646,GO:0009647,GO:0009791,GO:0009987,GO:0010268,GO:0010817,GO:0016043,GO:0016125,GO:0016128,GO:0016129,GO:0016131,GO:0016132,GO:0016491,GO:0022900,GO:0032501,GO:…	K09590-ko00905 Brassinosteroid biosynthesis	KOG0157-Cytochrome P450 CYP4/CYP19/CYP26 subfamilies[QI]
gene:Solyc06g072670.3	0.396485	0.011613	0	9.3531	0	8.85438	-	-	GO:0005575,GO:0005622,GO:0005623,GO:0005811,GO:0016020,GO:0043226,GO:0043228,GO:0043229,GO:0043232,GO:0044424,GO:0044464	-	KOG1205-Predicted dehydrogenase[Q]
gene:Solyc05g005130.2	2.72717	1.46237	1.34491	2.20227	2.12902	1.83141	-	-	-	-	KOG4658-Apoptotic ATPase[T]
gene:Solyc06g064750.1	0.624888	0.216294	0.596478	0.43551	0.406577	0.449834	-	-	-	-	KOG4658-Apoptotic ATPase[T]
gene:Solyc11g013110.2	274.017	108.895	205.408	233.883	309.211	139.422	-	-	GO:0005575,GO:0005622,GO:0005623,GO:0005737,GO:0044424,GO:0044464	K05278-ko00941 Flavonoid biosynthesis	KOG0143-Iron/ascorbate family oxidoreductases[QR]
gene:Solyc07g007600.3	329.026	369.288	365.766	338.911	407.077	454.728	-	-	-	-	-
gene:Solyc03g094000.3	0	0	0	0	0.033462	0	-	-	-	-	-
gene:Solyc09g011887.1	0	0	0	0	0	0	-	-	-	-	-
gene:Solyc01g081460.3	5.63054	4.08698	4.54843	4.31307	3.71671	4.73731	-	-	-	-	KOG3115-Methyltransferase-like protein[R]
gene:Solyc06g008620.1	3.58961	1.92683	2.33747	2.93999	1.8333	4.03222	-	-	-	-	-
gene:Solyc10g081620.2	6.59133	4.39716	5.04521	5.74211	4.62021	4.98428	-	-	GO:0000976,GO:0000987,GO:0001067,GO:0003674,GO:0003676,GO:0003677,GO:0003690,GO:0005488,GO:0005575,GO:0005622,GO:0005623,GO:0005634,GO:0006325,GO:0006464,GO:0006479,GO:0006807,GO:0006996,GO:0008150,GO:0008152,GO:0008213,GO:0009987,GO:0010029,GO:0010030,GO:0016043,GO:0016569,GO:0016570,GO:0016571,GO:0018193,GO:0018195,GO:0018216,GO:0019538,GO:0032259,GO:0034969,GO:0036211,GO:0043170,GO:0043226,GO:…	-	KOG2130-Phosphatidylserine-specific receptor PtdSerR, contains JmjC domain[BT]
gene:Solyc02g077130.2	0.806192	0.618559	0.395579	0	0.420672	0.434652	-	-	-	-	-
gene:Solyc03g116480.1	1.6432	1.90384	1.15207	1.23551	0.858991	2.54295	-	-	GO:0003674,GO:0003824,GO:0004842,GO:0005488,GO:0005515,GO:0006355,GO:0006464,GO:0006508,GO:0006511,GO:0006807,GO:0008134,GO:0008150,GO:0008152,GO:0009056,GO:0009057,GO:0009889,GO:0009987,GO:0010468,GO:0010498,GO:0010556,GO:0016567,GO:0016740,GO:0019219,GO:0019222,GO:0019538,GO:0019787,GO:0019941,GO:0030163,GO:0031146,GO:0031323,GO:0031326,GO:0032446,GO:0036211,GO:0043161,GO:0043170,GO:0043412,GO:…	-	-
gene:Solyc09g009960.3	3.21272	2.02945	2.30211	2.40709	1.86971	2.82056	-	-	-	K06133-ko00770 Pantothenate and CoA biosynthesis	KOG0945-Alpha-aminoadipic semialdehyde dehydrogenase-phosphopantetheinyl transferase[EH]
gene:Solyc07g006300.3	8.99908	6.61101	5.84387	7.53306	12.7385	5.22936	-	-	-	-	-
gene:Solyc06g009415.1	0	0	0	0	0	0	-	-	-	-	-
gene:Solyc08g081540.3	2.68876	1.36167	0.6454	0.563572	0.532684	0.308858	-	1-amino-cyclopropane-1-carboxylate synthase [Source:UniProtKB/TrEMBL%3BAcc:Q9S853]	-	-	KOG0256-1-aminocyclopropane-1-carboxylate synthase, and related proteins[T]
gene:Solyc06g009430.2	0	0	0	0	0	0	-	-	-	-	-
gene:Solyc05g013090.2	0	0	0	0	0	0	-	-	-	K05577-ko00190 Oxidative phosphorylation	-
gene:Solyc01g014370.1	0	0	0	0	0	0	-	-	-	-	KOG1011-Neurotransmitter release regulator, UNC-13[TU]
gene:Solyc09g057940.2	0	0	0	0	0	0	-	Ribosomal protein L15 [Source:UniProtKB/TrEMBL%3BAcc:K4CTI3]	-	K02877-ko03010 Ribosome	KOG1678-60s ribosomal protein L15[J]
gene:Solyc06g066430.3	2.71143	1.6265	3.12705	4.23254	1.3378	4.17061	-	-	GO:0005575,GO:0005622,GO:0005623,GO:0005737,GO:0005829,GO:0005856,GO:0005875,GO:0005886,GO:0015630,GO:0016020,GO:0032991,GO:0043226,GO:0043228,GO:0043229,GO:0043232,GO:0044422,GO:0044424,GO:0044430,GO:0044444,GO:0044446,GO:0044464,GO:0071944	-	-
gene:Solyc06g082800.3	50.9371	56.2515	51.8269	47.3149	53.7612	46.5121	-	-	GO:0003674,GO:0005215,GO:0005575,GO:0005622,GO:0005623,GO:0005737,GO:0005739,GO:0005740,GO:0005741,GO:0005742,GO:0005743,GO:0005773,GO:0005774,GO:0006605,GO:0006626,GO:0006810,GO:0006839,GO:0006886,GO:0006996,GO:0007005,GO:0008104,GO:0008150,GO:0008320,GO:0008565,GO:0009987,GO:0015031,GO:0015399,GO:0015405,GO:0015450,GO:0015833,GO:0016020,GO:0016043,GO:0017038,GO:0019866,GO:0019867,GO:0022804,GO:…	-	KOG3296-Translocase of outer mitochondrial membrane complex, subunit TOM40[U]
gene:Solyc06g010030.3	0.299987	0.099219	0.459551	0.716891	0.650474	0.253492	-	-	GO:0002376,GO:0005575,GO:0005623,GO:0005886,GO:0006950,GO:0006952,GO:0006955,GO:0008150,GO:0009605,GO:0009607,GO:0009620,GO:0009814,GO:0009817,GO:0016020,GO:0043207,GO:0044464,GO:0045087,GO:0050832,GO:0050896,GO:0051704,GO:0051707,GO:0071944,GO:0098542	-	-
gene:Solyc05g052640.3	12.7521	6.58251	9.48155	10.9391	9.43673	11.3774	-	Peroxisomal nicotinamide adenine dinucleotide carrier [Source:Projected from Arabidopsis thaliana (AT2G39970) UniProtKB/Swiss-Prot%3BAcc:O04200]	GO:0000295,GO:0003674,GO:0005215,GO:0005346,GO:0005347,GO:0005575,GO:0005622,GO:0005623,GO:0005737,GO:0005739,GO:0005740,GO:0005743,GO:0005773,GO:0005774,GO:0005777,GO:0005778,GO:0005779,GO:0006810,GO:0006811,GO:0006812,GO:0006820,GO:0006839,GO:0006855,GO:0006862,GO:0008150,GO:0008324,GO:0008509,GO:0008514,GO:0009987,GO:0015075,GO:0015101,GO:0015215,GO:0015216,GO:0015217,GO:0015228,GO:0015230,GO:…	K13354-ko04146 Peroxisome	KOG0769-Predicted mitochondrial carrier protein[C]
gene:Solyc05g024325.1	0	0	0	0	0	0	-	-	-	K00587-ko00900 Terpenoid backbone biosynthesis	-
gene:Solyc06g084470.3	18.8027	16.2631	17.763	21.3891	11.6638	16.3875	-	-	-	-	-
gene:Solyc12g077630.1	0	0	0	0	0	0	-	-	-	-	-
gene:Solyc12g039110.1	0	0	0	0	0	0	-	-	-	-	-
gene:Solyc10g078840.2	0	0.091882	0	0	0.044748	0.048457	-	-	-	-	-
gene:Solyc09g075530.3	2.24383	1.02255	1.28319	1.69797	1.04227	1.52374	-	Syntaxin-42 [Source:Projected from Arabidopsis thaliana (AT4G02195) UniProtKB/Swiss-Prot%3BAcc:Q9SWH4]	-	K08489-ko04130 SNARE interactions in vesicular transport	KOG0809-SNARE protein TLG2/Syntaxin 16[U]
gene:Solyc09g014622.1	0	0	0	0	0	0	-	-	-	-	-
gene:Solyc07g045353.1	0.573533	0.630503	0.261861	0.613821	0.591718	0.297574	-	-	-	-	KOG1121-Tam3-transposase (Ac family)[L]
gene:Solyc02g093460.3	3.99649	1.45123	1.92159	1.73031	2.06882	2.38326	-	-	-	-	KOG2529-Pseudouridine synthase[J]
gene:Solyc04g074910.3	289.239	237.572	300.805	256.802	216.914	205.562	-	40S ribosomal protein S21 [Source:UniProtKB/TrEMBL%3BAcc:K4BU29]	GO:0000447,GO:0000460,GO:0000461,GO:0000462,GO:0000466,GO:0000469,GO:0000478,GO:0000479,GO:0003674,GO:0003735,GO:0005198,GO:0005575,GO:0005622,GO:0005623,GO:0005634,GO:0005737,GO:0005829,GO:0005840,GO:0005844,GO:0006139,GO:0006364,GO:0006396,GO:0006725,GO:0006807,GO:0006996,GO:0008150,GO:0008152,GO:0009657,GO:0009658,GO:0009987,GO:0010467,GO:0015935,GO:0016043,GO:0016070,GO:0016072,GO:0022613,GO:…	K02971-ko03010 Ribosome	KOG3486-40S ribosomal protein S21[J]
gene:Solyc01g057800.1	0	0	0	0	0	0	-	-	-	-	-
gene:Solyc08g016793.1	0	0	0	0	0	0	-	-	-	-	-
gene:Solyc10g084710.2	0	0	0	0	0	0	-	-	-	-	-
gene:Solyc09g061540.1	0	0	0	0	0	0	-	-	-	-	-
gene:Solyc10g085890.1	28.8557	8.80942	20.6011	9.06779	1.64759	20.2199	-	-	-	-	-
gene:Solyc12g077465.1	0.216024	0.236801	0.12758	0.468741	0.220097	0.127359	-	-	GO:0000070,GO:0000075,GO:0000226,GO:0000278,GO:0000280,GO:0000775,GO:0000776,GO:0000819,GO:0001578,GO:0003674,GO:0003676,GO:0003677,GO:0003700,GO:0005488,GO:0005515,GO:0005575,GO:0005622,GO:0005623,GO:0005634,GO:0005654,GO:0005694,GO:0005730,GO:0005856,GO:0006355,GO:0006996,GO:0007010,GO:0007017,GO:0007049,GO:0007051,GO:0007052,GO:0007059,GO:0007088,GO:0007093,GO:0007094,GO:0007346,GO:0008017,GO:…	-	KOG2893-Zn finger protein[R]
gene:Solyc08g079810.3	3.8238	1.91028	1.92925	2.66144	1.84173	2.24101	-	-	-	-	-
gene:Solyc01g090050.3	0	0	0.055714	0	0.038911	0.03496	-	-	-	-	KOG1629-Bax-mediated apoptosis inhibitor TEGT/BI-1[V]
gene:Solyc02g087350.2	0	0	0	0	0	0	-	Hexosyltransferase (Fragment) [Source:Projected from Arabidopsis thaliana (AT3G28340) UniProtKB/TrEMBL%3BAcc:W8QNM3]	GO:0000271,GO:0003674,GO:0003824,GO:0005575,GO:0005622,GO:0005623,GO:0005737,GO:0005794,GO:0005975,GO:0005976,GO:0006950,GO:0006979,GO:0008150,GO:0008152,GO:0008194,GO:0009058,GO:0009059,GO:0012505,GO:0016051,GO:0016740,GO:0016757,GO:0016758,GO:0043170,GO:0043226,GO:0043227,GO:0043229,GO:0043231,GO:0044238,GO:0044424,GO:0044444,GO:0044464,GO:0047262,GO:0050896,GO:0071704,GO:1901576	-	-
gene:Solyc01g080000.1	0.237593	0.226407	0.461351	20.0965	0	11.7268	-	-	-	-	KOG1339-Aspartyl protease[O]
gene:Solyc10g081390.1	0	0	0	0.728959	0	0.503577	-	-	-	-	-
gene:Solyc05g006260.1	0	0	0	0	0	0	-	-	-	-	-
gene:Solyc04g082290.3	12.1023	17.9672	11.3466	13.8503	10.8873	14.2476	-	-	-	-	-
gene:Solyc09g066460.3	9.21578	5.34118	7.10526	6.99239	8.4377	8.51105	-	-	-	-	KOG0605-NDR and related serine/threonine kinases[R]
gene:Solyc03g026120.3	2.65103	0.904902	0.620706	1.17416	2.38239	2.07913	-	-	-	-	-
gene:Solyc02g087340.3	69.1187	40.9277	45.8697	50.8252	38.6544	39.0082	-	Hop-interacting protein THI043 [Source:UniProtKB/TrEMBL%3BAcc:G8Z270]	-	-	-
gene:Solyc01g080010.2	10.6965	14.9132	9.57227	9.04719	12.3085	10.838	-	-	-	-	KOG1339-Aspartyl protease[O]
gene:Solyc01g058390.3	7.67305	8.1548	8.1292	7.96917	8.28384	9.40831	-	-	GO:0003674,GO:0003824,GO:0004335,GO:0005575,GO:0005622,GO:0005623,GO:0005737,GO:0005829,GO:0005975,GO:0005996,GO:0006012,GO:0006793,GO:0006796,GO:0008150,GO:0008152,GO:0009987,GO:0016301,GO:0016310,GO:0016740,GO:0016772,GO:0016773,GO:0019200,GO:0019318,GO:0044237,GO:0044238,GO:0044262,GO:0044281,GO:0044424,GO:0044444,GO:0044464,GO:0046835,GO:0071704	-	KOG0631-Galactokinase[G]
gene:Solyc11g030650.1	0	0	0	0	0	0	-	-	-	-	-
gene:Solyc06g034050.1	0	0	0	0	0	0	-	-	GO:0003674,GO:0005215,GO:0005345,GO:0005575,GO:0006810,GO:0006863,GO:0008150,GO:0009605,GO:0009607,GO:0009624,GO:0015205,GO:0015851,GO:0016020,GO:0022857,GO:0043207,GO:0050896,GO:0051179,GO:0051234,GO:0051704,GO:0051707,GO:0055085,GO:0071702,GO:0071705,GO:0072530,GO:1904823	-	-
gene:Solyc02g071220.3	7.6532	1.64211	1.80006	2.62267	2.6991	4.80107	-	-	GO:0000156,GO:0000160,GO:0003674,GO:0005575,GO:0005622,GO:0005623,GO:0005634,GO:0006355,GO:0007154,GO:0007165,GO:0007623,GO:0008150,GO:0009719,GO:0009725,GO:0009735,GO:0009736,GO:0009755,GO:0009889,GO:0009987,GO:0010033,GO:0010468,GO:0010556,GO:0019219,GO:0019222,GO:0023052,GO:0031323,GO:0031326,GO:0032870,GO:0035556,GO:0042221,GO:0043226,GO:0043227,GO:0043229,GO:0043231,GO:0044424,GO:0044464,GO:…	K14492-ko04075 Plant hormone signal transduction	KOG0519-Sensory transduction histidine kinase[T]
gene:Solyc10g086160.1	0	0	0	0	0	0	-	-	GO:0003674,GO:0003824,GO:0004794,GO:0005488,GO:0005515,GO:0005575,GO:0005622,GO:0005623,GO:0005737,GO:0006082,GO:0006520,GO:0006549,GO:0006807,GO:0008150,GO:0008152,GO:0008652,GO:0009058,GO:0009081,GO:0009082,GO:0009097,GO:0009507,GO:0009536,GO:0009987,GO:0016053,GO:0016829,GO:0016840,GO:0016841,GO:0019752,GO:0042802,GO:0043226,GO:0043227,GO:0043229,GO:0043231,GO:0043436,GO:0044237,GO:0044238,GO:…	K01754-ko01200 Carbon metabolism;ko01230 Biosynthesis of amino acids;ko00260 Glycine, serine and threonine metabolism;ko00290 Valine, leucine and isoleucine biosynthesis	KOG1250-Threonine/serine dehydratases[E]
gene:Solyc03g094080.3	401.809	475.345	684.032	590.603	540.119	454.979	-	Polyadenylate-binding protein 1 [Source:Projected from Arabidopsis thaliana (AT5G51120) UniProtKB/TrEMBL%3BAcc:F4KBV3]	GO:0000228,GO:0000785,GO:0000790,GO:0003674,GO:0003676,GO:0003723,GO:0003727,GO:0005488,GO:0005575,GO:0005622,GO:0005623,GO:0005634,GO:0005654,GO:0005694,GO:0005730,GO:0005737,GO:0005844,GO:0006139,GO:0006401,GO:0006402,GO:0006725,GO:0006807,GO:0008143,GO:0008150,GO:0008152,GO:0009056,GO:0009057,GO:0009892,GO:0009987,GO:0010468,GO:0010605,GO:0010629,GO:0016070,GO:0016071,GO:0016604,GO:0019222,GO:…	K14396-ko03015 mRNA surveillance pathway;ko05164 Influenza A	KOG4209-Splicing factor RNPS1, SR protein superfamily[A]
gene:Solyc08g061850.3	440.277	549.79	411.047	440.457	507.302	535.538	-	-	GO:0000702,GO:0002181,GO:0003674,GO:0003676,GO:0003677,GO:0003684,GO:0003735,GO:0003824,GO:0005198,GO:0005488,GO:0005575,GO:0005622,GO:0005623,GO:0005634,GO:0005730,GO:0005737,GO:0005829,GO:0005840,GO:0005911,GO:0006139,GO:0006259,GO:0006281,GO:0006412,GO:0006518,GO:0006725,GO:0006807,GO:0006950,GO:0006970,GO:0006974,GO:0008150,GO:0008152,GO:0008534,GO:0009058,GO:0009059,GO:0009506,GO:0009628,GO:…	K02985-ko03010 Ribosome	KOG3181-40S ribosomal protein S3[J]
gene:Solyc05g018453.1	0	0	0	0	0	0	-	ATP-dependent DNA helicase [Source:UniProtKB/TrEMBL%3BAcc:K4BZA1]	-	-	KOG0987-DNA helicase PIF1/RRM3[D]
gene:Solyc09g092250.3	17.5402	6.17427	10.1136	12.2722	9.63997	10.5659	-	-	-	-	KOG0123-Polyadenylate-binding protein (RRM superfamily)[AJ]
gene:Solyc11g005260.2	9.64689	6.21366	7.44589	8.81943	6.93519	9.63149	-	-	GO:0005575,GO:0005622,GO:0005623,GO:0005634,GO:0005737,GO:0007154,GO:0007165,GO:0007602,GO:0007623,GO:0008150,GO:0009314,GO:0009416,GO:0009581,GO:0009582,GO:0009583,GO:0009585,GO:0009605,GO:0009628,GO:0009639,GO:0009987,GO:0010017,GO:0023052,GO:0042752,GO:0043226,GO:0043227,GO:0043229,GO:0043231,GO:0044424,GO:0044464,GO:0048511,GO:0050789,GO:0050794,GO:0050896,GO:0051606,GO:0051716,GO:0065007,GO:…	-	KOG3131-Uncharacterized conserved protein[S]
gene:Solyc01g110340.3	1.99832	0.678745	1.71555	1.98684	1.10736	3.89216	-	Endoglucanase [Source:UniProtKB/TrEMBL%3BAcc:K4B3P7]	GO:0000003,GO:0003006,GO:0007275,GO:0008150,GO:0009664,GO:0009791,GO:0009827,GO:0009828,GO:0009900,GO:0009987,GO:0010047,GO:0010154,GO:0016043,GO:0022414,GO:0032501,GO:0032502,GO:0032504,GO:0042545,GO:0045229,GO:0048608,GO:0048609,GO:0048731,GO:0048856,GO:0061458,GO:0071554,GO:0071555,GO:0071669,GO:0071840,GO:1990059	K01179-ko00500 Starch and sucrose metabolism	-
gene:Solyc03g007050.3	0.721553	0.809471	0.581629	0.610779	1.71514	0.733656	-	-	GO:0000003,GO:0003006,GO:0003674,GO:0005102,GO:0005488,GO:0005515,GO:0005575,GO:0007275,GO:0008150,GO:0009553,GO:0009653,GO:0009791,GO:0009888,GO:0009908,GO:0010016,GO:0010103,GO:0010374,GO:0016020,GO:0022414,GO:0032501,GO:0032502,GO:0033612,GO:0035670,GO:0048229,GO:0048367,GO:0048437,GO:0048438,GO:0048440,GO:0048467,GO:0048481,GO:0048608,GO:0048731,GO:0048827,GO:0048856,GO:0061458,GO:0090558,GO:…	K20718-ko04016 MAPK signaling pathway - plant	KOG1187-Serine/threonine protein kinase[T]
gene:Solyc06g008230.3	4.62659	2.37376	3.14445	3.32964	2.63252	3.75433	-	-	-	-	KOG4162-Predicted calmodulin-binding protein[T]
gene:Solyc01g008070.3	34.5596	23.6169	31.3855	31.6326	26.5063	24.9371	-	-	-	-	-
gene:Solyc05g009980.3	144.764	203.87	169.658	180.322	164.01	175.534	-	Protein decapping 5 [Source:Projected from Arabidopsis thaliana (AT1G26110) UniProtKB/Swiss-Prot%3BAcc:Q9C658]	GO:0000932,GO:0000956,GO:0003674,GO:0003676,GO:0003723,GO:0003729,GO:0005488,GO:0005515,GO:0005575,GO:0005622,GO:0005623,GO:0005737,GO:0005829,GO:0006139,GO:0006401,GO:0006402,GO:0006417,GO:0006725,GO:0006807,GO:0006996,GO:0008150,GO:0008152,GO:0009056,GO:0009057,GO:0009889,GO:0009890,GO:0009892,GO:0009987,GO:0010468,GO:0010556,GO:0010558,GO:0010603,GO:0010605,GO:0010606,GO:0010608,GO:0010629,GO:…	-	KOG1073-Uncharacterized mRNA-associated protein RAP55[U]
gene:Solyc01g098670.2	0.186852	0	0	0	0	0.048677	-	-	GO:0000003,GO:0000280,GO:0003006,GO:0003674,GO:0003774,GO:0003777,GO:0003824,GO:0005488,GO:0005515,GO:0005575,GO:0005622,GO:0005623,GO:0005737,GO:0005856,GO:0005871,GO:0005875,GO:0006810,GO:0006928,GO:0006996,GO:0007017,GO:0007018,GO:0007049,GO:0007059,GO:0007127,GO:0007129,GO:0007275,GO:0008104,GO:0008150,GO:0008574,GO:0009553,GO:0009555,GO:0009561,GO:0009791,GO:0009987,GO:0010154,GO:0015630,GO:…	-	-
gene:Solyc09g058960.1	0	0	0	0	0	0	-	-	-	-	-
gene:Solyc09g097930.3	0	0.037699	0	0.05185	0	0.089607	-	-	-	K16904-ko00240 Pyrimidine metabolism	-
gene:Solyc01g094350.3	17.7084	15.0596	13.5365	14.6209	12.8921	16.2075	-	-	-	K01962-ko01200 Carbon metabolism;ko01212 Fatty acid metabolism;ko00620 Pyruvate metabolism;ko00640 Propanoate metabolism;ko00720 Carbon fixation pathways in prokaryotes;ko00061 Fatty acid biosynthesis;ko00253 Tetracycline biosynthesis	KOG0326-ATP-dependent RNA helicase[A]
gene:Solyc01g095920.3	0.099516	0	0.045213	0	0	0.019405	-	-	-	-	-
gene:Solyc04g011510.3	806.337	965.694	867.433	805.006	958.879	1004.68	-	Triosephosphate isomerase%2C cytosolic [Source:Projected from Arabidopsis thaliana (AT3G55440) UniProtKB/Swiss-Prot%3BAcc:P48491]	-	K01803-ko01200 Carbon metabolism;ko01230 Biosynthesis of amino acids;ko00010 Glycolysis / Gluconeogenesis;ko00051 Fructose and mannose metabolism;ko00562 Inositol phosphate metabolism;ko00710 Carbon fixation in photosynthetic organisms	KOG1643-Triosephosphate isomerase[G]
gene:Solyc12g014600.2	30.9789	18.6179	18.8351	20.6464	15.7286	24.2938	-	-	-	K14411-ko03015 mRNA surveillance pathway	KOG4205-RNA-binding protein musashi/mRNA cleavage and polyadenylation factor I complex, subunit HRP1[A]
gene:Solyc12g006575.1	2.03981	1.4382	1.20344	1.67047	1.68049	2.5627	-	-	GO:0003674,GO:0003676,GO:0003723,GO:0003824,GO:0004518,GO:0004519,GO:0005488,GO:0005575,GO:0005622,GO:0005623,GO:0005737,GO:0006139,GO:0006396,GO:0006725,GO:0006807,GO:0008150,GO:0008152,GO:0009451,GO:0009507,GO:0009536,GO:0009987,GO:0010467,GO:0016070,GO:0016787,GO:0016788,GO:0031425,GO:0034641,GO:0043170,GO:0043226,GO:0043227,GO:0043229,GO:0043231,GO:0043412,GO:0044237,GO:0044238,GO:0044424,GO:…	-	-
gene:Solyc12g040510.2	52.7051	63.498	64.8123	56.4896	67.7658	72.1923	-	-	GO:0001101,GO:0001932,GO:0001934,GO:0003674,GO:0003735,GO:0005078,GO:0005198,GO:0005488,GO:0005515,GO:0005575,GO:0005622,GO:0005623,GO:0005634,GO:0005730,GO:0005737,GO:0005829,GO:0005840,GO:0005844,GO:0005886,GO:0006417,GO:0006950,GO:0006952,GO:0007275,GO:0008150,GO:0009605,GO:0009607,GO:0009620,GO:0009719,GO:0009725,GO:0009737,GO:0009791,GO:0009845,GO:0009889,GO:0009893,GO:0009966,GO:0009967,GO:…	-	KOG0279-G protein beta subunit-like protein[T]
gene:Solyc01g106177.1	2.81316	0.902824	0.749127	1.1208	1.09689	0.85736	-	-	-	-	-
gene:Solyc07g054410.1	0.166281	0.141819	0	0.118415	0	0.087546	-	-	-	-	-
gene:Solyc11g063510.1	1.23757	2.46927	2.06696	2.63611	3.11612	2.47089	-	-	-	-	-
gene:Solyc02g086510.3	1.18887	1.01048	0.866785	1.07088	0.964024	0.842864	-	-	GO:0003674,GO:0003676,GO:0003723,GO:0003729,GO:0005488,GO:0097159,GO:1901363	-	-
gene:Solyc05g014710.3	0.035541	0	0.087702	0.44236	0	0.568634	-	-	-	-	-
gene:Solyc01g104750.3	10.1117	9.55536	1.97219	2.80741	4.78827	4.15067	-	-	-	-	-
gene:Solyc01g109790.3	51.6757	42.8555	27.3241	33.2669	25.3386	37.064	-	Glucose-1-phosphate adenylyltransferase [Source:UniProtKB/TrEMBL%3BAcc:Q15I66]	GO:0000271,GO:0003674,GO:0003824,GO:0005575,GO:0005622,GO:0005623,GO:0005737,GO:0005975,GO:0005976,GO:0005982,GO:0006073,GO:0008150,GO:0008152,GO:0008878,GO:0009058,GO:0009059,GO:0009250,GO:0009501,GO:0009507,GO:0009536,GO:0009987,GO:0010170,GO:0016051,GO:0016740,GO:0016772,GO:0016779,GO:0019252,GO:0032991,GO:0033692,GO:0034637,GO:0034645,GO:0043170,GO:0043226,GO:0043227,GO:0043229,GO:0043231,GO:…	K00975-ko00500 Starch and sucrose metabolism;ko00520 Amino sugar and nucleotide sugar metabolism	KOG1322-GDP-mannose pyrophosphorylase/mannose-1-phosphate guanylyltransferase[M]
gene:Solyc04g007470.3	0.682006	0.601072	0.572908	0.548041	0.619058	0.995479	-	-	GO:0003674,GO:0003700,GO:0006355,GO:0008150,GO:0009889,GO:0010468,GO:0010556,GO:0019219,GO:0019222,GO:0031323,GO:0031326,GO:0050789,GO:0050794,GO:0051171,GO:0051252,GO:0060255,GO:0065007,GO:0080090,GO:0140110,GO:1903506,GO:2000112,GO:2001141	-	-
gene:Solyc08g081130.3	18.0543	10.6986	13.4558	19.386	11.8968	17.1389	-	-	-	-	-
gene:Solyc07g064110.3	7.53121	3.95101	4.15926	4.52383	3.92189	5.97369	-	-	GO:0003674,GO:0003676,GO:0003723,GO:0003824,GO:0004518,GO:0004519,GO:0005488,GO:0005575,GO:0005622,GO:0005623,GO:0006139,GO:0006725,GO:0006807,GO:0008150,GO:0008152,GO:0009451,GO:0009987,GO:0016070,GO:0016787,GO:0016788,GO:0034641,GO:0043170,GO:0043226,GO:0043227,GO:0043229,GO:0043231,GO:0043412,GO:0044237,GO:0044238,GO:0044424,GO:0044464,GO:0046483,GO:0071704,GO:0090304,GO:0090305,GO:0097159,GO:…	-	-
gene:Solyc10g019050.2	5.088	3.94439	4.12811	5.85621	6.45281	6.4878	-	-	-	-	-
gene:Solyc08g067123.1	0	0	0	0	0	0	-	-	-	-	-
gene:Solyc05g046170.1	0	0	0	0	0	0	-	-	GO:0005575,GO:0005622,GO:0005623,GO:0005737,GO:0009507,GO:0009536,GO:0043226,GO:0043227,GO:0043229,GO:0043231,GO:0044424,GO:0044444,GO:0044464	-	-
gene:Solyc09g066390.1	0	0	0	0	0	0	-	-	-	-	-
gene:Solyc11g008870.2	243.385	253.525	214.3	200.231	216.812	262.838	-	Methylenetetrahydrofolate reductase [Source:UniProtKB/TrEMBL%3BAcc:K4D5E7]	GO:0003674,GO:0003824,GO:0004489,GO:0005575,GO:0005622,GO:0005623,GO:0005737,GO:0005829,GO:0006730,GO:0008150,GO:0008152,GO:0009987,GO:0016491,GO:0016645,GO:0016646,GO:0044237,GO:0044281,GO:0044424,GO:0044444,GO:0044464,GO:0055114	K00297-ko01200 Carbon metabolism;ko00720 Carbon fixation pathways in prokaryotes;ko00670 One carbon pool by folate	KOG0564-5,10-methylenetetrahydrofolate reductase[E]
gene:Solyc10g054330.2	36.9576	52.2661	66.2332	63.0848	58.434	57.7493	-	-	GO:0005575,GO:0005622,GO:0005623,GO:0005634,GO:0043226,GO:0043227,GO:0043229,GO:0043231,GO:0044424,GO:0044464	-	KOG4400-E3 ubiquitin ligase interacting with arginine methyltransferase[O]
gene:Solyc05g014085.1	0	0	0	0	0	0	-	-	-	-	-
gene:Solyc06g048840.3	0	0	0.084238	4.71504	0	3.47685	-	Em-like protein GEA6 [Source:Projected from Arabidopsis thaliana (AT2G40170) UniProtKB/Swiss-Prot%3BAcc:Q02973]	GO:0000003,GO:0001101,GO:0003006,GO:0003674,GO:0003676,GO:0003677,GO:0005488,GO:0005575,GO:0005622,GO:0005623,GO:0005737,GO:0005829,GO:0007275,GO:0008150,GO:0009719,GO:0009725,GO:0009737,GO:0009791,GO:0010033,GO:0010154,GO:0022414,GO:0032501,GO:0032502,GO:0033993,GO:0042221,GO:0044424,GO:0044444,GO:0044464,GO:0048316,GO:0048608,GO:0048731,GO:0048856,GO:0050896,GO:0061458,GO:0097159,GO:0097305,GO:…	-	-
gene:Solyc06g034170.1	0	0	0	0	0	0	-	-	GO:0005575,GO:0016020	K03921-ko01212 Fatty acid metabolism;ko00061 Fatty acid biosynthesis;ko01040 Biosynthesis of unsaturated fatty acids	-
gene:Solyc07g063610.3	13.704	3.08568	7.32522	8.64497	6.42907	19.4439	-	Dynein light chain [Source:UniProtKB/TrEMBL%3BAcc:K4CH44]	-	K10418-ko04962 Vasopressin-regulated water reabsorption	KOG3430-Dynein light chain type 1[Z]
gene:Solyc01g091780.3	8.6863	8.13258	9.79351	6.84423	6.00892	12.5735	-	-	GO:0003674,GO:0003824,GO:0005575,GO:0005622,GO:0005623,GO:0005737,GO:0005739,GO:0006793,GO:0006796,GO:0008150,GO:0008152,GO:0009507,GO:0009536,GO:0009987,GO:0016301,GO:0016310,GO:0016740,GO:0016772,GO:0043226,GO:0043227,GO:0043229,GO:0043231,GO:0044237,GO:0044424,GO:0044444,GO:0044464	-	KOG3021-Predicted kinase[R]
gene:Solyc01g059900.3	0.097287	0	0	0.438764	0.338292	0.227709	-	Dirigent protein [Source:UniProtKB/TrEMBL%3BAcc:K4AW97]	-	-	-
gene:Solyc02g065370.3	44.7888	22.487	43.8726	44.2149	30.4857	34.9546	-	-	-	-	-
gene:Solyc08g066260.3	0	0	0	0	0	0	-	-	-	-	KOG0629-Glutamate decarboxylase and related proteins[E]
gene:Solyc06g053910.3	33.7812	19.9089	31.3264	39.5899	25.6818	36.0822	-	-	-	-	-
gene:Solyc10g077040.2	121.51	124.775	128.015	130.826	107.831	208.504	-	Magnesium-protoporphyrin IX monomethyl ester [oxidative] cyclase%2C chloroplastic [Source:Projected from Arabidopsis thaliana (AT3G56940) UniProtKB/Swiss-Prot%3BAcc:Q9M591]	GO:0003674,GO:0003676,GO:0003677,GO:0003824,GO:0004497,GO:0005488,GO:0005575,GO:0005622,GO:0005623,GO:0005737,GO:0006725,GO:0006778,GO:0006779,GO:0006807,GO:0006996,GO:0008150,GO:0008152,GO:0009058,GO:0009507,GO:0009526,GO:0009528,GO:0009534,GO:0009535,GO:0009536,GO:0009579,GO:0009657,GO:0009658,GO:0009706,GO:0009941,GO:0009987,GO:0015994,GO:0015995,GO:0016020,GO:0016043,GO:0016491,GO:0016705,GO:…	K04035-ko00860 Porphyrin and chlorophyll metabolism	-
gene:Solyc01g096060.3	44.1178	48.9308	39.0731	37.6467	40.2651	39.8086	-	Exportin-2 [Source:Projected from Arabidopsis thaliana (AT2G46520) UniProtKB/Swiss-Prot%3BAcc:Q9ZPY7]	-	-	KOG1992-Nuclear export receptor CSE1/CAS (importin beta superfamily)[YU]
gene:Solyc06g005530.1	0	0	0	0	0	0	-	-	-	-	-
gene:Solyc06g069660.2	0.084773	0.10912	0.059212	0	0.058045	0.123866	-	-	GO:0003674,GO:0003779,GO:0005488,GO:0005515,GO:0006996,GO:0007010,GO:0007015,GO:0008064,GO:0008092,GO:0008150,GO:0009987,GO:0010638,GO:0010639,GO:0016043,GO:0030029,GO:0030036,GO:0030832,GO:0030833,GO:0030834,GO:0030835,GO:0030837,GO:0030838,GO:0031333,GO:0031334,GO:0032271,GO:0032272,GO:0032273,GO:0032535,GO:0032956,GO:0032970,GO:0033043,GO:0043242,GO:0043244,GO:0043254,GO:0044087,GO:0044089,GO:…	-	KOG2283-Clathrin coat dissociation kinase GAK/PTEN/Auxilin and related tyrosine phosphatases[TR]
gene:Solyc09g005070.1	0	0	0	0	0	0	-	Basic helix-loop-helix (bHLH) transcription factor%2C Axillary meristem formatio [Source: Projected from Oryza sativa (Os01g0831000)]	-	-	-
gene:Solyc12g005690.1	0.323562	0	0.211686	0.293068	0.512787	0.792726	-	-	-	-	-
gene:Solyc02g066950.3	4.15688	2.37252	3.20934	3.01447	4.12289	4.72501	-	-	-	K01176-ko00500 Starch and sucrose metabolism;ko04973 Carbohydrate digestion and absorption	-
gene:Solyc01g097020.3	6.22687	5.08169	3.33721	4.73065	4.56542	3.73962	-	-	-	-	-
gene:Solyc08g078190.1	131.122	70.301	23.7042	20.0248	36.7057	24.7114	-	-	GO:0000160,GO:0000302,GO:0003674,GO:0003676,GO:0003677,GO:0003700,GO:0005488,GO:0005575,GO:0005622,GO:0005623,GO:0005634,GO:0006355,GO:0006950,GO:0006979,GO:0007154,GO:0007165,GO:0008150,GO:0009266,GO:0009314,GO:0009409,GO:0009416,GO:0009628,GO:0009642,GO:0009644,GO:0009719,GO:0009723,GO:0009725,GO:0009755,GO:0009873,GO:0009888,GO:0009889,GO:0009987,GO:0010033,GO:0010087,GO:0010200,GO:0010243,GO:…	-	-
gene:Solyc01g065985.1	0	0	0.100111	0	0.092763	0	-	-	-	-	-
gene:Solyc02g084033.1	3.03802	0.978492	1.74976	2.05148	2.0952	2.0836	-	-	-	-	-
gene:Solyc11g044313.1	0	0	0	0	0	0	-	-	-	-	-
gene:Solyc03g120130.3	8.92911	8.94344	8.46169	7.48038	7.13421	8.51669	-	-	-	-	-
gene:Solyc10g085290.2	36.514	39.9494	34.5849	42.3802	37.2047	40.0724	-	BAG family molecular chaperone regulator 4 [Source:Projected from Arabidopsis thaliana (AT3G51780) UniProtKB/Swiss-Prot%3BAcc:Q8RX71]	GO:0000003,GO:0003006,GO:0005575,GO:0005622,GO:0005623,GO:0005737,GO:0005829,GO:0006950,GO:0006970,GO:0007275,GO:0008150,GO:0009266,GO:0009409,GO:0009628,GO:0009651,GO:0009791,GO:0010228,GO:0022414,GO:0032501,GO:0032502,GO:0044424,GO:0044444,GO:0044464,GO:0048608,GO:0048731,GO:0048856,GO:0050896,GO:0061458	-	-
gene:Solyc08g061140.3	11.1173	7.73391	7.40448	8.41895	6.47887	9.54126	-	OCP3 [Source:Projected from Arabidopsis thaliana (AT5G11270) UniProtKB/TrEMBL%3BAcc:A0A178UCN6]	GO:0001101,GO:0002229,GO:0002239,GO:0002376,GO:0003674,GO:0003700,GO:0005575,GO:0005622,GO:0005623,GO:0005634,GO:0006355,GO:0006950,GO:0006952,GO:0006955,GO:0007154,GO:0007165,GO:0008150,GO:0009414,GO:0009415,GO:0009605,GO:0009607,GO:0009617,GO:0009620,GO:0009628,GO:0009682,GO:0009719,GO:0009725,GO:0009737,GO:0009738,GO:0009753,GO:0009755,GO:0009787,GO:0009867,GO:0009889,GO:0009966,GO:0009987,GO:…	-	-
gene:Solyc11g013345.1	16.5034	15.1132	14.1487	11.082	12.7184	15.8561	-	-	-	-	-
gene:Solyc01g102380.3	9.71243	9.88085	10.6721	11.7392	9.90626	11.7482	-	-	GO:0005575,GO:0005618,GO:0005622,GO:0005623,GO:0005634,GO:0005911,GO:0006810,GO:0006950,GO:0008150,GO:0009266,GO:0009409,GO:0009506,GO:0009628,GO:0009987,GO:0010496,GO:0010497,GO:0030054,GO:0030312,GO:0043226,GO:0043227,GO:0043229,GO:0043231,GO:0044424,GO:0044464,GO:0050789,GO:0050793,GO:0050896,GO:0051179,GO:0051234,GO:0051239,GO:0055044,GO:0065007,GO:0071944,GO:2000026,GO:2000280	-	-
gene:Solyc02g078670.3	74.454	23.4822	50.564	52.8966	47.0842	49.68	-	-	-	-	-
gene:Solyc06g066620.3	60.6957	53.813	57.0045	53.5215	48.7241	68.6099	-	CURT1C [Source:Projected from Arabidopsis thaliana (AT1G52220) UniProtKB/TrEMBL%3BAcc:A0A178WBD4]	GO:0005575,GO:0005622,GO:0005623,GO:0005737,GO:0009507,GO:0009534,GO:0009535,GO:0009536,GO:0009579,GO:0016020,GO:0031976,GO:0031984,GO:0034357,GO:0042651,GO:0043226,GO:0043227,GO:0043229,GO:0043231,GO:0044422,GO:0044424,GO:0044434,GO:0044435,GO:0044436,GO:0044444,GO:0044446,GO:0044464,GO:0055035	-	-
gene:Solyc05g006940.3	13.1161	8.64617	13.9969	10.618	9.04721	8.0714	-	-	-	-	KOG1427-Uncharacterized conserved protein, contains RCC1 domain[S]
gene:Solyc06g031697.1	3.87192	1.46303	4.44275	5.86287	5.4366	2.4866	-	WAT1-related protein [Source:UniProtKB/TrEMBL%3BAcc:K4C4J4]	GO:0000003,GO:0001504,GO:0001505,GO:0003006,GO:0003333,GO:0003674,GO:0005215,GO:0005342,GO:0005575,GO:0005623,GO:0005886,GO:0006810,GO:0006811,GO:0006812,GO:0006820,GO:0006835,GO:0006836,GO:0006855,GO:0006865,GO:0006868,GO:0007275,GO:0008150,GO:0008324,GO:0008509,GO:0008514,GO:0009791,GO:0010154,GO:0015075,GO:0015171,GO:0015175,GO:0015179,GO:0015186,GO:0015238,GO:0015318,GO:0015711,GO:0015800,GO:…	-	-
gene:Solyc07g006260.3	20.0895	22.7215	17.316	19.0992	17.1137	20.2216	-	FLX4 [Source:Projected from Arabidopsis thaliana (AT5G61920) UniProtKB/TrEMBL%3BAcc:A0A178USJ6]	-	-	-
gene:Solyc04g011590.3	0	0	0	0	0	0	-	-	-	-	KOG1303-Amino acid transporters[E]
gene:Solyc12g019205.1	0	0	0	0	0	0	-	-	-	-	-
gene:Solyc02g070873.1	0	0.192842	0	0.323817	0	0	-	-	-	-	-
gene:Solyc06g068290.1	0	0	0	0	0	0	-	-	-	-	-
gene:Solyc01g057137.1	0	0	0	0	0	0	-	-	-	-	-
gene:Solyc09g057875.1	7.67816	3.48994	2.64438	3.73088	4.16876	4.08719	-	-	-	-	-
gene:Solyc04g072340.1	0	0	0	0	0	0	-	-	-	-	-
gene:Solyc09g075720.3	10.2653	4.09171	4.84109	5.68562	5.67405	4.75956	-	-	-	-	KOG1187-Serine/threonine protein kinase[T]
gene:Solyc07g006950.3	7.69045	7.45592	5.299	5.20495	5.36783	6.44822	-	-	-	-	-
gene:Solyc03g113770.3	17.4522	14.2753	17.1593	17.1972	16.0099	20.7724	-	NAD(P)H-hydrate epimerase [Source:UniProtKB/TrEMBL%3BAcc:K4BKM9]	GO:0003674,GO:0003824,GO:0004733,GO:0005575,GO:0005576,GO:0005615,GO:0005622,GO:0005623,GO:0005634,GO:0005654,GO:0005737,GO:0005739,GO:0005759,GO:0005829,GO:0006081,GO:0006139,GO:0006725,GO:0006732,GO:0006733,GO:0006734,GO:0006739,GO:0006753,GO:0006766,GO:0006767,GO:0006793,GO:0006796,GO:0006807,GO:0008150,GO:0008152,GO:0009058,GO:0009108,GO:0009110,GO:0009117,GO:0009165,GO:0009435,GO:0009507,GO:…	-	KOG2585-Uncharacterized conserved protein[S]
gene:Solyc02g085280.2	16.3125	13.5085	15.6686	13.134	10.1534	12.033	-	-	-	-	KOG1470-Phosphatidylinositol transfer protein PDR16 and related proteins[I]
gene:Solyc03g117900.3	61.2167	65.3336	61.5315	84.2322	61.2735	67.7206	-	-	-	-	KOG4114-Cytochrome c oxidase assembly protein PET191[O]
gene:Solyc07g015760.1	0	0	0	0	0	0	-	-	-	-	-
gene:Solyc07g005770.2	2.58841	1.6142	2.44283	1.77039	1.80138	2.70397	-	-	-	-	KOG4658-Apoptotic ATPase[T]
gene:Solyc08g007240.3	13.5088	21.2101	24.4848	15.6152	12.2115	21.943	-	nudix hydrolase homolog 8 [Source:Projected from Arabidopsis thaliana (AT5G47240) TAIR%3BAcc:AT5G47240]	GO:0005575,GO:0005622,GO:0005623,GO:0005737,GO:0005829,GO:0006950,GO:0008150,GO:0009611,GO:0044424,GO:0044444,GO:0044464,GO:0050896	-	KOG0648-Predicted NUDIX hydrolase FGF-2 and related proteins[T]
gene:Solyc03g013380.1	0	0	0	0	0	0	-	-	-	-	-
gene:Solyc03g080065.1	0	0	0	0	0	0	-	-	-	-	-
gene:Solyc12g096230.2	8.50965	7.13732	7.52618	6.63589	7.6206	6.74008	-	-	GO:0000049,GO:0001510,GO:0002097,GO:0002098,GO:0003674,GO:0003676,GO:0003723,GO:0003824,GO:0005488,GO:0005506,GO:0005575,GO:0005622,GO:0005623,GO:0005634,GO:0005737,GO:0005829,GO:0006139,GO:0006396,GO:0006399,GO:0006400,GO:0006725,GO:0006807,GO:0008033,GO:0008150,GO:0008152,GO:0008168,GO:0008173,GO:0008175,GO:0008198,GO:0008270,GO:0009451,GO:0009987,GO:0010467,GO:0016070,GO:0016300,GO:0016491,GO:…	-	KOG4176-Uncharacterized conserved protein[S]
gene:Solyc08g077823.1	0	0	0	0	0	0	-	-	GO:0003333,GO:0003674,GO:0005215,GO:0005342,GO:0005575,GO:0005623,GO:0005886,GO:0006810,GO:0006811,GO:0006820,GO:0006865,GO:0008150,GO:0008509,GO:0008514,GO:0009605,GO:0009607,GO:0009624,GO:0015075,GO:0015171,GO:0015318,GO:0015711,GO:0015849,GO:0016020,GO:0022857,GO:0034220,GO:0043207,GO:0044464,GO:0046942,GO:0046943,GO:0050896,GO:0051179,GO:0051234,GO:0051704,GO:0051707,GO:0055085,GO:0071702,GO:…	-	KOG1286-Amino acid transporters[E]
gene:Solyc06g060840.1	0	1.54422	3.7663	179.045	0	145.255	-	Oleosin [Source:UniProtKB/TrEMBL%3BAcc:K4C6R4]	-	-	-
gene:Solyc05g010450.1	25.9738	11.4784	17.4972	20.1637	13.3305	12.9719	-	-	-	-	-
gene:Solyc10g038158.1	0	0	0	0	0	0	-	-	-	-	-
gene:Solyc08g008080.1	61.5601	56.778	45.507	57.094	47.4658	40.3842	-	-	-	-	KOG4628-Predicted E3 ubiquitin ligase[O]
gene:Solyc01g010810.3	13.6881	14.664	15.6089	12.6942	13.0735	16.0445	-	-	-	-	KOG3329-RAN guanine nucleotide release factor[T]
gene:Solyc07g040950.3	27.6519	26.4413	32.0895	33.3441	28.3721	40.7673	-	-	-	-	-
gene:Solyc11g021060.2	0.622569	2.43061	1.33428	1.58293	4.29717	4.09734	ARPI	Proteinase inhibitor type-2 TR8 [Source:UniProtKB/Swiss-Prot%3BAcc:Q43710]	-	-	-
gene:Solyc01g110460.3	18.7271	13.6382	13.7896	13.2261	12.7461	13.5885	-	-	GO:0003674,GO:0003824,GO:0003865,GO:0005575,GO:0005622,GO:0005623,GO:0005737,GO:0005783,GO:0005794,GO:0006066,GO:0006464,GO:0006486,GO:0006487,GO:0006629,GO:0006720,GO:0006807,GO:0008150,GO:0008152,GO:0009058,GO:0009059,GO:0009100,GO:0009101,GO:0009987,GO:0012505,GO:0016093,GO:0016229,GO:0016491,GO:0016627,GO:0019538,GO:0033765,GO:0034645,GO:0036211,GO:0043170,GO:0043226,GO:0043227,GO:0043229,GO:…	K12345-ko00140 Steroid hormone biosynthesis	KOG1640-Predicted steroid reductase[I]
gene:Solyc01g008770.3	15.507	13.0877	11.6511	13.381	10.4541	14.2523	-	-	GO:0000278,GO:0000280,GO:0000281,GO:0000910,GO:0000911,GO:0000919,GO:0003674,GO:0005096,GO:0005575,GO:0005622,GO:0005623,GO:0005737,GO:0005886,GO:0006996,GO:0007049,GO:0008047,GO:0008150,GO:0009507,GO:0009534,GO:0009535,GO:0009536,GO:0009579,GO:0009832,GO:0009920,GO:0009987,GO:0016020,GO:0016043,GO:0022402,GO:0022607,GO:0030234,GO:0030695,GO:0031976,GO:0031984,GO:0032506,GO:0034357,GO:0042546,GO:…	-	KOG4271-Rho-GTPase activating protein[T]
gene:Solyc04g063380.3	65.2542	92.0113	65.637	63.5844	69.9931	87.1726	-	-	GO:0000151,GO:0003674,GO:0003824,GO:0004842,GO:0005575,GO:0005622,GO:0005623,GO:0005634,GO:0006464,GO:0006508,GO:0006511,GO:0006807,GO:0006950,GO:0007275,GO:0008150,GO:0008152,GO:0009056,GO:0009057,GO:0009266,GO:0009408,GO:0009628,GO:0009653,GO:0009719,GO:0009725,GO:0009733,GO:0009791,GO:0009987,GO:0010015,GO:0010033,GO:0010101,GO:0010102,GO:0010286,GO:0010311,GO:0010498,GO:0016567,GO:0016740,GO:…	K03875-ko04120 Ubiquitin mediated proteolysis;ko04068 FoxO signaling pathway;ko04150 mTOR signaling pathway;ko04110 Cell cycle;ko05200 Pathways in cancer;ko05203 Viral carcinogenesis;ko05222 Small cell lung cancer;ko05168 Herpes simplex infection;ko05169 Epstein-Barr virus infection	KOG4341-F-box protein containing LRR[R]
gene:Solyc03g025340.1	567.447	510.855	502.369	491.024	499.198	481.245	-	-	-	-	-
gene:Solyc09g091870.1	0	0	0	0	0	0.104491	-	Flavin-containing monooxygenase [Source:UniProtKB/TrEMBL%3BAcc:K4CWL3]	-	K11816-ko00380 Tryptophan metabolism	KOG1399-Flavin-containing monooxygenase[Q]
gene:Solyc12g062730.2	0	0	0	0	0	0	-	-	GO:0003674,GO:0003824,GO:0004364,GO:0005575,GO:0005622,GO:0005623,GO:0005737,GO:0006518,GO:0006575,GO:0006749,GO:0006790,GO:0006807,GO:0008150,GO:0008152,GO:0009056,GO:0009404,GO:0009407,GO:0009636,GO:0009987,GO:0016740,GO:0016765,GO:0019748,GO:0034641,GO:0042221,GO:0043603,GO:0044237,GO:0044248,GO:0044424,GO:0044464,GO:0050896,GO:0051186,GO:0071704,GO:0098754,GO:1901564	K00799-ko00480 Glutathione metabolism;ko00980 Metabolism of xenobiotics by cytochrome P450;ko00982 Drug metabolism - cytochrome P450;ko05204 Chemical carcinogenesis;ko01524 Platinum drug resistance	KOG0406-Glutathione S-transferase[O]
gene:Solyc05g015095.1	0	0	0	0	0	0	-	-	-	-	-
gene:Solyc04g005695.1	0.149912	0.270074	0.409884	0.189495	0.1346	0.236936	-	-	GO:0005575,GO:0005622,GO:0005623,GO:0005737,GO:0009507,GO:0009536,GO:0043226,GO:0043227,GO:0043229,GO:0043231,GO:0044424,GO:0044444,GO:0044464	-	-
gene:Solyc10g055400.1	4.16343	3.81185	2.13323	2.71818	5.4541	3.56044	-	-	-	-	-
gene:Solyc04g040090.3	0	0	0	0	0.031573	0.069423	-	-	GO:0003674,GO:0003824,GO:0005575,GO:0005618,GO:0005622,GO:0005623,GO:0005737,GO:0005783,GO:0005886,GO:0005911,GO:0009505,GO:0009506,GO:0012505,GO:0016020,GO:0016787,GO:0016788,GO:0030054,GO:0030312,GO:0043226,GO:0043227,GO:0043229,GO:0043231,GO:0044424,GO:0044444,GO:0044464,GO:0055044,GO:0071944	-	KOG1520-Predicted alkaloid synthase/Surface mucin Hemomucin[R]
gene:Solyc11g069480.2	70.1661	83.3716	71.7666	63.3408	65.904	74.3691	-	CASP-like protein [Source:UniProtKB/TrEMBL%3BAcc:K4DAA4]	GO:0005575,GO:0005623,GO:0005886,GO:0016020,GO:0044464,GO:0071944	-	-
gene:Solyc03g025350.3	0.676334	3.51252	1.71793	1.63278	3.82859	1.33133	-	-	-	-	KOG2639-Sodium sulfate symporter and related arsenite permeases[P]
gene:Solyc01g088490.3	0.668795	0.713303	0.455261	0.473385	0.325559	0.832571	-	-	GO:0003674,GO:0003676,GO:0003723,GO:0003824,GO:0004518,GO:0004519,GO:0005488,GO:0005575,GO:0005622,GO:0005623,GO:0005737,GO:0006139,GO:0006725,GO:0006807,GO:0008150,GO:0008152,GO:0009451,GO:0009526,GO:0009536,GO:0009987,GO:0016020,GO:0016070,GO:0016787,GO:0016788,GO:0031090,GO:0031967,GO:0031975,GO:0034641,GO:0042170,GO:0043170,GO:0043226,GO:0043227,GO:0043229,GO:0043231,GO:0043412,GO:0044237,GO:…	-	-
gene:Solyc01g017790.2	0	0	0	0	0	0	-	-	-	-	-
gene:Solyc12g039140.1	0	0	0	0	0	0	-	-	-	-	-
gene:Solyc08g065210.1	3.00354	3.27303	0.712862	2.0107	1.81458	1.81573	-	-	-	-	-
gene:Solyc06g083330.2	0.433838	0	0.491892	0.458243	0.099168	0.235731	-	-	-	-	-
gene:Solyc11g066430.1	0	0	0	0	0	0	H2B-2	Histone H2B.2 [Source:UniProtKB/Swiss-Prot%3BAcc:O65818]	-	-	KOG1744-Histone H2B[B]
gene:Solyc03g096370.3	0	0	0	0	0	0	-	-	GO:0005575,GO:0005622,GO:0005623,GO:0005737,GO:0044424,GO:0044464	-	-
gene:Solyc12g009745.1	0.448176	1.52633	0.075814	0.216076	0.149746	0.031264	-	-	-	-	KOG0618-Serine/threonine phosphatase 2C containing leucine-rich repeats, similar to SCN circadian oscillatory protein (SCOP)[T]
gene:Solyc01g068320.2	0.348334	0.063576	0.022842	0.118802	0.089071	0.25887	-	-	-	K10875-ko03440 Homologous recombination	KOG0390-DNA repair protein, SNF2 family[L]
gene:Solyc05g054890.3	0.18863	1.88995	0.05257	0.289091	0.103117	0	-	-	GO:0003674,GO:0003824,GO:0005215,GO:0005575,GO:0005623,GO:0005886,GO:0006725,GO:0006810,GO:0007275,GO:0008150,GO:0008152,GO:0009058,GO:0009555,GO:0009605,GO:0009607,GO:0009624,GO:0009653,GO:0009698,GO:0009699,GO:0009987,GO:0010208,GO:0010345,GO:0010927,GO:0015399,GO:0015405,GO:0016020,GO:0016021,GO:0016043,GO:0016462,GO:0016787,GO:0016817,GO:0016818,GO:0016887,GO:0017111,GO:0019438,GO:0019748,GO:…	-	KOG0061-Transporter, ABC superfamily (Breast cancer resistance protein)[Q]
gene:Solyc12g040740.2	0	0	0	0	0	0	-	-	-	-	KOG0444-Cytoskeletal regulator Flightless-I (contains leucine-rich and gelsolin repeats)[Z]
gene:Solyc11g039650.2	96.0705	58.3872	63.4368	68.4141	50.9606	73.1952	-	-	-	K01528-ko04072 Phospholipase D signaling pathway;ko04144 Endocytosis;ko04961 Endocrine and other factor-regulated calcium reabsorption;ko04721 Synaptic vesicle cycle;ko05100 Bacterial invasion of epithelial cells	KOG0446-Vacuolar sorting protein VPS1, dynamin, and related proteins[UR]
gene:Solyc04g077720.2	0	0.074423	0	0.034177	0.032266	0	-	-	-	-	KOG1292-Xanthine/uracil transporters[F]
gene:Solyc01g107280.3	0.407438	0.167324	0.041245	0.116023	0.138814	0.069098	-	-	-	-	-
gene:Solyc04g051870.2	15.8345	18.9934	20.6333	18.8712	19.1354	21.52	-	-	-	-	KOG4441-Proteins containing BTB/POZ and Kelch domains, involved in regulatory/signal transduction processes[TR]
gene:Solyc05g010630.3	0	0	0	0	0	0	-	-	-	-	KOG4498-Uncharacterized conserved protein[S]
gene:Solyc07g045610.1	0	0	0	0	0	0	-	-	-	K13993-ko04141 Protein processing in endoplasmic reticulum	KOG0710-Molecular chaperone (small heat-shock protein Hsp26/Hsp42)[O]
gene:Solyc06g072830.3	5.47215	3.4638	5.1229	5.24955	3.63675	7.99887	-	-	-	K03363-ko04120 Ubiquitin mediated proteolysis;ko04110 Cell cycle;ko04111 Cell cycle - yeast;ko04113 Meiosis - yeast;ko04114 Oocyte meiosis;ko05203 Viral carcinogenesis;ko05166 HTLV-I infection	KOG0305-Anaphase promoting complex, Cdc20, Cdh1, and Ama1 subunits[DO]
gene:Solyc12g009470.2	14.4773	13.7413	12.6204	12.6193	11.736	14.9553	-	Heme oxygenase 1 [Source:UniProtKB/TrEMBL%3BAcc:Q94FW7]	GO:0000003,GO:0003006,GO:0003674,GO:0003824,GO:0004392,GO:0005488,GO:0005575,GO:0005622,GO:0005623,GO:0005737,GO:0006629,GO:0006720,GO:0006721,GO:0006725,GO:0006778,GO:0006787,GO:0006788,GO:0006807,GO:0007154,GO:0007165,GO:0007275,GO:0008150,GO:0008152,GO:0008299,GO:0008610,GO:0009056,GO:0009058,GO:0009314,GO:0009411,GO:0009416,GO:0009507,GO:0009536,GO:0009628,GO:0009648,GO:0009791,GO:0009812,GO:…	-	KOG4480-Heme oxygenase[P]
gene:Solyc07g005920.2	0	0	0	0	0	0	-	-	-	-	KOG1187-Serine/threonine protein kinase[T]
gene:Solyc05g013495.1	0.468908	0	0.435147	0.360354	0.295344	0.634742	-	-	GO:0003674,GO:0003824,GO:0005575,GO:0005622,GO:0005623,GO:0005737,GO:0005794,GO:0006464,GO:0006486,GO:0006807,GO:0008150,GO:0008152,GO:0008194,GO:0008378,GO:0009058,GO:0009059,GO:0009100,GO:0009101,GO:0009987,GO:0012505,GO:0016740,GO:0016757,GO:0016758,GO:0019538,GO:0034645,GO:0035250,GO:0036211,GO:0042546,GO:0043170,GO:0043226,GO:0043227,GO:0043229,GO:0043231,GO:0043412,GO:0043413,GO:0044085,GO:…	-	-
gene:Solyc12g036147.1	0	0	0	0.096657	0	0	-	-	-	-	-
gene:Solyc04g051860.3	21.4783	18.5349	21.4513	22.0262	19.1092	19.8115	SK	Shikimate kinase%2C chloroplastic [Source:UniProtKB/Swiss-Prot%3BAcc:Q00497]	GO:0000287,GO:0003674,GO:0003824,GO:0004765,GO:0005488,GO:0005575,GO:0005622,GO:0005623,GO:0005737,GO:0006082,GO:0006520,GO:0006725,GO:0006793,GO:0006796,GO:0006807,GO:0008150,GO:0008152,GO:0008652,GO:0009058,GO:0009072,GO:0009073,GO:0009507,GO:0009536,GO:0009987,GO:0016053,GO:0016301,GO:0016310,GO:0016740,GO:0016772,GO:0016773,GO:0019438,GO:0019632,GO:0019752,GO:0032787,GO:0043167,GO:0043169,GO:…	K00891-ko01230 Biosynthesis of amino acids;ko00400 Phenylalanine, tyrosine and tryptophan biosynthesis	-
gene:Solyc08g065537.1	0	0	0	0	0	0	-	-	-	-	-
gene:Solyc05g056370.3	11.1441	3.66641	7.82507	6.81852	7.59179	9.90466	-	-	GO:0003674,GO:0003824,GO:0004672,GO:0004674,GO:0004675,GO:0004888,GO:0005575,GO:0005623,GO:0005886,GO:0006464,GO:0006468,GO:0006793,GO:0006796,GO:0006807,GO:0007154,GO:0007165,GO:0007166,GO:0007167,GO:0007178,GO:0008150,GO:0008152,GO:0009987,GO:0016020,GO:0016301,GO:0016310,GO:0016740,GO:0016772,GO:0016773,GO:0019199,GO:0019538,GO:0023052,GO:0036211,GO:0038023,GO:0043170,GO:0043412,GO:0044237,GO:…	-	KOG1187-Serine/threonine protein kinase[T]
gene:Solyc01g106905.1	0.305627	0.346456	0.39666	0.69198	0.222041	0.57179	-	-	-	-	-
gene:Solyc03g098410.1	0	0	0	0	0	0	-	-	-	-	-
gene:Solyc04g080160.3	28.7498	28.8522	20.2022	19.5917	21.2925	29.0534	-	At5g42970 [Source:Projected from Arabidopsis thaliana (AT5G42970) UniProtKB/TrEMBL%3BAcc:Q1H5B6]	GO:0000338,GO:0005575,GO:0005622,GO:0005623,GO:0005634,GO:0005737,GO:0005829,GO:0006464,GO:0006508,GO:0006807,GO:0007346,GO:0008150,GO:0008152,GO:0008180,GO:0009987,GO:0010389,GO:0010564,GO:0010971,GO:0019538,GO:0032991,GO:0036211,GO:0043170,GO:0043226,GO:0043227,GO:0043229,GO:0043231,GO:0043412,GO:0044237,GO:0044238,GO:0044260,GO:0044267,GO:0044422,GO:0044424,GO:0044428,GO:0044444,GO:0044446,GO:…	-	KOG1497-COP9 signalosome, subunit CSN4[OT]
gene:Solyc02g081700.1	177.187	168.175	147.062	151.24	150.821	156.019	-	Proteasome subunit alpha type [Source:UniProtKB/TrEMBL%3BAcc:K4BA40]	GO:0000502,GO:0005575,GO:0005622,GO:0005623,GO:0005737,GO:0005773,GO:0005829,GO:0005839,GO:0005840,GO:0008150,GO:0010035,GO:0010038,GO:0019773,GO:0022626,GO:0032991,GO:0042221,GO:0043226,GO:0043227,GO:0043228,GO:0043229,GO:0043231,GO:0043232,GO:0044424,GO:0044444,GO:0044445,GO:0044464,GO:0046686,GO:0050896,GO:1902494,GO:1905368,GO:1905369,GO:1990904	K02728-ko03050 Proteasome	KOG0178-20S proteasome, regulatory subunit alpha type PSMA4/PRE9[O]
gene:Solyc10g079075.1	5.83588	4.07835	8.60809	8.31141	5.39793	4.71496	-	-	-	-	-
gene:Solyc09g064748.1	0	0	0	0	0	0	-	-	-	-	-
gene:Solyc07g063040.3	70.4619	77.2173	74.1132	75.4235	74.5769	83.5478	-	Probable bifunctional methylthioribulose-1-phosphate dehydratase/enolase-phosphatase E1 [Source:UniProtKB/TrEMBL%3BAcc:K4CGY7]	GO:0005575,GO:0005622,GO:0005623,GO:0005737,GO:0005829,GO:0009507,GO:0009532,GO:0009536,GO:0009570,GO:0043226,GO:0043227,GO:0043229,GO:0043231,GO:0044422,GO:0044424,GO:0044434,GO:0044435,GO:0044444,GO:0044446,GO:0044464	K16054-ko00270 Cysteine and methionine metabolism	KOG2631-Class II aldolase/adducin N-terminal domain protein[G]
gene:Solyc05g007850.2	0.213164	0.119911	0.086539	0.276568	0.372065	0.344039	-	Bacterial spot disease resistance protein 4 [Source:UniProtKB/TrEMBL%3BAcc:Q6T3R3]	GO:0002218,GO:0002252,GO:0002253,GO:0002376,GO:0002682,GO:0002684,GO:0003674,GO:0005488,GO:0005515,GO:0005575,GO:0005622,GO:0005623,GO:0005634,GO:0006950,GO:0006952,GO:0006955,GO:0007154,GO:0007165,GO:0008150,GO:0008219,GO:0009314,GO:0009416,GO:0009605,GO:0009607,GO:0009615,GO:0009617,GO:0009626,GO:0009628,GO:0009639,GO:0009870,GO:0009987,GO:0010114,GO:0012501,GO:0012505,GO:0016020,GO:0023052,GO:…	-	KOG4658-Apoptotic ATPase[T]
gene:Solyc03g007690.1	0.616425	0.342036	0.277926	1.76209	0.396196	1.38347	-	-	GO:0003674,GO:0003824,GO:0005215,GO:0005575,GO:0005623,GO:0005886,GO:0006810,GO:0008150,GO:0015399,GO:0015405,GO:0016020,GO:0016021,GO:0016462,GO:0016787,GO:0016817,GO:0016818,GO:0016887,GO:0017111,GO:0022804,GO:0022857,GO:0031224,GO:0042623,GO:0042626,GO:0043492,GO:0044425,GO:0044464,GO:0051179,GO:0051234,GO:0055085,GO:0071944	-	KOG0061-Transporter, ABC superfamily (Breast cancer resistance protein)[Q]
gene:Solyc11g072140.2	1.10102	0.767324	0.751335	0.963915	0.74657	0.782209	-	-	-	-	KOG1187-Serine/threonine protein kinase[T]
gene:Solyc05g005935.1	0	0	0	0	0	0.125874	-	-	-	-	-
gene:Solyc11g017370.2	0	0.383898	0.352579	0.247527	0.214173	0	-	-	GO:0000959,GO:0003674,GO:0003676,GO:0003723,GO:0003824,GO:0004518,GO:0004519,GO:0005488,GO:0005575,GO:0005622,GO:0005623,GO:0005737,GO:0006139,GO:0006725,GO:0006807,GO:0008150,GO:0008152,GO:0009451,GO:0009536,GO:0009987,GO:0016070,GO:0016071,GO:0016556,GO:0016787,GO:0016788,GO:0034641,GO:0043170,GO:0043226,GO:0043227,GO:0043229,GO:0043231,GO:0043412,GO:0044237,GO:0044238,GO:0044424,GO:0044444,GO:…	-	-
gene:Solyc08g007520.3	13.0389	13.8735	13.8138	13.4808	14.144	16.0329	-	-	GO:0000175,GO:0000176,GO:0000177,GO:0000178,GO:0000288,GO:0000291,GO:0000459,GO:0000460,GO:0000466,GO:0000467,GO:0000469,GO:0000956,GO:0003674,GO:0003676,GO:0003723,GO:0003824,GO:0004518,GO:0004527,GO:0004532,GO:0004540,GO:0005488,GO:0005575,GO:0005622,GO:0005623,GO:0005634,GO:0005654,GO:0005737,GO:0005829,GO:0006139,GO:0006364,GO:0006396,GO:0006399,GO:0006401,GO:0006402,GO:0006725,GO:0006807,GO:…	K12589-ko03018 RNA degradation	KOG1612-Exosomal 3'-5' exoribonuclease complex, subunit Rrp42[J]
gene:Solyc06g071180.3	12.7571	12.8848	12.7508	12.9245	9.19214	6.85062	-	-	GO:0003674,GO:0005488,GO:0005515,GO:0005575,GO:0005622,GO:0005623,GO:0005737,GO:0005856,GO:0005868,GO:0005875,GO:0006810,GO:0006928,GO:0006996,GO:0007017,GO:0007018,GO:0008092,GO:0008150,GO:0009987,GO:0010970,GO:0015630,GO:0016043,GO:0022607,GO:0030030,GO:0030031,GO:0030286,GO:0030705,GO:0032781,GO:0032991,GO:0043085,GO:0043226,GO:0043228,GO:0043229,GO:0043232,GO:0043462,GO:0044085,GO:0044093,GO:…	-	KOG3430-Dynein light chain type 1[Z]
gene:Solyc07g064720.3	0.597914	0.0985	0	0	0.085552	0.141322	-	-	-	-	-
gene:Solyc08g045850.3	12.0995	8.59355	10.1407	10.0087	8.19406	11.0365	-	Pentatricopeptide repeat-containing protein At5g42310%2C chloroplastic [Source:Projected from Arabidopsis thaliana (AT5G42310) UniProtKB/Swiss-Prot%3BAcc:Q8L844]	GO:0003674,GO:0003676,GO:0003723,GO:0003727,GO:0003729,GO:0003824,GO:0004518,GO:0004519,GO:0005488,GO:0005575,GO:0005622,GO:0005623,GO:0005737,GO:0006139,GO:0006396,GO:0006397,GO:0006417,GO:0006725,GO:0006807,GO:0006996,GO:0008150,GO:0008152,GO:0009295,GO:0009451,GO:0009507,GO:0009532,GO:0009536,GO:0009570,GO:0009579,GO:0009657,GO:0009658,GO:0009889,GO:0009891,GO:0009893,GO:0009987,GO:0010239,GO:…	-	-
gene:Solyc01g059860.3	23.8675	17.294	19.3597	18.4364	15.8764	21.9174	-	-	GO:0001666,GO:0003674,GO:0003824,GO:0004672,GO:0004674,GO:0004712,GO:0005575,GO:0005622,GO:0005623,GO:0005737,GO:0005783,GO:0005789,GO:0006082,GO:0006464,GO:0006468,GO:0006629,GO:0006720,GO:0006721,GO:0006793,GO:0006796,GO:0006807,GO:0006950,GO:0007154,GO:0007165,GO:0008150,GO:0008152,GO:0008299,GO:0008610,GO:0009058,GO:0009628,GO:0009685,GO:0009686,GO:0009719,GO:0009723,GO:0009725,GO:0009743,GO:…	-	KOG0192-Tyrosine kinase specific for activated (GTP-bound) p21cdc42Hs[T]
gene:Solyc12g044810.2	0	0	0	0	0	0	-	-	GO:0000325,GO:0003674,GO:0003824,GO:0005215,GO:0005575,GO:0005622,GO:0005623,GO:0005737,GO:0005773,GO:0005774,GO:0006810,GO:0008150,GO:0015399,GO:0015405,GO:0016020,GO:0016462,GO:0016787,GO:0016817,GO:0016818,GO:0016887,GO:0017111,GO:0022804,GO:0022857,GO:0031090,GO:0042623,GO:0042626,GO:0043226,GO:0043227,GO:0043229,GO:0043231,GO:0043492,GO:0044422,GO:0044424,GO:0044437,GO:0044444,GO:0044446,GO:…	-	KOG0054-Multidrug resistance-associated protein/mitoxantrone resistance protein, ABC superfamily[Q]
gene:Solyc11g039490.1	0	0	0	0	0	0	-	-	-	-	-
gene:Solyc10g061887.1	0	0	0	0	0	0	-	-	-	-	-
gene:Solyc01g010410.3	1.32959	0.447168	1.34426	1.35356	0.76498	1.19857	-	-	GO:0003674,GO:0003700,GO:0005575,GO:0005622,GO:0005623,GO:0005634,GO:0006355,GO:0008150,GO:0009889,GO:0010468,GO:0010556,GO:0019219,GO:0019222,GO:0031323,GO:0031326,GO:0043226,GO:0043227,GO:0043229,GO:0043231,GO:0044424,GO:0044464,GO:0050789,GO:0050794,GO:0051171,GO:0051252,GO:0060255,GO:0065007,GO:0080090,GO:0140110,GO:1903506,GO:2000112,GO:2001141	-	-
gene:Solyc02g087010.2	4.80148	2.51854	1.7351	2.28991	2.40007	2.84867	-	-	-	-	-
gene:Solyc12g036490.2	0	0	0	0	0	0	-	-	GO:0003674,GO:0003824,GO:0004620,GO:0005575,GO:0005622,GO:0005623,GO:0005737,GO:0006629,GO:0006638,GO:0006639,GO:0008150,GO:0008152,GO:0008970,GO:0009056,GO:0009987,GO:0010029,GO:0010187,GO:0010876,GO:0016042,GO:0016298,GO:0016787,GO:0016788,GO:0019915,GO:0033036,GO:0044237,GO:0044238,GO:0044242,GO:0044248,GO:0044255,GO:0044424,GO:0044464,GO:0046339,GO:0046340,GO:0046461,GO:0046462,GO:0046464,GO:…	-	KOG4569-Predicted lipase[I]
gene:Solyc12g089250.1	0	0	0.048565	0.290124	0	0.18816	-	-	-	-	-
gene:Solyc10g008360.2	0	0	0	0	0.069436	0	-	-	-	-	-
gene:Solyc09g056110.1	0	0	0	0	0	0	-	-	-	-	-
gene:Solyc06g051815.1	1.26865	0.164303	0.308133	0.634911	0	0.520893	-	-	-	-	-
gene:Solyc05g050390.3	5.60115	11.6939	19.6814	19.7008	16.6488	21.0204	-	Beclin-1-like protein [Source:Projected from Arabidopsis thaliana (AT3G61710) UniProtKB/Swiss-Prot%3BAcc:Q9M367]	GO:0000003,GO:0000045,GO:0000407,GO:0005575,GO:0005622,GO:0005623,GO:0005737,GO:0005942,GO:0006605,GO:0006623,GO:0006810,GO:0006886,GO:0006914,GO:0006950,GO:0006952,GO:0006995,GO:0006996,GO:0007033,GO:0007034,GO:0007154,GO:0008104,GO:0008150,GO:0008152,GO:0009056,GO:0009267,GO:0009605,GO:0009607,GO:0009620,GO:0009846,GO:0009856,GO:0009987,GO:0009991,GO:0015031,GO:0015833,GO:0016020,GO:0016043,GO:…	K08334-ko04140 Regulation of autophagy;ko04215 Apoptosis - multiple species	KOG2751-Beclin-like protein[T]
gene:Solyc12g100300.2	0.358472	0.158374	0.081143	0.134839	0.070265	0.111231	-	-	-	-	KOG1485-Mitochondrial Fe2+ transporter MMT1 and related transporters (cation diffusion facilitator superfamily)[P]
gene:Solyc04g064947.1	0	0	0	0	0	0	-	-	-	-	-
gene:Solyc08g006740.3	0.769391	2.86269	0.234596	0.393226	0.294431	0.441785	-	Aromatic amino acid decarboxylase 2 [Source:UniProtKB/TrEMBL%3BAcc:Q1KSC4]	-	-	KOG0629-Glutamate decarboxylase and related proteins[E]
gene:Solyc12g039080.2	17.6598	8.48078	14.566	14.3256	13.8572	9.26274	-	-	-	-	-
gene:Solyc06g007500.2	0	0	0	0	0	0	-	-	-	K10579-ko04120 Ubiquitin mediated proteolysis	KOG0420-Ubiquitin-protein ligase[O]
gene:Solyc12g010730.2	14.5018	11.7508	13.4171	11.7086	10.6522	10.1223	-	-	-	-	-
gene:ENSRNA050028537	0	0	0	0	0	0	tRNA-Asp	tRNA-Asp for anticodon GUC	-	-	-
gene:ENSRNA050028535	0	0	0	0	0	0	tRNA-Gly	tRNA-Gly for anticodon GCC	-	-	-
gene:ENSRNA050028532	0	0	0.277308	0	0	0	tRNA-Gly	tRNA-Gly for anticodon GCC	-	-	-
gene:Solyc02g030210.3	10.5167	6.41388	6.80762	8.96992	6.93069	8.71548	-	-	-	-	-
gene:Solyc08g016080.3	48.6121	26.4364	53.743	47.7771	42.8068	49.8197	-	-	-	-	-
gene:Solyc03g115150.3	14.4349	10.3258	10.8448	9.08639	9.24183	11.8799	-	-	GO:0003674,GO:0003824,GO:0004407,GO:0005575,GO:0005622,GO:0005623,GO:0005634,GO:0005737,GO:0006325,GO:0006338,GO:0006464,GO:0006476,GO:0006807,GO:0006996,GO:0007275,GO:0008150,GO:0008152,GO:0009653,GO:0009888,GO:0009987,GO:0010015,GO:0010053,GO:0016043,GO:0016569,GO:0016570,GO:0016575,GO:0016787,GO:0016810,GO:0016811,GO:0019213,GO:0019538,GO:0022622,GO:0030154,GO:0030856,GO:0032501,GO:0032502,GO:…	-	KOG1343-Histone deacetylase complex, catalytic component HDA1[B]
gene:Solyc10g050080.2	0	0	0	0	0	0	-	-	GO:0001101,GO:0003674,GO:0003824,GO:0004672,GO:0004674,GO:0004683,GO:0005488,GO:0005515,GO:0005516,GO:0005575,GO:0005622,GO:0005623,GO:0005634,GO:0005737,GO:0005886,GO:0006464,GO:0006468,GO:0006793,GO:0006796,GO:0006807,GO:0006950,GO:0007154,GO:0007165,GO:0008150,GO:0008152,GO:0009266,GO:0009408,GO:0009628,GO:0009719,GO:0009725,GO:0009737,GO:0009738,GO:0009755,GO:0009931,GO:0009987,GO:0010033,GO:…	-	KOG0032-Ca2+/calmodulin-dependent protein kinase, EF-Hand protein superfamily[T]
gene:Solyc01g008471.1	0	0	0	0	0	0	-	-	-	-	-
gene:Solyc04g049660.2	19.7048	12.46	13.6132	12.2759	14.2654	12.0479	-	-	-	-	-
gene:Solyc11g039577.1	0	0	0	0	0	0	-	-	-	-	-
gene:Solyc05g017897.1	0	0	0	0	0	0	-	-	GO:0001101,GO:0003674,GO:0003676,GO:0003677,GO:0005488,GO:0005515,GO:0005575,GO:0005622,GO:0005623,GO:0005634,GO:0005737,GO:0006355,GO:0007275,GO:0008150,GO:0009314,GO:0009416,GO:0009628,GO:0009639,GO:0009640,GO:0009719,GO:0009725,GO:0009733,GO:0009735,GO:0009737,GO:0009739,GO:0009741,GO:0009791,GO:0009889,GO:0009890,GO:0009892,GO:0010033,GO:0010468,GO:0010556,GO:0010558,GO:0010605,GO:0010629,GO:…	-	-
gene:Solyc12g019915.1	0	0	0	0	0	0	-	-	-	-	-
gene:Solyc03g026040.3	0	0	0.017531	0.274399	0.038111	0.894347	-	Leucine-rich repeat receptor protein kinase EMS1 [Source:Projected from Arabidopsis thaliana (AT5G07280) UniProtKB/Swiss-Prot%3BAcc:Q9LYN8]	GO:0000003,GO:0001708,GO:0003006,GO:0003674,GO:0003824,GO:0004672,GO:0004888,GO:0005575,GO:0006464,GO:0006468,GO:0006793,GO:0006796,GO:0006807,GO:0007049,GO:0007154,GO:0007165,GO:0007275,GO:0008150,GO:0008152,GO:0009555,GO:0009556,GO:0009653,GO:0009791,GO:0009908,GO:0009987,GO:0010234,GO:0016020,GO:0016301,GO:0016310,GO:0016740,GO:0016772,GO:0016773,GO:0019199,GO:0019538,GO:0019953,GO:0022402,GO:…	-	KOG1187-Serine/threonine protein kinase[T]
gene:Solyc04g081980.2	5.55197	5.06869	3.84298	4.27394	3.7473	3.16489	-	-	-	-	-
gene:Solyc02g071597.1	0.087221	0.085679	0	0.39166	0.099667	0.286836	-	-	GO:0000003,GO:0003006,GO:0003674,GO:0003824,GO:0003825,GO:0005975,GO:0005984,GO:0005991,GO:0005992,GO:0006793,GO:0006796,GO:0006950,GO:0007154,GO:0007165,GO:0007275,GO:0008150,GO:0008152,GO:0008194,GO:0009058,GO:0009311,GO:0009312,GO:0009743,GO:0009756,GO:0009790,GO:0009791,GO:0009793,GO:0009832,GO:0009987,GO:0010033,GO:0010154,GO:0010182,GO:0016051,GO:0016311,GO:0016740,GO:0016757,GO:0016758,GO:…	K16055-ko00500 Starch and sucrose metabolism	KOG1050-Trehalose-6-phosphate synthase component TPS1 and related subunits[G]
gene:Solyc02g065780.1	522.139	508.263	729.415	598.644	623.149	735.424	-	-	GO:0003674,GO:0005102,GO:0005179,GO:0005488,GO:0005515,GO:0005575,GO:0005576,GO:0007154,GO:0007165,GO:0007267,GO:0008150,GO:0009966,GO:0009987,GO:0010469,GO:0010646,GO:0019722,GO:0019932,GO:0023051,GO:0023052,GO:0030545,GO:0035556,GO:0048018,GO:0048046,GO:0048583,GO:0050789,GO:0050794,GO:0050896,GO:0051716,GO:0065007,GO:0065009,GO:0098772	-	-
gene:Solyc10g045080.1	0	0	0	0	0	0	-	-	-	-	-
gene:ENSRNA050028385	0	0	0	0	0	0	tRNA-Thr	tRNA-Thr for anticodon AGU	-	-	-
gene:Solyc02g090210.3	0.53935	8.93578	0.049979	1.46388	0.392278	0	-	-	-	-	-
gene:Solyc08g007090.2	0	0	0	0	0	0	-	-	-	-	-
gene:Solyc10g009120.2	8.05448	4.42169	2.4797	2.54184	3.14041	1.33052	-	-	-	-	-
gene:Solyc01g094900.1	0	0	0	0	0	0	-	-	GO:0000293,GO:0003674,GO:0003824,GO:0005575,GO:0005623,GO:0005886,GO:0006810,GO:0008150,GO:0008152,GO:0009605,GO:0009607,GO:0009617,GO:0015688,GO:0016020,GO:0016491,GO:0016722,GO:0016723,GO:0042592,GO:0043207,GO:0044464,GO:0048878,GO:0050801,GO:0050896,GO:0051179,GO:0051234,GO:0051704,GO:0051707,GO:0055065,GO:0055072,GO:0055076,GO:0055080,GO:0055114,GO:0065007,GO:0065008,GO:0071944,GO:0098771,GO:…	-	KOG0039-Ferric reductase, NADH/NADPH oxidase and related proteins[PQ]
gene:Solyc12g035526.1	0	0	0	0	0	0	-	-	-	-	-
gene:Solyc03g122120.3	31.4961	18.3777	25.3284	23.6412	19.0028	20.9088	-	-	-	K09458-ko01212 Fatty acid metabolism;ko00061 Fatty acid biosynthesis;ko00780 Biotin metabolism	KOG1394-3-oxoacyl-(acyl-carrier-protein) synthase (I and II)[IQ]
gene:Solyc07g045350.3	14.9707	16.8096	15.0965	15.6004	13.8168	16.6669	-	-	GO:0000003,GO:0000902,GO:0000904,GO:0003006,GO:0003674,GO:0003824,GO:0003985,GO:0003988,GO:0005575,GO:0005622,GO:0005623,GO:0005737,GO:0005777,GO:0005829,GO:0005886,GO:0006082,GO:0006629,GO:0006631,GO:0006635,GO:0008150,GO:0008152,GO:0008202,GO:0009056,GO:0009062,GO:0009653,GO:0009826,GO:0009846,GO:0009856,GO:0009860,GO:0009932,GO:0009987,GO:0016020,GO:0016042,GO:0016043,GO:0016049,GO:0016054,GO:…	K00626-ko01200 Carbon metabolism;ko01212 Fatty acid metabolism;ko00620 Pyruvate metabolism;ko00630 Glyoxylate and dicarboxylate metabolism;ko00640 Propanoate metabolism;ko00650 Butanoate metabolism;ko00720 Carbon fixation pathways in prokaryotes;ko00071 Fatty acid degradation;ko00072 Synthesis and degradation of ketone bodies;ko00280 Valine, leucine and isoleucine degradation;ko00310 Lysine degra…	KOG1390-Acetyl-CoA acetyltransferase[I]
gene:Solyc01g056625.1	7.69991	4.45575	7.30765	6.98228	6.46743	7.49575	-	Double-stranded RNA-binding protein 4 [Source:Projected from Arabidopsis thaliana (AT3G62800) UniProtKB/Swiss-Prot%3BAcc:Q8H1D4]	GO:0002252,GO:0002376,GO:0003674,GO:0003676,GO:0003723,GO:0003725,GO:0005488,GO:0005575,GO:0005622,GO:0005623,GO:0005634,GO:0006139,GO:0006325,GO:0006342,GO:0006355,GO:0006396,GO:0006725,GO:0006807,GO:0006950,GO:0006952,GO:0006955,GO:0006996,GO:0008150,GO:0008152,GO:0009605,GO:0009607,GO:0009615,GO:0009616,GO:0009889,GO:0009890,GO:0009892,GO:0009987,GO:0010033,GO:0010267,GO:0010467,GO:0010468,GO:…	-	-
gene:Solyc01g105410.3	297.551	135.655	70.3092	71.9256	91.1058	45.1133	-	-	GO:0002239,GO:0005575,GO:0005618,GO:0005622,GO:0005623,GO:0005737,GO:0005794,GO:0005829,GO:0005911,GO:0008150,GO:0009505,GO:0009506,GO:0009605,GO:0009607,GO:0012505,GO:0016020,GO:0030054,GO:0030312,GO:0043207,GO:0043226,GO:0043227,GO:0043229,GO:0043231,GO:0044424,GO:0044444,GO:0044464,GO:0050896,GO:0051704,GO:0051707,GO:0055044,GO:0071944	-	-
gene:Solyc01g112307.1	0	0	0	0	0	0	-	-	-	-	-
gene:Solyc11g006920.2	17.3939	15.9894	13.9812	13.9281	13.7954	16.0988	-	-	-	-	KOG1120-Fe-S cluster biosynthesis protein ISA1 (contains a HesB-like domain)[P]
gene:Solyc07g040700.2	0	0	0	0	0	0	-	-	-	-	-
gene:Solyc01g079500.3	9.98168	4.14245	4.01105	5.15868	4.2016	6.00981	-	-	GO:0000938,GO:0003002,GO:0005575,GO:0005622,GO:0005623,GO:0005737,GO:0005768,GO:0005794,GO:0006810,GO:0006914,GO:0007034,GO:0007041,GO:0007275,GO:0007389,GO:0008150,GO:0008152,GO:0009056,GO:0009987,GO:0010051,GO:0010305,GO:0012505,GO:0016192,GO:0016197,GO:0016482,GO:0031410,GO:0031982,GO:0032456,GO:0032501,GO:0032502,GO:0032991,GO:0042147,GO:0043226,GO:0043227,GO:0043229,GO:0043231,GO:0044237,GO:…	-	KOG2346-Uncharacterized conserved protein[S]
gene:Solyc02g069820.3	41.4439	24.5865	31.5667	34.55	29.9019	28.2132	-	-	-	-	KOG3443-Uncharacterized conserved protein[S]
gene:Solyc03g110880.3	0	0	0	0	0	0	-	-	-	-	-
gene:Solyc09g065493.1	0	0	0	0	0.033039	0	-	-	-	-	-
gene:Solyc05g009960.3	0	0	0	0	0	0	-	-	-	-	-
gene:Solyc10g078495.1	1.3778	4.24406	3.85622	4.04957	1.58204	11.7109	-	-	GO:0003674,GO:0005215,GO:0005372,GO:0005575,GO:0005622,GO:0005623,GO:0005737,GO:0005783,GO:0005886,GO:0005887,GO:0006810,GO:0006811,GO:0006833,GO:0008150,GO:0012505,GO:0015250,GO:0015267,GO:0015318,GO:0016020,GO:0016021,GO:0022803,GO:0022838,GO:0022857,GO:0031224,GO:0031226,GO:0034220,GO:0042044,GO:0043226,GO:0043227,GO:0043229,GO:0043231,GO:0044424,GO:0044425,GO:0044444,GO:0044459,GO:0044464,GO:…	-	-
gene:Solyc01g103990.3	37.9311	24.4018	25.0787	27.9631	23.3523	25.7231	-	-	-	-	KOG1981-SOK1 kinase belonging to the STE20/SPS1/GC kinase family[T]
gene:Solyc04g080525.1	0	0	0	0	0	0	-	-	-	-	-
gene:Solyc02g012020.2	0	0	0	0	0	0	-	-	GO:0003674,GO:0005488,GO:0005575,GO:0005622,GO:0005623,GO:0005737,GO:0005739,GO:0006950,GO:0006952,GO:0008150,GO:0008270,GO:0009266,GO:0009409,GO:0009507,GO:0009526,GO:0009532,GO:0009534,GO:0009535,GO:0009536,GO:0009570,GO:0009579,GO:0009605,GO:0009607,GO:0009617,GO:0009628,GO:0010287,GO:0010319,GO:0016020,GO:0031967,GO:0031975,GO:0031976,GO:0031977,GO:0031984,GO:0034357,GO:0042651,GO:0042742,GO:…	K02109-ko00190 Oxidative phosphorylation;ko00195 Photosynthesis	-
gene:Solyc02g067200.3	3.3624	2.65868	3.27692	2.87014	2.51123	2.85541	-	-	GO:0003674,GO:0003676,GO:0003723,GO:0003824,GO:0004518,GO:0004519,GO:0005488,GO:0005575,GO:0005622,GO:0005623,GO:0006139,GO:0006725,GO:0006807,GO:0008150,GO:0008152,GO:0009451,GO:0009987,GO:0016070,GO:0016787,GO:0016788,GO:0034641,GO:0043170,GO:0043226,GO:0043227,GO:0043229,GO:0043231,GO:0043412,GO:0044237,GO:0044238,GO:0044424,GO:0044464,GO:0046483,GO:0048037,GO:0051536,GO:0051540,GO:0071704,GO:…	-	-
gene:Solyc04g025750.3	0	0	0	0	0	0	-	WAT1-related protein [Source:UniProtKB/TrEMBL%3BAcc:K4BR19]	GO:0002831,GO:0002832,GO:0003674,GO:0005215,GO:0005575,GO:0005622,GO:0005623,GO:0005737,GO:0005783,GO:0005886,GO:0005887,GO:0005938,GO:0006810,GO:0007154,GO:0007165,GO:0008150,GO:0009719,GO:0009725,GO:0009733,GO:0009734,GO:0009755,GO:0009987,GO:0010033,GO:0012505,GO:0016020,GO:0016021,GO:0022857,GO:0023052,GO:0031224,GO:0031226,GO:0031347,GO:0031348,GO:0032101,GO:0032102,GO:0032870,GO:0042221,GO:…	-	-
gene:Solyc02g084430.3	143.87	50.9388	70.5349	70.7839	53.9796	54.5554	-	-	-	-	-
gene:Solyc12g008473.1	0	0	0	0.078658	0	0	-	-	-	-	KOG0802-E3 ubiquitin ligase[O]
gene:Solyc07g052380.3	1.38721	2.49734	1.69343	2.21106	1.53252	4.76088	-	Protein DETOXIFICATION [Source:UniProtKB/TrEMBL%3BAcc:K4CFD7]	GO:0003674,GO:0005215,GO:0005575,GO:0005622,GO:0005623,GO:0005737,GO:0005773,GO:0005774,GO:0006810,GO:0006855,GO:0008150,GO:0015238,GO:0015893,GO:0016020,GO:0022857,GO:0031090,GO:0042221,GO:0042493,GO:0043226,GO:0043227,GO:0043229,GO:0043231,GO:0044422,GO:0044424,GO:0044437,GO:0044444,GO:0044446,GO:0044464,GO:0050896,GO:0051179,GO:0051234,GO:0055085,GO:0098588,GO:0098805	-	KOG1347-Uncharacterized membrane protein, predicted efflux pump[R]
gene:Solyc02g077070.3	0.554808	0.11582	0.102391	0.106316	0.133718	0.13559	-	-	-	-	-
gene:Solyc09g065700.3	7.00843	6.29985	6.27785	6.23291	5.30814	6.75831	-	-	GO:0000003,GO:0000902,GO:0000904,GO:0000932,GO:0001101,GO:0003006,GO:0005575,GO:0005622,GO:0005623,GO:0005737,GO:0006950,GO:0006970,GO:0006996,GO:0007033,GO:0007275,GO:0008150,GO:0009507,GO:0009536,GO:0009628,GO:0009651,GO:0009653,GO:0009719,GO:0009725,GO:0009737,GO:0009791,GO:0009825,GO:0009845,GO:0009888,GO:0009987,GO:0010026,GO:0010033,GO:0010090,GO:0010154,GO:0016043,GO:0016049,GO:0022414,GO:…	-	KOG1788-Uncharacterized conserved protein[S]
gene:Solyc03g114710.3	26.372	12.7796	13.3025	14.4458	14.7907	10.079	-	Flavonol 3-O-glucosyltransferase UGT89B1 [Source:Projected from Arabidopsis thaliana (AT1G73880) UniProtKB/Swiss-Prot%3BAcc:Q9C9B0]	GO:0003674,GO:0003824,GO:0005575,GO:0005622,GO:0005623,GO:0008194,GO:0016740,GO:0016757,GO:0016758,GO:0035251,GO:0043226,GO:0043227,GO:0043229,GO:0043231,GO:0044424,GO:0044464,GO:0046527,GO:0080043,GO:0080044,GO:0080046	-	KOG1192-UDP-glucuronosyl and UDP-glucosyl transferase[GC]
gene:Solyc02g032260.1	0	0	0	0	0	0	-	-	GO:0005575,GO:0005623,GO:0005886,GO:0006950,GO:0006952,GO:0007154,GO:0007165,GO:0008150,GO:0009987,GO:0016020,GO:0023052,GO:0044464,GO:0050789,GO:0050794,GO:0050896,GO:0051716,GO:0065007,GO:0071944	-	KOG4658-Apoptotic ATPase[T]
gene:Solyc00g007160.2	0.013192	0.063479	0.020466	0	0	0.092983	-	-	-	-	-
gene:Solyc02g033025.1	0	0	0	0	0	0	-	-	-	-	-
gene:Solyc01g097910.2	13.1385	14.8673	13.9348	15.4803	11.6737	19.915	-	-	-	-	-
gene:Solyc12g049290.2	17.3783	9.3444	13.1542	12.7138	11.028	12.1042	-	ELF4-like protein [Source:UniProtKB/TrEMBL%3BAcc:C6ZKI0]	-	-	-
gene:Solyc04g005880.1	0	0	0	0	0	0	-	-	-	-	-
gene:Solyc06g072730.3	0.059254	0.037006	0.05143	0.017771	0	0	-	-	GO:0000003,GO:0000228,GO:0000280,GO:0000793,GO:0000794,GO:0000795,GO:0005575,GO:0005622,GO:0005623,GO:0005634,GO:0005694,GO:0005856,GO:0005875,GO:0006139,GO:0006259,GO:0006310,GO:0006725,GO:0006807,GO:0006996,GO:0007049,GO:0007127,GO:0007131,GO:0008150,GO:0008152,GO:0009987,GO:0015630,GO:0016043,GO:0022402,GO:0022414,GO:0031974,GO:0031981,GO:0032991,GO:0034641,GO:0035825,GO:0043170,GO:0043226,GO:…	-	-
gene:Solyc09g089700.3	0.042145	0.056819	0	0	0.175911	0	-	-	-	-	KOG0143-Iron/ascorbate family oxidoreductases[QR]
gene:Solyc10g079515.1	0.450201	0	0	0.34741	0.12778	0.272061	-	-	GO:0000018,GO:0000166,GO:0003674,GO:0003678,GO:0003824,GO:0004003,GO:0004386,GO:0005488,GO:0005524,GO:0005575,GO:0005622,GO:0005623,GO:0005634,GO:0005654,GO:0006139,GO:0006259,GO:0006281,GO:0006282,GO:0006725,GO:0006807,GO:0006950,GO:0006974,GO:0006996,GO:0008026,GO:0008094,GO:0008144,GO:0008150,GO:0008152,GO:0009987,GO:0010569,GO:0016043,GO:0016462,GO:0016787,GO:0016817,GO:0016818,GO:0016887,GO:…	K15362-ko03460 Fanconi anemia pathway	KOG1132-Helicase of the DEAD superfamily[L]
gene:Solyc03g114700.2	0	0	0	0	0	0	-	-	-	-	-
gene:Solyc06g005330.3	0.082124	0	0	0	0	0	-	-	GO:0000981,GO:0000988,GO:0000989,GO:0001067,GO:0001076,GO:0001101,GO:0001134,GO:0001135,GO:0003674,GO:0003676,GO:0003677,GO:0003700,GO:0005488,GO:0005575,GO:0005622,GO:0005623,GO:0005634,GO:0006355,GO:0006357,GO:0008150,GO:0009719,GO:0009723,GO:0009725,GO:0009739,GO:0009751,GO:0009753,GO:0009889,GO:0009987,GO:0010033,GO:0010035,GO:0010038,GO:0010200,GO:0010243,GO:0010468,GO:0010556,GO:0014070,GO:…	-	KOG0048-Transcription factor, Myb superfamily[K]
gene:Solyc04g080310.1	2.65769	0.555065	0.972172	1.03334	1.59356	1.12177	-	-	-	-	-
gene:Solyc04g078145.1	30.7736	43.4243	31.0032	30.9436	37.7272	34.7476	-	Protein TRIGALACTOSYLDIACYLGLYCEROL 5%2C chloroplastic [Source:Projected from Arabidopsis thaliana (AT1G27695) UniProtKB/Swiss-Prot%3BAcc:Q8VY77]	-	-	-
gene:Solyc03g118995.1	0.756514	0.859163	1.01877	1.44655	0.705198	1.45674	-	-	-	K03267-ko03015 mRNA surveillance pathway	KOG0459-Polypeptide release factor 3[J]
gene:Solyc05g013350.3	0	0	0	0	0	0	-	Peroxidase [Source:UniProtKB/TrEMBL%3BAcc:K4BY56]	-	-	-
gene:Solyc01g010150.3	3.04741	2.68627	3.289	3.06184	1.83492	3.20539	-	-	GO:0003674,GO:0005488,GO:0005575,GO:0005911,GO:0006355,GO:0006464,GO:0006807,GO:0006808,GO:0007154,GO:0007584,GO:0008150,GO:0008152,GO:0009506,GO:0009605,GO:0009719,GO:0009889,GO:0009891,GO:0009893,GO:0009987,GO:0009991,GO:0010033,GO:0010243,GO:0010468,GO:0010556,GO:0010557,GO:0010604,GO:0010628,GO:0016597,GO:0018175,GO:0018177,GO:0019219,GO:0019222,GO:0019538,GO:0030054,GO:0031323,GO:0031325,GO:…	-	-
gene:Solyc07g056340.3	15.3615	10.8862	13.5816	13.5178	13.2862	11.9843	-	-	GO:0008150,GO:0010564,GO:0010638,GO:0033043,GO:0040008,GO:0040020,GO:0045787,GO:0045836,GO:0045927,GO:0048518,GO:0048522,GO:0050789,GO:0050794,GO:0051128,GO:0051130,GO:0051445,GO:0051446,GO:0051726,GO:0051783,GO:0051785,GO:0065007,GO:0090068,GO:2000241,GO:2000243	-	KOG4660-Protein Mei2, essential for commitment to meiosis, and related proteins[D]
gene:Solyc01g099820.3	1.1631	1.7377	1.04014	2.66483	1.58002	2.22397	-	-	-	-	-
gene:Solyc10g079140.2	44.2938	44.3648	51.4888	53.4296	24.1763	48.0826	-	-	GO:0003674,GO:0003824,GO:0004385,GO:0005575,GO:0005622,GO:0005623,GO:0005737,GO:0005829,GO:0006139,GO:0006163,GO:0006164,GO:0006185,GO:0006725,GO:0006753,GO:0006793,GO:0006796,GO:0006807,GO:0006810,GO:0007275,GO:0008104,GO:0008150,GO:0008152,GO:0009058,GO:0009116,GO:0009117,GO:0009119,GO:0009123,GO:0009126,GO:0009132,GO:0009133,GO:0009135,GO:0009136,GO:0009141,GO:0009144,GO:0009150,GO:0009151,GO:…	K00942-ko00230 Purine metabolism	KOG0707-Guanylate kinase[F]
gene:Solyc07g043640.3	0	0	0	0	0	0	-	-	-	-	KOG1176-Acyl-CoA synthetase[I]
gene:Solyc11g044480.2	17.0069	12.1086	14.4272	15.0104	12.1115	17.2196	-	-	-	-	KOG1877-Putative transmembrane protein cmp44E[R]
gene:Solyc01g066957.1	11.5632	12.2154	8.45089	7.72028	8.45767	7.40667	-	-	-	-	-
gene:Solyc08g068720.1	0	0	0.004855	0	0.005457	0	-	-	-	-	KOG3216-Diamine acetyltransferase[E]
gene:Solyc03g044250.1	0.168578	0	0.414284	0.911045	0.573533	0.197982	-	-	-	-	-
gene:Solyc08g006460.3	8.18818	5.42642	7.12022	6.50648	4.41843	5.93264	-	-	GO:0000003,GO:0003006,GO:0003674,GO:0003824,GO:0004842,GO:0005488,GO:0005515,GO:0006464,GO:0006508,GO:0006511,GO:0006807,GO:0007275,GO:0008150,GO:0008152,GO:0008285,GO:0009056,GO:0009057,GO:0009791,GO:0009908,GO:0009987,GO:0010498,GO:0016567,GO:0016740,GO:0019538,GO:0019787,GO:0019899,GO:0019941,GO:0022414,GO:0030163,GO:0031624,GO:0032446,GO:0032501,GO:0032502,GO:0036211,GO:0040008,GO:0042127,GO:…	-	KOG4628-Predicted E3 ubiquitin ligase[O]
gene:Solyc01g006310.3	0	0	0	0	0	0	-	Peroxidase [Source:UniProtKB/TrEMBL%3BAcc:K4ASJ7]	-	K00430-ko00940 Phenylpropanoid biosynthesis	-
gene:Solyc02g071830.2	0.071394	0	0.122364	0.142053	0.11398	0.041561	-	-	GO:0005575,GO:0005622,GO:0005623,GO:0005737,GO:0005886,GO:0005911,GO:0008150,GO:0009506,GO:0009987,GO:0010118,GO:0016020,GO:0030054,GO:0044424,GO:0044464,GO:0055044,GO:0071944	-	-
gene:Solyc01g099830.3	834.646	1038.09	1048.91	962.854	967.397	939.635	-	Putative 60S ribosomal protein L22-1 [Source:Projected from Arabidopsis thaliana (AT1G02830) UniProtKB/Swiss-Prot%3BAcc:Q9SRX7]	-	K02891-ko03010 Ribosome	KOG3434-60S ribosomal protein L22[J]
gene:Solyc06g069540.1	0	0	0	0	0	0	-	-	-	-	-
gene:Solyc01g095490.3	40.0251	41.4225	39.5772	35.7215	34.1024	29.0556	-	UBC31 [Source:UniProtKB/TrEMBL%3BAcc:K4AZT8]	-	-	KOG0417-Ubiquitin-protein ligase[O]
gene:Solyc03g007380.2	0	0	0	0	0.090765	0	-	-	GO:0000302,GO:0001067,GO:0001101,GO:0002376,GO:0003674,GO:0003676,GO:0003677,GO:0003700,GO:0005488,GO:0005575,GO:0005622,GO:0005623,GO:0005634,GO:0005737,GO:0006355,GO:0006950,GO:0006952,GO:0006955,GO:0006979,GO:0007275,GO:0007568,GO:0008150,GO:0009507,GO:0009536,GO:0009605,GO:0009607,GO:0009617,GO:0009636,GO:0009719,GO:0009725,GO:0009751,GO:0009814,GO:0009816,GO:0009889,GO:0009891,GO:0009893,GO:…	-	-
gene:Solyc07g007100.1	0	0	0	0	0	0	-	-	-	-	-
gene:Solyc04g014330.1	1.96119	170.96	0.873478	17.5428	3.22663	0.087888	-	-	-	-	-
gene:Solyc05g025940.2	0	0	0	0	0	0	-	-	-	-	-
gene:Solyc10g083510.2	0.260841	0.920758	0.194588	1.55067	0.221773	1.32239	-	-	GO:0001067,GO:0003674,GO:0003676,GO:0003677,GO:0005488,GO:0005575,GO:0005622,GO:0005623,GO:0005634,GO:0007275,GO:0008150,GO:0008285,GO:0009605,GO:0009607,GO:0009624,GO:0022622,GO:0032501,GO:0032502,GO:0042127,GO:0043207,GO:0043226,GO:0043227,GO:0043229,GO:0043231,GO:0043565,GO:0044212,GO:0044424,GO:0044464,GO:0048364,GO:0048366,GO:0048367,GO:0048519,GO:0048523,GO:0048580,GO:0048731,GO:0048827,GO:…	-	-
gene:Solyc01g105490.3	1.08023	0.451742	0.842503	0.794356	0.745445	0.824961	-	-	-	-	-
gene:Solyc05g025710.1	0	0	0	0	0	0	-	-	-	K02894-ko03010 Ribosome	KOG0901-60S ribosomal protein L14/L17/L23[J]
gene:Solyc10g006870.1	0	0	0	0	0	0	-	-	GO:0002376,GO:0003674,GO:0003824,GO:0004672,GO:0005575,GO:0005623,GO:0005886,GO:0005911,GO:0006464,GO:0006468,GO:0006793,GO:0006796,GO:0006807,GO:0006950,GO:0006952,GO:0006955,GO:0008150,GO:0008152,GO:0009506,GO:0009605,GO:0009607,GO:0009620,GO:0009814,GO:0009817,GO:0009987,GO:0016020,GO:0016301,GO:0016310,GO:0016740,GO:0016772,GO:0016773,GO:0019538,GO:0030054,GO:0036211,GO:0043170,GO:0043207,GO:…	-	KOG1187-Serine/threonine protein kinase[T]
gene:Solyc02g050203.1	0	0	0	0	0	0	-	-	-	-	-
gene:Solyc10g074405.1	0	0	0	0	0	0	-	-	-	-	-
gene:Solyc07g006140.3	1.57804	1.73499	1.47824	1.94566	1.10099	1.01499	-	-	-	-	-
gene:Solyc01g108500.3	1147.45	1105.43	1163.49	1360.37	1210.6	976.389	-	-	-	-	KOG0148-Apoptosis-promoting RNA-binding protein TIA-1/TIAR (RRM superfamily)[AJ]
gene:Solyc12g042010.1	24.2332	7.7624	21.2285	17.9597	8.24729	16.7196	-	-	-	-	-
gene:Solyc07g066630.3	26.0189	15.875	21.3323	23.098	17.4083	19.8445	-	-	GO:0005575,GO:0005622,GO:0005623,GO:0005737,GO:0005773,GO:0005774,GO:0005777,GO:0016020,GO:0031090,GO:0042579,GO:0043226,GO:0043227,GO:0043229,GO:0043231,GO:0044422,GO:0044424,GO:0044437,GO:0044444,GO:0044446,GO:0044464,GO:0098588,GO:0098805	K13237-ko04146 Peroxisome	KOG0725-Reductases with broad range of substrate specificities[R]
gene:Solyc06g075600.3	0.287574	0.294054	0.21851	0.348833	0.428124	0.371709	-	-	-	-	KOG4177-Ankyrin[M]
gene:Solyc02g030095.1	0	0	0	0	0	0	-	-	GO:0008150,GO:0010941,GO:0043067,GO:0043069,GO:0048519,GO:0048523,GO:0050789,GO:0050794,GO:0060548,GO:0065007	-	-
gene:ENSRNA050028292	0	0	0	0	0	0	tRNA-Glu	tRNA-Glu for anticodon UUC	-	-	-
gene:ENSRNA050028293	0	0	0	0	0	0	tRNA-Ser	tRNA-Ser for anticodon AGA	-	-	-
gene:ENSRNA050028290	0	0	0	0	0	0	tRNA-Lys	tRNA-Lys for anticodon CUU	-	-	-
gene:ENSRNA050028291	0	0	0	0	0	0	tRNA-Met	tRNA-Met for anticodon CAU	-	-	-
gene:ENSRNA050028296	0	0	0	0	0.073471	0.199578	tRNA-Thr	tRNA-Thr for anticodon AGU	-	-	-
gene:ENSRNA050028297	0	0	0	0	0	0	tRNA-Ile	tRNA-Ile for anticodon AAU	-	-	-
gene:ENSRNA050028294	0	0	0	0	0	0	tRNA-Arg	tRNA-Arg for anticodon ACG	-	-	-
gene:ENSRNA050028295	0	0	0	0	0	0	tRNA-Asn	tRNA-Asn for anticodon GUU	-	-	-
gene:ENSRNA050028298	0.046579	0	0	0	0	0	tRNA-Tyr	tRNA-Tyr for anticodon GUA	-	-	-
gene:ENSRNA050028299	0	0	0	0	0	0	tRNA-Arg	tRNA-Arg for anticodon ACG	-	-	-
gene:Solyc03g077925.1	0.539661	0.404174	0.63308	0.570116	0.529133	0.703504	-	-	-	K02997-ko03010 Ribosome	KOG3301-Ribosomal protein S4[J]
gene:Solyc06g051960.3	7.87273	4.88309	6.4942	7.34451	6.96761	15.9981	-	Pectinesterase [Source:UniProtKB/TrEMBL%3BAcc:K4C5Y2]	GO:0003674,GO:0003824,GO:0004857,GO:0005575,GO:0005618,GO:0005623,GO:0005886,GO:0008150,GO:0009505,GO:0010119,GO:0016020,GO:0016787,GO:0016788,GO:0030234,GO:0030312,GO:0030599,GO:0043086,GO:0044092,GO:0044464,GO:0046910,GO:0050789,GO:0050790,GO:0050794,GO:0052689,GO:0065007,GO:0065009,GO:0071944,GO:0098772	-	-
gene:Solyc08g075800.2	3.73062	2.26501	2.30945	3.11499	1.99665	2.99676	-	-	GO:0005575,GO:0005622,GO:0005623,GO:0005737,GO:0005777,GO:0042579,GO:0043226,GO:0043227,GO:0043229,GO:0043231,GO:0044424,GO:0044444,GO:0044464	-	KOG1176-Acyl-CoA synthetase[I]
gene:Solyc04g070983.1	8.3689	6.24435	6.9707	7.39051	5.4166	9.80643	-	-	GO:0003674,GO:0003824,GO:0005575,GO:0005622,GO:0005623,GO:0005737,GO:0005773,GO:0006629,GO:0006720,GO:0006721,GO:0006722,GO:0006996,GO:0007275,GO:0008150,GO:0008152,GO:0008299,GO:0008610,GO:0009058,GO:0009555,GO:0009657,GO:0009668,GO:0009987,GO:0010027,GO:0010685,GO:0010686,GO:0016043,GO:0016104,GO:0016114,GO:0016853,GO:0016866,GO:0016871,GO:0019742,GO:0019745,GO:0031559,GO:0032501,GO:0032502,GO:…	K01853-ko00100 Steroid biosynthesis	KOG0497-Oxidosqualene-lanosterol cyclase and related proteins[I]
gene:Solyc07g063380.1	0	0	0	0	0	0	-	-	-	-	-
gene:Solyc10g052540.1	0	0	0	0	0	0	-	-	-	K14488-ko04075 Plant hormone signal transduction	-
gene:Solyc01g067408.1	0	0	0	0	0	0	-	-	-	-	-
gene:Solyc07g007740.1	0	0	0	1.85976	0	1.99578	-	-	-	-	-
gene:Solyc01g010065.1	0	0	0	0	0	0	-	-	-	-	-
gene:Solyc01g014325.1	0	0	0	0	0	0	-	-	-	-	-
gene:Solyc07g052790.2	0	0.067592	0.036176	0.050251	0.047442	0	-	-	-	-	KOG4658-Apoptotic ATPase[T]
gene:Solyc02g060595.1	0	0	0	0	0	0	-	-	-	-	-
gene:Solyc08g036615.1	3.77944	5.03336	2.88868	3.26689	4.8316	5.448	-	-	-	-	-
gene:Solyc09g065420.3	0.154269	10.8084	0.309124	1.30793	0.526654	0	-	-	-	-	-
gene:Solyc11g027988.1	0	0	0	0	0	0	-	-	-	-	-
gene:Solyc11g065530.1	170.811	73.2191	127.252	120.08	87.4694	124.538	-	-	GO:0003674,GO:0003824,GO:0004620,GO:0004806,GO:0005575,GO:0005622,GO:0005623,GO:0005737,GO:0008970,GO:0009507,GO:0009536,GO:0016298,GO:0016787,GO:0016788,GO:0043226,GO:0043227,GO:0043229,GO:0043231,GO:0044424,GO:0044444,GO:0044464,GO:0047714,GO:0052689	-	KOG4569-Predicted lipase[I]
gene:Solyc05g041610.2	0	0	0	0	0	0	-	-	-	K00588-ko00360 Phenylalanine metabolism;ko00940 Phenylpropanoid biosynthesis;ko00945 Stilbenoid, diarylheptanoid and gingerol biosynthesis;ko00941 Flavonoid biosynthesis	KOG1663-O-methyltransferase[Q]
gene:Solyc10g017500.1	0	0	0	0	0	0	-	-	-	-	-
gene:Solyc02g080680.2	0	0	0	0	0	0	-	-	GO:0003674,GO:0003700,GO:0006355,GO:0008150,GO:0009889,GO:0010468,GO:0010556,GO:0019219,GO:0019222,GO:0031323,GO:0031326,GO:0050789,GO:0050794,GO:0051171,GO:0051252,GO:0060255,GO:0065007,GO:0080090,GO:0140110,GO:1903506,GO:2000112,GO:2001141	-	-
gene:Solyc09g005280.3	4.12276	1.43609	2.71331	3.95236	2.41474	2.39559	-	-	-	-	-
gene:Solyc11g031970.2	1.39245	1.09441	1.52485	0.982037	1.19295	1.65213	-	-	-	-	-
gene:Solyc06g074770.3	0.381413	0.193246	0.15791	0.367337	0.322909	0.107181	-	-	GO:0000209,GO:0003674,GO:0003824,GO:0004842,GO:0005575,GO:0005622,GO:0005623,GO:0005634,GO:0005737,GO:0005829,GO:0006464,GO:0006508,GO:0006511,GO:0006807,GO:0006950,GO:0008150,GO:0008152,GO:0009056,GO:0009057,GO:0009987,GO:0010033,GO:0010243,GO:0010498,GO:0016567,GO:0016740,GO:0019538,GO:0019787,GO:0019941,GO:0030163,GO:0030433,GO:0032446,GO:0033554,GO:0034450,GO:0034976,GO:0036211,GO:0036503,GO:…	K10597-ko04141 Protein processing in endoplasmic reticulum;ko04120 Ubiquitin mediated proteolysis	KOG2042-Ubiquitin fusion degradation protein-2[O]
gene:Solyc05g048745.1	0	0	0	0	0	0	-	-	-	-	-
gene:Solyc11g030905.1	0	0	0	0	0	0	-	-	-	-	-
gene:Solyc01g109640.3	2.91433	2.22637	2.12838	2.02527	1.94227	2.19442	-	AP complex subunit sigma [Source:UniProtKB/TrEMBL%3BAcc:K4B3H7]	-	K12399-ko04142 Lysosome	KOG0936-Clathrin adaptor complex, small subunit[U]
gene:Solyc02g087315.1	0.178031	0.268121	0.193287	0.259914	0.159684	0.325463	-	-	-	-	-
gene:Solyc06g053300.3	27.069	19.0974	19.265	20.0784	17.1952	26.036	-	-	GO:0003674,GO:0003676,GO:0003723,GO:0003729,GO:0005488,GO:0005575,GO:0005622,GO:0005623,GO:0005634,GO:0005654,GO:0016604,GO:0016607,GO:0031974,GO:0031981,GO:0043226,GO:0043227,GO:0043229,GO:0043231,GO:0043233,GO:0044422,GO:0044424,GO:0044428,GO:0044446,GO:0044451,GO:0044464,GO:0070013,GO:0097159,GO:1901363	-	KOG0147-Transcriptional coactivator CAPER (RRM superfamily)[K]
gene:Solyc05g005080.3	577.124	502.988	524.7	513.454	542.558	555.619	-	Endoglucanase [Source:UniProtKB/TrEMBL%3BAcc:K4BW39]	GO:0000226,GO:0000271,GO:0000902,GO:0003674,GO:0003824,GO:0004553,GO:0005575,GO:0005622,GO:0005623,GO:0005737,GO:0005768,GO:0005769,GO:0005794,GO:0005802,GO:0005886,GO:0005975,GO:0005976,GO:0006073,GO:0006950,GO:0006970,GO:0006972,GO:0006996,GO:0007010,GO:0007017,GO:0007275,GO:0008150,GO:0008152,GO:0008810,GO:0009058,GO:0009059,GO:0009250,GO:0009504,GO:0009628,GO:0009651,GO:0009653,GO:0009719,GO:…	K01179-ko00500 Starch and sucrose metabolism	-
gene:Solyc04g015160.3	2.05347	0.834941	1.27774	1.47883	1.46797	1.64745	-	-	GO:0005575,GO:0005622,GO:0005623,GO:0005737,GO:0005783,GO:0012505,GO:0043226,GO:0043227,GO:0043229,GO:0043231,GO:0044424,GO:0044444,GO:0044464	-	KOG1032-Uncharacterized conserved protein, contains GRAM domain[S]
gene:Solyc07g066240.3	7.63408	6.65194	6.45088	6.60525	6.73826	7.09464	-	F-box protein At-B [Source:Projected from Arabidopsis thaliana (AT1G55590) UniProtKB/Swiss-Prot%3BAcc:Q9ZWC6]	-	-	KOG4341-F-box protein containing LRR[R]
gene:Solyc12g099960.1	19.1469	20.8237	24.9866	25.2938	16.3132	25.8401	-	-	-	-	-
gene:Solyc03g121060.3	0.518919	0.290821	0.348262	0.782971	0.927075	0.50533	-	-	GO:0003674,GO:0003700,GO:0006355,GO:0006417,GO:0008150,GO:0009719,GO:0009725,GO:0009733,GO:0009889,GO:0010033,GO:0010468,GO:0010556,GO:0010608,GO:0019219,GO:0019222,GO:0031323,GO:0031326,GO:0032268,GO:0034248,GO:0042221,GO:0050789,GO:0050794,GO:0050896,GO:0051171,GO:0051246,GO:0051252,GO:0060255,GO:0065007,GO:0080090,GO:0140110,GO:1903506,GO:2000112,GO:2001141	K14484-ko04075 Plant hormone signal transduction	-
gene:Solyc01g111937.1	27.2745	30.8669	26.2373	28.2266	29.2739	34.5055	-	-	GO:0000003,GO:0000902,GO:0000904,GO:0001558,GO:0003006,GO:0003674,GO:0005085,GO:0005088,GO:0005089,GO:0005488,GO:0005515,GO:0005575,GO:0005623,GO:0005886,GO:0008150,GO:0009653,GO:0009826,GO:0009856,GO:0009860,GO:0009932,GO:0009987,GO:0010769,GO:0010817,GO:0016020,GO:0016043,GO:0016049,GO:0016324,GO:0017016,GO:0017048,GO:0019899,GO:0022414,GO:0022603,GO:0022604,GO:0030154,GO:0031267,GO:0032092,GO:…	-	-
gene:Solyc10g007065.1	26.2338	24.545	22.8157	23.3955	19.6684	21.0008	-	-	GO:0003674,GO:0003824,GO:0004812,GO:0004826,GO:0005575,GO:0005622,GO:0005623,GO:0005737,GO:0005829,GO:0006082,GO:0006139,GO:0006399,GO:0006412,GO:0006418,GO:0006432,GO:0006518,GO:0006520,GO:0006725,GO:0006807,GO:0008150,GO:0008152,GO:0009058,GO:0009059,GO:0009328,GO:0009987,GO:0010467,GO:0016070,GO:0016874,GO:0016875,GO:0019538,GO:0019752,GO:0032991,GO:0034641,GO:0034645,GO:0034660,GO:0043038,GO:…	K01889-ko00970 Aminoacyl-tRNA biosynthesis	KOG2784-Phenylalanyl-tRNA synthetase, beta subunit[J]
gene:Solyc03g025820.2	0.219058	0.086006	0.03796	0.082493	0.108205	0.084791	-	Protein SHORTAGE IN CHIASMATA 1 [Source:Projected from Arabidopsis thaliana (AT5G52290) UniProtKB/Swiss-Prot%3BAcc:F4KG50]	GO:0000003,GO:0000280,GO:0000712,GO:0005575,GO:0005911,GO:0006139,GO:0006259,GO:0006310,GO:0006725,GO:0006807,GO:0006996,GO:0007049,GO:0007059,GO:0007127,GO:0007131,GO:0008150,GO:0008152,GO:0009506,GO:0009987,GO:0016043,GO:0022402,GO:0022414,GO:0030054,GO:0034641,GO:0035825,GO:0043170,GO:0044237,GO:0044238,GO:0044260,GO:0045132,GO:0046483,GO:0048285,GO:0051304,GO:0051307,GO:0051321,GO:0055044,GO:…	-	-
gene:Solyc12g094520.2	23.9298	14.765	17.4579	20.7912	14.8373	16.4245	-	4-coumarate--CoA ligase-like 5 [Source:Projected from Arabidopsis thaliana (AT1G20510) UniProtKB/Swiss-Prot%3BAcc:Q84P21]	GO:0005575,GO:0005622,GO:0005623,GO:0005737,GO:0005777,GO:0006082,GO:0006950,GO:0008150,GO:0008152,GO:0009058,GO:0009611,GO:0009694,GO:0009695,GO:0009987,GO:0010817,GO:0016053,GO:0019752,GO:0032787,GO:0042445,GO:0042446,GO:0042579,GO:0043226,GO:0043227,GO:0043229,GO:0043231,GO:0043436,GO:0044237,GO:0044249,GO:0044281,GO:0044283,GO:0044424,GO:0044444,GO:0044464,GO:0046394,GO:0050896,GO:0065007,GO:…	K10526-ko00592 alpha-Linolenic acid metabolism	KOG1176-Acyl-CoA synthetase[I]
gene:Solyc07g062700.3	83.7254	59.0883	57.8279	50.2658	60.8234	54.3683	-	-	-	-	-
gene:Solyc09g010285.1	5.05954	3.13599	3.14289	3.64256	3.31821	3.35715	-	-	GO:0000373,GO:0000375,GO:0000377,GO:0000959,GO:0000963,GO:0005575,GO:0005622,GO:0005623,GO:0005737,GO:0005739,GO:0006109,GO:0006139,GO:0006396,GO:0006397,GO:0006725,GO:0006807,GO:0006996,GO:0007005,GO:0007275,GO:0008150,GO:0008152,GO:0008380,GO:0009451,GO:0009507,GO:0009536,GO:0009791,GO:0009845,GO:0009889,GO:0009987,GO:0010467,GO:0010556,GO:0016043,GO:0016070,GO:0016071,GO:0019222,GO:0032501,GO:…	-	KOG4768-Mitochondrial mRNA maturase[A]
gene:Solyc12g044880.2	59.2877	33.9922	33.8873	31.3748	50.5799	37.6411	-	Beta-galactosidase [Source:UniProtKB/Swiss-Prot%3BAcc:P48980]	GO:0003674,GO:0003824,GO:0004553,GO:0004565,GO:0005575,GO:0005618,GO:0005622,GO:0005623,GO:0005737,GO:0005773,GO:0015925,GO:0016787,GO:0016798,GO:0030312,GO:0043226,GO:0043227,GO:0043229,GO:0043231,GO:0044424,GO:0044444,GO:0044464,GO:0071944	-	KOG0496-Beta-galactosidase[G]
gene:Solyc11g006730.1	0.101403	0	0	0.138076	0	0	-	-	-	-	-
gene:Solyc11g008130.2	37.3563	26.713	26.4606	26.7299	22.4638	26.6006	-	-	GO:0000054,GO:0000055,GO:0000056,GO:0002376,GO:0003674,GO:0005215,GO:0005575,GO:0005622,GO:0005623,GO:0005634,GO:0005635,GO:0005643,GO:0006403,GO:0006405,GO:0006406,GO:0006606,GO:0006611,GO:0006810,GO:0006886,GO:0006913,GO:0006950,GO:0006952,GO:0006955,GO:0008104,GO:0008150,GO:0008152,GO:0009605,GO:0009607,GO:0009627,GO:0009814,GO:0010467,GO:0012505,GO:0015031,GO:0015833,GO:0015931,GO:0017038,GO:…	K14318-ko03013 RNA transport	-
gene:Solyc05g011885.1	0	0	0	0	0	0	-	-	-	-	KOG1584-Sulfotransferase[R]
gene:Solyc04g077400.3	0	0	0	0	0	0	-	-	-	-	KOG1134-Uncharacterized conserved protein[R]
gene:Solyc07g061800.3	5.31358	3.5258	12.5309	85.7198	9.25986	61.2751	-	-	-	-	-
gene:Solyc05g054110.3	0.752367	0.775937	0.417223	0.730343	0.76031	0.850129	-	-	GO:0000902,GO:0007275,GO:0008150,GO:0009653,GO:0009826,GO:0009888,GO:0009932,GO:0009987,GO:0010015,GO:0010053,GO:0016043,GO:0016049,GO:0022622,GO:0030154,GO:0032501,GO:0032502,GO:0032989,GO:0040007,GO:0048364,GO:0048589,GO:0048731,GO:0048856,GO:0048869,GO:0060560,GO:0071840,GO:0090558,GO:0090627,GO:0099402,GO:1905392	K12462-ko04962 Vasopressin-regulated water reabsorption;ko04722 Neurotrophin signaling pathway	KOG3205-Rho GDP-dissociation inhibitor[T]
gene:Solyc04g049013.1	0	0.04246	0	0	0	0	-	-	GO:0000002,GO:0000313,GO:0000315,GO:0003674,GO:0003735,GO:0005198,GO:0005575,GO:0005622,GO:0005623,GO:0005737,GO:0005739,GO:0005759,GO:0005761,GO:0005762,GO:0005829,GO:0005840,GO:0006996,GO:0007005,GO:0008150,GO:0009987,GO:0015934,GO:0016043,GO:0022625,GO:0022626,GO:0031974,GO:0032991,GO:0043226,GO:0043227,GO:0043228,GO:0043229,GO:0043231,GO:0043232,GO:0043233,GO:0044391,GO:0044422,GO:0044424,GO:…	-	-
gene:Solyc12g010073.1	0	0	0	0	0	0	-	-	-	-	-
gene:Solyc05g013160.3	6.34359	2.99482	4.72435	3.72768	3.21849	6.20524	-	-	GO:0003674,GO:0003824,GO:0005575,GO:0005622,GO:0005623,GO:0005737,GO:0006464,GO:0006479,GO:0006807,GO:0008150,GO:0008152,GO:0008168,GO:0008170,GO:0008213,GO:0008276,GO:0008757,GO:0009507,GO:0009532,GO:0009536,GO:0009570,GO:0009987,GO:0016278,GO:0016279,GO:0016740,GO:0016741,GO:0018022,GO:0018023,GO:0018026,GO:0018193,GO:0018205,GO:0019538,GO:0032259,GO:0036211,GO:0043170,GO:0043226,GO:0043227,GO:…	-	KOG1337-N-methyltransferase[R]
gene:Solyc03g093390.3	0	0	0	0	0	0	-	-	-	-	-
gene:Solyc01g100590.3	46.2606	42.1168	40.8541	45.4186	42.252	42.4429	-	-	-	-	-
gene:Solyc11g005010.2	22.2874	20.5006	18.5278	17.6695	14.5301	23.0221	-	-	GO:0003674,GO:0005096,GO:0005488,GO:0005515,GO:0005575,GO:0005622,GO:0005623,GO:0005737,GO:0005794,GO:0006810,GO:0006886,GO:0008047,GO:0008104,GO:0008150,GO:0012505,GO:0015031,GO:0015833,GO:0016192,GO:0017016,GO:0017137,GO:0019899,GO:0030234,GO:0030695,GO:0031267,GO:0031338,GO:0032879,GO:0033036,GO:0033043,GO:0034613,GO:0042886,GO:0043085,GO:0043087,GO:0043226,GO:0043227,GO:0043229,GO:0043231,GO:…	-	KOG1092-Ypt/Rab-specific GTPase-activating protein GYP1[U]
gene:Solyc10g084500.1	0.492772	0	0.244324	0.197491	0	0	-	-	-	-	-
gene:Solyc11g006070.2	341.153	351.874	228.865	232.296	244.431	285.335	-	-	GO:0000413,GO:0003674,GO:0003755,GO:0003824,GO:0005488,GO:0005575,GO:0005622,GO:0005623,GO:0005737,GO:0005739,GO:0005794,GO:0005829,GO:0006464,GO:0006807,GO:0007154,GO:0007165,GO:0008144,GO:0008150,GO:0008152,GO:0009987,GO:0010035,GO:0010038,GO:0012505,GO:0016018,GO:0016853,GO:0016859,GO:0018193,GO:0018208,GO:0019538,GO:0023052,GO:0033218,GO:0036211,GO:0042221,GO:0042277,GO:0043170,GO:0043226,GO:…	-	KOG0546-HSP90 co-chaperone CPR7/Cyclophilin[O]
gene:Solyc07g063910.3	236.219	329.018	251.916	274.288	284.346	312.853	-	-	GO:0002181,GO:0003674,GO:0003676,GO:0003723,GO:0003735,GO:0005198,GO:0005488,GO:0005575,GO:0005622,GO:0005623,GO:0005737,GO:0005829,GO:0005840,GO:0006412,GO:0006518,GO:0006807,GO:0008150,GO:0008152,GO:0009058,GO:0009059,GO:0009987,GO:0010467,GO:0015934,GO:0019538,GO:0022625,GO:0022626,GO:0032991,GO:0034641,GO:0034645,GO:0043043,GO:0043170,GO:0043226,GO:0043228,GO:0043229,GO:0043232,GO:0043603,GO:…	K02938-ko03010 Ribosome	KOG2309-60s ribosomal protein L2/L8[J]
gene:Solyc11g069630.1	0	0	0	0	0	0	-	-	GO:0003674,GO:0003824,GO:0004672,GO:0004674,GO:0004675,GO:0004888,GO:0005488,GO:0005515,GO:0005575,GO:0005623,GO:0005886,GO:0006464,GO:0006468,GO:0006793,GO:0006796,GO:0006807,GO:0007154,GO:0007165,GO:0007166,GO:0007167,GO:0007178,GO:0008150,GO:0008152,GO:0009987,GO:0016020,GO:0016301,GO:0016310,GO:0016740,GO:0016772,GO:0016773,GO:0019199,GO:0019538,GO:0019899,GO:0019900,GO:0019901,GO:0023052,GO:…	-	KOG1187-Serine/threonine protein kinase[T]
gene:Solyc05g052365.1	0	0	0	0	0	0	-	-	-	-	-
gene:Solyc05g026385.1	14.7948	17.6674	15.1055	16.4556	16.9116	20.7706	-	-	GO:0003674,GO:0005215,GO:0005575,GO:0006810,GO:0006811,GO:0006812,GO:0008150,GO:0008324,GO:0015075,GO:0015318,GO:0016020,GO:0022857,GO:0022890,GO:0034220,GO:0051179,GO:0051234,GO:0055085,GO:0098655	-	-
gene:Solyc09g061730.2	0.029858	0	0.031485	0.076564	0.058483	0	-	-	-	-	-
gene:Solyc05g024140.1	0	0	0	0	0	0	-	-	-	-	KOG4523-Uncharacterized conserved protein[S]
gene:Solyc05g013490.3	4.53514	2.35248	2.30197	3.15615	2.6954	3.65334	-	-	GO:0003674,GO:0003824,GO:0005575,GO:0005622,GO:0005623,GO:0005737,GO:0005794,GO:0006464,GO:0006486,GO:0006807,GO:0008150,GO:0008152,GO:0008194,GO:0008378,GO:0009058,GO:0009059,GO:0009100,GO:0009101,GO:0009987,GO:0012505,GO:0016740,GO:0016757,GO:0016758,GO:0019538,GO:0034645,GO:0035250,GO:0036211,GO:0042546,GO:0043170,GO:0043226,GO:0043227,GO:0043229,GO:0043231,GO:0043412,GO:0043413,GO:0044085,GO:…	-	-
gene:Solyc05g016510.1	0	0	0	0	0	0	-	-	-	-	-
gene:Solyc11g061776.1	0	0	0	0	0	0	-	-	GO:0003674,GO:0003824,GO:0005575,GO:0005622,GO:0005623,GO:0005634,GO:0005737,GO:0005739,GO:0006139,GO:0006396,GO:0006399,GO:0006400,GO:0006725,GO:0006807,GO:0008033,GO:0008150,GO:0008152,GO:0009058,GO:0009308,GO:0009451,GO:0009536,GO:0009690,GO:0009691,GO:0009824,GO:0009987,GO:0010467,GO:0010817,GO:0016070,GO:0016740,GO:0016765,GO:0034470,GO:0034641,GO:0034660,GO:0034754,GO:0042445,GO:0042446,GO:…	K10760-ko00908 Zeatin biosynthesis	-
gene:Solyc01g014920.2	0	0	0	0	0	0	-	-	-	-	-
gene:Solyc07g055200.3	97.1281	84.3375	95.4139	85.9378	85.1053	82.3244	-	-	GO:0003674,GO:0003824,GO:0004672,GO:0005575,GO:0005622,GO:0005623,GO:0005634,GO:0005737,GO:0006464,GO:0006468,GO:0006793,GO:0006796,GO:0006807,GO:0008150,GO:0008152,GO:0009966,GO:0009968,GO:0009987,GO:0010646,GO:0010648,GO:0016301,GO:0016310,GO:0016740,GO:0016772,GO:0016773,GO:0019538,GO:0023051,GO:0023057,GO:0032991,GO:0036211,GO:0043170,GO:0043226,GO:0043227,GO:0043229,GO:0043231,GO:0043412,GO:…	K14502-ko04075 Plant hormone signal transduction	KOG0658-Glycogen synthase kinase-3[G]
gene:Solyc08g022135.1	0	0	0	0	0	0	-	-	-	-	-
gene:Solyc06g010140.1	0	0	0	0	0	0	-	-	-	-	-
gene:Solyc04g076925.1	2.53946	1.85692	1.06749	1.61685	0.783524	0	-	-	-	-	KOG4373-Predicted 3'-5' exonuclease[R]
gene:Solyc02g088600.3	3.45685	1.33956	2.33453	2.1693	2.07293	2.20965	-	-	GO:0003674,GO:0003676,GO:0003723,GO:0003824,GO:0004518,GO:0004519,GO:0005488,GO:0005575,GO:0005622,GO:0005623,GO:0005737,GO:0006139,GO:0006725,GO:0006807,GO:0008150,GO:0008152,GO:0009451,GO:0009507,GO:0009536,GO:0009987,GO:0016070,GO:0016787,GO:0016788,GO:0034641,GO:0043170,GO:0043226,GO:0043227,GO:0043229,GO:0043231,GO:0043412,GO:0044237,GO:0044238,GO:0044424,GO:0044444,GO:0044464,GO:0046483,GO:…	-	-
gene:Solyc03g097310.3	21.8754	21.0332	19.1419	17.9603	22.6722	23.3241	-	-	-	-	-
gene:Solyc05g006550.3	0.788552	0.882785	1.37377	1.54269	0.871563	1.32162	-	-	GO:0003674,GO:0005488,GO:0005515,GO:0005575,GO:0005622,GO:0005623,GO:0005856,GO:0005874,GO:0008017,GO:0008092,GO:0015630,GO:0015631,GO:0043226,GO:0043228,GO:0043229,GO:0043232,GO:0044422,GO:0044424,GO:0044430,GO:0044446,GO:0044464,GO:0099080,GO:0099081,GO:0099512,GO:0099513	-	-
gene:Solyc08g028815.1	0	0	0	0	0	0	-	-	-	-	-
gene:Solyc01g104980.3	20.6086	17.0094	17.7029	18.6706	16.1291	18.4777	-	-	-	-	KOG4441-Proteins containing BTB/POZ and Kelch domains, involved in regulatory/signal transduction processes[TR]
gene:Solyc08g008360.2	0	0.064409	0	0.497758	0	0.243662	-	-	-	-	-
gene:Solyc01g080760.3	2.40037	1.49211	1.75888	2.08004	1.91081	1.87348	-	-	-	-	-
gene:Solyc04g017685.1	137.069	199.928	166.407	155.428	171.921	195.715	-	-	-	-	-
gene:Solyc01g068190.3	9.02396	5.88663	7.42172	6.80036	7.46298	7.89567	-	AT4g31560/F3L17_130 [Source:Projected from Arabidopsis thaliana (AT4G31560) UniProtKB/TrEMBL%3BAcc:Q9SV14]	-	-	-
gene:Solyc03g046350.3	13.6986	6.29826	8.65416	12.2582	9.43922	9.29401	-	-	-	K14545-ko03008 Ribosome biogenesis in eukaryotes	KOG4008-rRNA processing protein RRP7[A]
gene:Solyc01g104660.3	32.7045	19.5716	20.8316	21.1033	15.917	19.7894	-	-	-	-	-
gene:Solyc07g007020.3	0.103044	0.083491	0.247172	0.174134	0.388234	0.482529	-	-	-	-	KOG1187-Serine/threonine protein kinase[T]
gene:Solyc04g007210.3	1.94537	1.594	1.69939	1.77826	1.00201	2.69176	-	-	GO:0003674,GO:0003700,GO:0005575,GO:0006355,GO:0008150,GO:0009889,GO:0010468,GO:0010556,GO:0016020,GO:0019219,GO:0019222,GO:0031323,GO:0031326,GO:0050789,GO:0050794,GO:0051171,GO:0051252,GO:0060255,GO:0065007,GO:0080090,GO:0140110,GO:1903506,GO:2000112,GO:2001141	-	KOG1601-GATA-4/5/6 transcription factors[K]
gene:Solyc02g085170.3	0.654872	0.149302	0.150681	0.311101	0.599479	0.439929	-	-	-	-	KOG0254-Predicted transporter (major facilitator superfamily)[R]
gene:Solyc09g008205.1	0.682496	0.55771	0.744805	1.54439	0.381475	0.760374	-	-	-	-	-
gene:Solyc01g104438.1	0.308042	0.121717	0.458955	0.289714	0.061497	0	-	-	-	-	-
gene:Solyc11g030890.2	0	0	0	0	0	0	-	-	-	-	-
gene:Solyc01g005550.3	53.7759	22.847	32.8084	30.4015	36.3317	36.6856	-	-	-	-	-
gene:Solyc01g017877.1	0	0	0	0	0	0	-	-	-	-	-
gene:Solyc01g090795.1	0	0	0	0	0	0	-	-	-	-	-
gene:Solyc06g008720.3	5.85746	2.23066	3.18242	3.82817	3.94584	3.74991	-	-	-	-	-
gene:Solyc02g036390.1	0	0	0	0	0	0	-	-	-	-	KOG1427-Uncharacterized conserved protein, contains RCC1 domain[S]
gene:Solyc10g044620.1	0	0	0	0	0	0	-	-	GO:0005575,GO:0005623,GO:0005886,GO:0016020,GO:0044464,GO:0071944	K08332-ko04140 Regulation of autophagy	-
gene:Solyc10g081230.2	0.401209	0.325326	0.824125	0.133854	0.067626	0.357702	-	Presenilin [Source:Projected from Arabidopsis thaliana (AT1G08700) UniProtKB/TrEMBL%3BAcc:Q0V7S4]	GO:0003674,GO:0003824,GO:0004175,GO:0005575,GO:0005622,GO:0005623,GO:0005634,GO:0005737,GO:0005798,GO:0005886,GO:0005887,GO:0006508,GO:0006807,GO:0008150,GO:0008152,GO:0008233,GO:0016020,GO:0016021,GO:0016787,GO:0019538,GO:0031224,GO:0031226,GO:0031410,GO:0031982,GO:0043170,GO:0043226,GO:0043227,GO:0043229,GO:0043231,GO:0044238,GO:0044424,GO:0044425,GO:0044444,GO:0044459,GO:0044464,GO:0070011,GO:…	K04505-ko04310 Wnt signaling pathway;ko04330 Notch signaling pathway;ko04722 Neurotrophin signaling pathway;ko05010 Alzheimer's disease	KOG2736-Presenilin[T]
gene:Solyc10g009320.3	0	0	0	0	0	0	-	-	-	-	-
gene:Solyc09g065387.1	0	0	0	0	0	0.049564	-	-	-	-	-
gene:Solyc02g069190.3	0	0	0	0	0	0	-	-	GO:0000041,GO:0000302,GO:0003674,GO:0005215,GO:0005381,GO:0005385,GO:0005575,GO:0005622,GO:0005623,GO:0005737,GO:0005768,GO:0005794,GO:0005802,GO:0005886,GO:0006810,GO:0006811,GO:0006812,GO:0006826,GO:0006829,GO:0006950,GO:0006979,GO:0008150,GO:0008324,GO:0009605,GO:0009607,GO:0009617,GO:0009719,GO:0009723,GO:0009725,GO:0009987,GO:0010033,GO:0010035,GO:0010038,GO:0010039,GO:0012505,GO:0015075,GO:…	-	KOG1558-Fe2+/Zn2+ regulated transporter[P]
gene:Solyc06g068990.3	229.094	355.783	280.65	266.138	351.385	290.334	-	-	-	K20538-ko04016 MAPK signaling pathway - plant	KOG0279-G protein beta subunit-like protein[T]
gene:Solyc05g009340.1	0	0	0	0	0	0	-	-	-	-	-
gene:Solyc06g073640.3	1.0346	1.60069	1.2683	1.27939	0.980795	1.38461	-	-	-	-	KOG0048-Transcription factor, Myb superfamily[K]
gene:Solyc09g082420.1	0	0.06326	0	0	0	0	-	-	GO:0000419,GO:0000428,GO:0003674,GO:0005488,GO:0005515,GO:0005575,GO:0005622,GO:0005623,GO:0005634,GO:0006139,GO:0006259,GO:0006304,GO:0006305,GO:0006306,GO:0006396,GO:0006725,GO:0006807,GO:0008150,GO:0008152,GO:0009892,GO:0009987,GO:0010033,GO:0010467,GO:0010468,GO:0010605,GO:0010629,GO:0014070,GO:0016070,GO:0016458,GO:0019219,GO:0019222,GO:0030880,GO:0031047,GO:0031050,GO:0031323,GO:0032259,GO:…	-	-
gene:Solyc02g072447.1	0.626599	0.399848	0.40667	0.478743	0.443192	0.668739	-	-	-	K13420-ko04016 MAPK signaling pathway - plant;ko04626 Plant-pathogen interaction	KOG1187-Serine/threonine protein kinase[T]
gene:Solyc07g062780.3	13.9048	13.6403	7.38015	9.7566	11.2104	11.3952	-	E3 SUMO-protein ligase MMS21 [Source:Projected from Arabidopsis thaliana (AT3G15150) UniProtKB/Swiss-Prot%3BAcc:Q8GYH7]	GO:0003674,GO:0003824,GO:0005575,GO:0005622,GO:0005623,GO:0005634,GO:0006275,GO:0006464,GO:0006807,GO:0006950,GO:0006974,GO:0007275,GO:0007346,GO:0008150,GO:0008152,GO:0008156,GO:0008284,GO:0009653,GO:0009888,GO:0009889,GO:0009890,GO:0009892,GO:0009966,GO:0009967,GO:0009987,GO:0010015,GO:0010073,GO:0010075,GO:0010082,GO:0010556,GO:0010558,GO:0010564,GO:0010605,GO:0010646,GO:0010647,GO:0010948,GO:…	-	KOG2979-Protein involved in DNA repair[R]
gene:Solyc04g007630.2	0	0	0	0	0	0	-	HIPP20 [Source:Projected from Arabidopsis thaliana (AT1G71050) UniProtKB/TrEMBL%3BAcc:A0A178W5Y0]	GO:0003674,GO:0005488,GO:0005575,GO:0005622,GO:0005623,GO:0005737,GO:0006810,GO:0006811,GO:0006812,GO:0006873,GO:0006875,GO:0006950,GO:0008150,GO:0009636,GO:0009987,GO:0010035,GO:0010038,GO:0019725,GO:0030001,GO:0030003,GO:0042221,GO:0042592,GO:0043167,GO:0043169,GO:0044424,GO:0044464,GO:0046686,GO:0046872,GO:0046914,GO:0046916,GO:0048878,GO:0050801,GO:0050896,GO:0051179,GO:0051234,GO:0055065,GO:…	-	KOG1603-Copper chaperone[P]
gene:Solyc07g054230.3	0	0.056666	0	0	0	0	-	-	-	K19476-ko04144 Endocytosis	KOG2027-Spindle pole body protein[Z]
gene:Solyc03g113845.1	0	0	0	0	0	0	-	-	-	K01205-ko00531 Glycosaminoglycan degradation;ko04142 Lysosome	KOG2233-Alpha-N-acetylglucosaminidase[U]
gene:Solyc12g098820.2	60.1156	47.0743	59.4244	55.3139	54.427	53.5884	-	-	GO:0003674,GO:0003824,GO:0004672,GO:0004674,GO:0004675,GO:0004888,GO:0005488,GO:0005515,GO:0005575,GO:0005623,GO:0005886,GO:0005911,GO:0006464,GO:0006468,GO:0006793,GO:0006796,GO:0006807,GO:0007154,GO:0007165,GO:0007166,GO:0007167,GO:0007178,GO:0008150,GO:0008152,GO:0009506,GO:0009987,GO:0016020,GO:0016301,GO:0016310,GO:0016740,GO:0016772,GO:0016773,GO:0019199,GO:0019538,GO:0019899,GO:0019900,GO:…	K13436-ko04626 Plant-pathogen interaction	KOG1187-Serine/threonine protein kinase[T]
gene:Solyc04g081820.3	60.5327	63.4182	50.0395	53.8674	57.0439	59.7718	-	-	-	-	KOG1855-Predicted RNA-binding protein[R]
gene:Solyc09g092540.1	0.038251	0	0.067411	0	0	0.044621	-	-	-	-	-
gene:Solyc07g008830.1	0	0	0	0	0	0	-	-	-	-	-
gene:Solyc01g110880.1	0.826325	0	0.279175	0.274689	0	0.559759	-	-	-	K14488-ko04075 Plant hormone signal transduction	-
gene:Solyc07g015930.2	0	0	0	0	0	0	-	MBD2 [Source:Projected from Arabidopsis thaliana (AT5G35330) UniProtKB/TrEMBL%3BAcc:A0A178U6X6]	GO:0000166,GO:0003674,GO:0003676,GO:0003677,GO:0005488,GO:0005515,GO:0005575,GO:0005622,GO:0005623,GO:0005634,GO:0008327,GO:0019899,GO:0036094,GO:0043226,GO:0043227,GO:0043229,GO:0043231,GO:0043565,GO:0044424,GO:0044464,GO:0097159,GO:1901265,GO:1901363	-	-
gene:Solyc07g007590.1	174.92	136.6	75.575	86.5039	124.954	81.8171	-	-	GO:0005575,GO:0005622,GO:0005623,GO:0005737,GO:0009507,GO:0009536,GO:0043226,GO:0043227,GO:0043229,GO:0043231,GO:0044424,GO:0044444,GO:0044464	K15227-ko01230 Biosynthesis of amino acids;ko00400 Phenylalanine, tyrosine and tryptophan biosynthesis	KOG2380-Prephenate dehydrogenase (NADP+)[E]
gene:Solyc04g082970.3	41.783	31.987	10.0302	12.8383	17.7245	9.42925	-	-	-	-	-
gene:Solyc06g033810.2	0	0	0.185783	0.916613	0	0.514511	-	-	-	-	-
gene:Solyc01g111700.2	0.541435	0.448612	0.170113	0.189343	0.171549	0.402638	-	-	GO:0005575,GO:0005622,GO:0005623,GO:0005634,GO:0043226,GO:0043227,GO:0043229,GO:0043231,GO:0044424,GO:0044464	K03033-ko03050 Proteasome;ko05169 Epstein-Barr virus infection	KOG2581-26S proteasome regulatory complex, subunit RPN3/PSMD3[O]
gene:Solyc10g049994.1	0	0	0	0	0	0	-	-	-	-	-
gene:Solyc04g082440.3	0	0	0	0	0	0.067986	-	RING-type E3 ubiquitin transferase [Source:UniProtKB/TrEMBL%3BAcc:K4BVX1]	GO:0005575,GO:0005622,GO:0005623,GO:0005634,GO:0005737,GO:0043226,GO:0043227,GO:0043229,GO:0043231,GO:0044424,GO:0044464	-	KOG4224-Armadillo repeat protein VAC8 required for vacuole fusion, inheritance and cytosol-to-vacuole protein targeting[U]
gene:Solyc06g073455.1	0.693207	0.57455	1.08246	0.535402	0.539963	0.5824	-	-	-	-	-
gene:Solyc08g021790.1	0	0	0	0	0	0	-	-	-	-	-
gene:Solyc01g007220.3	490.44	443.777	406.415	463.568	341.805	429.815	-	-	GO:0002252,GO:0002376,GO:0005575,GO:0005623,GO:0005886,GO:0005911,GO:0006950,GO:0006952,GO:0008150,GO:0009506,GO:0009605,GO:0009607,GO:0009615,GO:0016020,GO:0030054,GO:0031224,GO:0031225,GO:0031226,GO:0043207,GO:0044425,GO:0044459,GO:0044464,GO:0046658,GO:0050896,GO:0051607,GO:0051704,GO:0051707,GO:0055044,GO:0071944,GO:0098542	-	-
gene:Solyc02g077480.1	88.4751	58.4603	47.1147	47.5031	32.5902	94.6286	-	Histone H3 [Source:UniProtKB/TrEMBL%3BAcc:K4AY75]	-	-	KOG1745-Histones H3 and H4[B]
gene:Solyc11g065720.2	0	0	0	0	0	0	-	-	-	K05666-ko02010 ABC transporters;ko04976 Bile secretion;ko01524 Platinum drug resistance	KOG0054-Multidrug resistance-associated protein/mitoxantrone resistance protein, ABC superfamily[Q]
gene:Solyc06g071770.3	55.0374	45.4435	42.2005	42.5702	33.689	50.2583	-	-	GO:0003674,GO:0005488,GO:0005515,GO:0005575,GO:0005622,GO:0005623,GO:0005737,GO:0005768,GO:0005770,GO:0005773,GO:0005829,GO:0006914,GO:0008150,GO:0008152,GO:0009056,GO:0009987,GO:0012505,GO:0016043,GO:0016236,GO:0022607,GO:0031410,GO:0031982,GO:0032182,GO:0034622,GO:0043130,GO:0043226,GO:0043227,GO:0043229,GO:0043231,GO:0043933,GO:0044085,GO:0044237,GO:0044248,GO:0044424,GO:0044444,GO:0044464,GO:…	-	KOG4351-Uncharacterized conserved protein[S]
gene:Solyc03g116930.3	0.273451	0.152885	0.182394	0.080629	0.247117	0.368089	-	-	-	-	KOG1525-Sister chromatid cohesion complex Cohesin, subunit PDS5[D]
gene:Solyc10g047760.1	0	0	0	0	0	0	-	-	-	-	-
gene:Solyc10g018700.1	0	0	0	0	0	0	-	-	-	-	-
gene:Solyc08g083200.3	42.0171	35.2979	37.9128	30.1484	33.4026	34.1398	-	-	-	-	-
gene:Solyc09g059990.1	11.1518	8.12085	8.63568	7.82931	8.05173	9.36729	-	-	-	-	KOG4265-Predicted E3 ubiquitin ligase[O]
gene:Solyc11g021210.1	0.114632	0	0	0.051269	0.124348	0.079209	-	Cytochrome c biogenesis protein CcsA [Source:Projected from Arabidopsis thaliana (ATCG01040) UniProtKB/Swiss-Prot%3BAcc:P56770]	GO:0005575,GO:0005622,GO:0005623,GO:0005737,GO:0006810,GO:0008150,GO:0008152,GO:0009536,GO:0015886,GO:0043226,GO:0043227,GO:0043229,GO:0043231,GO:0044424,GO:0044444,GO:0044464,GO:0051179,GO:0051181,GO:0051234,GO:0055114,GO:0071702,GO:0071705,GO:1901678	-	-
gene:Solyc01g059882.1	0	0	0	0	0	0	-	-	-	-	-
gene:Solyc02g085025.1	0	0	0	0.015779	0	0	-	-	-	-	-
gene:Solyc10g079020.1	0	0	0	0	0	0	-	-	-	-	-
gene:Solyc02g083580.3	51.1412	48.7676	48.6223	47.3786	49.2311	50.1746	-	3-dehydroquinate synthase%2C chloroplastic [Source:Projected from Arabidopsis thaliana (AT5G66120) UniProtKB/Swiss-Prot%3BAcc:Q8VYV7]	GO:0003674,GO:0003824,GO:0003856,GO:0005575,GO:0005622,GO:0005623,GO:0005737,GO:0005768,GO:0005794,GO:0005802,GO:0006082,GO:0008150,GO:0008152,GO:0009058,GO:0009507,GO:0009532,GO:0009536,GO:0009570,GO:0009987,GO:0012505,GO:0016053,GO:0016829,GO:0016835,GO:0016838,GO:0019632,GO:0019752,GO:0031410,GO:0031982,GO:0031984,GO:0032787,GO:0033587,GO:0043226,GO:0043227,GO:0043229,GO:0043231,GO:0043436,GO:…	K01735-ko01230 Biosynthesis of amino acids;ko00400 Phenylalanine, tyrosine and tryptophan biosynthesis	KOG0393-Ras-related small GTPase, Rho type[R]
gene:Solyc03g097650.3	11.5123	2.97008	3.29823	3.95841	5.4864	1.88481	-	-	-	-	-
gene:Solyc06g005730.2	0	0	0	0.048955	0	0	-	-	GO:0003674,GO:0003676,GO:0003723,GO:0003729,GO:0003730,GO:0005488,GO:0005575,GO:0005622,GO:0005623,GO:0005737,GO:0005829,GO:0044424,GO:0044444,GO:0044464,GO:0097159,GO:1901363	-	KOG1488-Translational repressor Pumilio/PUF3 and related RNA-binding proteins (Puf superfamily)[J]
gene:Solyc06g036470.2	0	0	0	0	0	0	-	-	GO:0003674,GO:0003824,GO:0004672,GO:0004674,GO:0005488,GO:0005515,GO:0005516,GO:0005575,GO:0005623,GO:0005886,GO:0006464,GO:0006468,GO:0006793,GO:0006796,GO:0006807,GO:0008150,GO:0008152,GO:0009987,GO:0016020,GO:0016301,GO:0016310,GO:0016740,GO:0016772,GO:0016773,GO:0019538,GO:0036211,GO:0043170,GO:0043412,GO:0044237,GO:0044238,GO:0044260,GO:0044267,GO:0044464,GO:0071704,GO:0071944,GO:0140096,GO:…	-	-
gene:Solyc08g083210.3	0.327191	0.612635	0.216937	0.266121	0.233908	0.321585	-	Endoglucanase [Source:UniProtKB/TrEMBL%3BAcc:K4CPW5]	-	-	-
gene:Solyc09g059980.2	0	0	0	0	0	0	-	-	-	K01051-ko00040 Pentose and glucuronate interconversions;ko00500 Starch and sucrose metabolism	-
gene:Solyc01g059750.1	0	0	0	0	0	0	-	-	GO:0003674,GO:0003676,GO:0003723,GO:0003729,GO:0005488,GO:0005575,GO:0005622,GO:0005623,GO:0005737,GO:0006464,GO:0006508,GO:0006807,GO:0006914,GO:0008150,GO:0008152,GO:0009056,GO:0009987,GO:0010494,GO:0016236,GO:0016579,GO:0019538,GO:0032386,GO:0032879,GO:0032991,GO:0034517,GO:0035770,GO:0035973,GO:0036211,GO:0036464,GO:0043021,GO:0043170,GO:0043226,GO:0043228,GO:0043229,GO:0043232,GO:0043412,GO:…	-	-
gene:Solyc05g005960.3	75.086	77.1905	87.6021	68.5185	54.906	90.6293	-	-	-	-	KOG1237-H+/oligopeptide symporter[E]
gene:Solyc12g087920.1	0	0	0	0	0	0	-	-	-	-	KOG1187-Serine/threonine protein kinase[T]
gene:Solyc01g104200.3	0	0	0	0	0	0	-	-	-	K13356-ko00073 Cutin, suberine and wax biosynthesis;ko04146 Peroxisome;ko04212 Longevity regulating pathway - worm	KOG1221-Acyl-CoA reductase[I]
gene:Solyc09g082920.1	0.311602	0.346757	0.211385	0	0	0.154712	-	-	-	-	-
gene:Solyc01g091000.3	2.62096	1.02947	2.05139	1.73258	2.11014	1.61378	-	-	-	-	-
gene:Solyc04g077040.3	17.5692	21.841	16.4652	15.927	18.1522	23.1942	-	-	GO:0003674,GO:0003824,GO:0004856,GO:0005575,GO:0005622,GO:0005623,GO:0005737,GO:0005829,GO:0005975,GO:0005996,GO:0005997,GO:0006793,GO:0006796,GO:0008150,GO:0008152,GO:0009987,GO:0016301,GO:0016310,GO:0016740,GO:0016772,GO:0016773,GO:0019200,GO:0019321,GO:0044237,GO:0044238,GO:0044262,GO:0044281,GO:0044424,GO:0044444,GO:0044464,GO:0046835,GO:0071704	K00854-ko00040 Pentose and glucuronate interconversions	KOG2531-Sugar (pentulose and hexulose) kinases[G]
gene:Solyc10g054530.2	0	0	0	0.057645	0	0	-	-	GO:0001101,GO:0005575,GO:0005618,GO:0005622,GO:0005623,GO:0005737,GO:0005829,GO:0008150,GO:0009505,GO:0009719,GO:0009725,GO:0009753,GO:0010033,GO:0030312,GO:0042221,GO:0044424,GO:0044444,GO:0044464,GO:0050896,GO:0071944,GO:1901700	-	-
gene:Solyc04g076460.3	13.906	10.5282	10.5424	9.33369	12.7183	9.02536	-	-	-	-	KOG4194-Membrane glycoprotein LIG-1[T]
gene:Solyc02g092520.2	0.342189	0.317587	0.607654	0.188368	0.330585	0.285001	-	-	-	-	-
gene:Solyc03g082940.3	111.255	118.844	95.191	83.1686	98.7535	106.735	-	-	GO:0000060,GO:0000070,GO:0000226,GO:0000278,GO:0000280,GO:0000819,GO:0003674,GO:0005048,GO:0005215,GO:0005488,GO:0005515,GO:0005575,GO:0005622,GO:0005623,GO:0005634,GO:0005635,GO:0005643,GO:0005654,GO:0005737,GO:0005783,GO:0005829,GO:0006606,GO:0006607,GO:0006610,GO:0006810,GO:0006886,GO:0006913,GO:0006928,GO:0006996,GO:0007010,GO:0007017,GO:0007018,GO:0007049,GO:0007051,GO:0007052,GO:0007059,GO:…	K14293-ko03013 RNA transport	KOG1241-Karyopherin (importin) beta 1[YU]
gene:Solyc02g063280.3	12.5759	6.43894	9.5056	9.68793	7.45247	9.44982	-	-	-	-	-
gene:Solyc06g066330.3	6.99965	4.83205	5.05578	5.66296	4.90941	5.9934	-	-	-	-	-
gene:Solyc01g096370.3	2.41882	1.8439	1.45505	1.44649	1.69374	1.55262	-	-	GO:0003674,GO:0003700,GO:0005575,GO:0005622,GO:0005623,GO:0005634,GO:0005737,GO:0006355,GO:0008150,GO:0009889,GO:0009892,GO:0010468,GO:0010556,GO:0010605,GO:0010629,GO:0019219,GO:0019222,GO:0031323,GO:0031326,GO:0043226,GO:0043227,GO:0043229,GO:0043231,GO:0044424,GO:0044464,GO:0048519,GO:0050789,GO:0050794,GO:0051171,GO:0051252,GO:0060255,GO:0065007,GO:0080090,GO:0140110,GO:1903506,GO:2000112,GO:…	-	-
gene:Solyc10g039393.1	3.19845	0.667183	0.545524	0.636298	0.988732	0.842481	-	-	-	-	-
gene:Solyc01g018041.1	0	0	0	0	0	0	-	-	-	-	-
gene:Solyc05g014530.1	0	0	0	0	0	0	-	-	GO:0003333,GO:0003674,GO:0005215,GO:0005342,GO:0005575,GO:0005623,GO:0005886,GO:0006810,GO:0006811,GO:0006820,GO:0006865,GO:0008150,GO:0008509,GO:0008514,GO:0015075,GO:0015171,GO:0015318,GO:0015711,GO:0015849,GO:0016020,GO:0022857,GO:0034220,GO:0044464,GO:0046942,GO:0046943,GO:0051179,GO:0051234,GO:0055085,GO:0071702,GO:0071705,GO:0071944,GO:0098656,GO:1903825,GO:1905039	-	KOG1303-Amino acid transporters[E]
gene:Solyc02g065515.1	1.76864	1.63551	1.12159	1.25006	0.72286	1.79141	-	-	-	-	-
gene:Solyc08g077550.3	2.19117	1.75261	1.13123	1.41074	0.978958	3.04862	-	Novel plant SNARE 11 [Source:Projected from Arabidopsis thaliana (AT2G35190) UniProtKB/Swiss-Prot%3BAcc:Q944A9]	-	-	-
gene:Solyc09g009610.2	0	0.898194	0.153792	0.180461	0.547912	0.352691	-	Probable purple acid phosphatase 20 [Source:Projected from Arabidopsis thaliana (AT3G52780) UniProtKB/Swiss-Prot%3BAcc:Q9LXI7]	GO:0003674,GO:0003824,GO:0003993,GO:0006793,GO:0006796,GO:0008150,GO:0008152,GO:0009987,GO:0016311,GO:0016787,GO:0016788,GO:0016791,GO:0042578,GO:0044237	-	KOG1378-Purple acid phosphatase[G]
gene:Solyc12g038847.1	0	0	0	0	0	0	-	-	-	-	-
gene:Solyc10g012435.1	0	0	0.053995	0	0.043616	0	-	-	-	-	-
gene:Solyc02g086665.1	0	0	0	0	0	0	-	-	-	-	-
gene:Solyc10g018025.1	0	0	0	0	0	0	-	-	-	-	-
gene:Solyc02g088983.1	0.117894	0.256948	0	0.093557	0	0.062654	-	-	-	-	-
gene:Solyc08g080960.3	27.0858	24.8507	17.751	17.0658	23.8496	19.5259	-	-	GO:0003674,GO:0005488,GO:0005515,GO:0043621	-	-
gene:Solyc11g066810.2	0.083724	0.099534	0	0	0	0	-	-	-	-	-
gene:Solyc04g009670.1	0	0	0	0	0	0	-	-	GO:0003674,GO:0003824,GO:0005975,GO:0005984,GO:0005985,GO:0008150,GO:0008152,GO:0009311,GO:0009987,GO:0016740,GO:0016746,GO:0044237,GO:0044238,GO:0044262,GO:0071704	-	-
gene:Solyc02g090990.1	2.31266	0.904849	0.295692	0.808344	0.511872	0.948135	-	-	GO:0000226,GO:0001932,GO:0001934,GO:0003674,GO:0003824,GO:0004672,GO:0004674,GO:0005575,GO:0005576,GO:0005622,GO:0005623,GO:0005737,GO:0005938,GO:0006464,GO:0006468,GO:0006793,GO:0006796,GO:0006807,GO:0006950,GO:0006996,GO:0007010,GO:0007017,GO:0007154,GO:0007165,GO:0007346,GO:0008150,GO:0008152,GO:0009653,GO:0009893,GO:0009987,GO:0010562,GO:0010604,GO:0016043,GO:0016301,GO:0016310,GO:0016740,GO:…	-	KOG0198-MEKK and related serine/threonine protein kinases[T]
gene:Solyc07g065940.1	3.95608	4.13791	4.66476	3.9969	3.22041	3.75919	-	-	-	-	-
gene:Solyc11g010540.1	0	0	0	0	0	0	-	-	-	-	-
gene:Solyc01g100050.3	84.4449	66.1513	57.9859	61.1403	58.133	63.4429	-	TOPLESS-related 3 [Source:Projected from Arabidopsis thaliana (AT5G27030) UniProtKB/TrEMBL%3BAcc:F4K2T3]	-	-	KOG0266-WD40 repeat-containing protein[R]
gene:Solyc08g048070.1	0	0	0	0	0	0	-	-	GO:0000003,GO:0001666,GO:0003008,GO:0003674,GO:0005215,GO:0005488,GO:0005515,GO:0005575,GO:0005622,GO:0005623,GO:0005737,GO:0005739,GO:0005740,GO:0005743,GO:0005744,GO:0005758,GO:0006605,GO:0006626,GO:0006810,GO:0006839,GO:0006886,GO:0006950,GO:0006996,GO:0007005,GO:0007006,GO:0007007,GO:0007155,GO:0007160,GO:0007600,GO:0007605,GO:0008104,GO:0008150,GO:0008270,GO:0008320,GO:0008565,GO:0009628,GO:…	-	KOG3479-Mitochondrial import inner membrane translocase, subunit TIM9[U]
gene:Solyc07g062250.3	35.983	31.2806	32.7761	32.6373	31.6174	29.708	-	-	-	-	-
gene:Solyc06g006053.1	0	0	0	0	0	0	-	-	-	-	KOG0618-Serine/threonine phosphatase 2C containing leucine-rich repeats, similar to SCN circadian oscillatory protein (SCOP)[T]
gene:Solyc03g117870.3	35.3039	41.9083	30.8329	28.8663	28.4006	19.9169	-	-	GO:0003674,GO:0003824,GO:0005575,GO:0005622,GO:0005623,GO:0005737,GO:0006725,GO:0008150,GO:0008152,GO:0009058,GO:0009698,GO:0009699,GO:0009987,GO:0016207,GO:0016405,GO:0016874,GO:0016877,GO:0016878,GO:0019438,GO:0019748,GO:0044237,GO:0044249,GO:0044424,GO:0044464,GO:0044550,GO:0071704,GO:1901360,GO:1901362,GO:1901576	K01904-ko00360 Phenylalanine metabolism;ko00130 Ubiquinone and other terpenoid-quinone biosynthesis;ko00940 Phenylpropanoid biosynthesis	KOG1176-Acyl-CoA synthetase[I]
gene:Solyc07g042220.2	0	0	0	0	0	0	-	Beta-galactosidase [Source:UniProtKB/TrEMBL%3BAcc:K4CE85]	GO:0003674,GO:0003824,GO:0004553,GO:0004565,GO:0005575,GO:0005618,GO:0005622,GO:0005623,GO:0005737,GO:0005773,GO:0015925,GO:0016787,GO:0016798,GO:0030312,GO:0043226,GO:0043227,GO:0043229,GO:0043231,GO:0044424,GO:0044444,GO:0044464,GO:0071944	-	KOG0496-Beta-galactosidase[G]
gene:Solyc01g007900.3	31.7465	24.9595	23.0609	19.7341	21.8008	22.9459	-	-	-	-	-
gene:Solyc03g119900.3	0	0	0	0.138833	0	0	-	-	-	-	-
gene:Solyc12g087970.2	12.1866	10.6674	9.50441	10.0458	9.73517	10.3005	-	-	-	-	-
gene:Solyc06g048900.1	1.35353	1.04709	0.872548	1.1589	0.92055	1.52767	-	-	GO:0003674,GO:0003676,GO:0003723,GO:0003824,GO:0004518,GO:0004519,GO:0005488,GO:0005575,GO:0005622,GO:0005623,GO:0006139,GO:0006725,GO:0006807,GO:0008150,GO:0008152,GO:0009451,GO:0009987,GO:0016070,GO:0016787,GO:0016788,GO:0034641,GO:0043170,GO:0043226,GO:0043227,GO:0043229,GO:0043231,GO:0043412,GO:0044237,GO:0044238,GO:0044424,GO:0044464,GO:0046483,GO:0071704,GO:0090304,GO:0090305,GO:0097159,GO:…	-	-
gene:Solyc09g010190.3	44.179	29.683	25.7459	27.9679	25.4535	29.3112	-	Peptidyl-prolyl cis-trans isomerase [Source:UniProtKB/TrEMBL%3BAcc:K4CR47]	GO:0000413,GO:0003674,GO:0003755,GO:0003824,GO:0005575,GO:0005622,GO:0005623,GO:0005737,GO:0005829,GO:0006464,GO:0006807,GO:0008150,GO:0008152,GO:0009987,GO:0016853,GO:0016859,GO:0018193,GO:0018208,GO:0019538,GO:0036211,GO:0043170,GO:0043412,GO:0044237,GO:0044238,GO:0044260,GO:0044267,GO:0044424,GO:0044444,GO:0044464,GO:0071704,GO:0140096,GO:1901564	K12733-ko03040 Spliceosome	KOG0881-Cyclophilin type peptidyl-prolyl cis-trans isomerase[O]
gene:Solyc06g062820.3	0	0	0	0.045923	0	0	-	-	GO:0005575,GO:0005622,GO:0005623,GO:0005737,GO:0005886,GO:0009507,GO:0009536,GO:0016020,GO:0043226,GO:0043227,GO:0043229,GO:0043231,GO:0044424,GO:0044444,GO:0044464,GO:0071944	-	KOG1187-Serine/threonine protein kinase[T]
gene:Solyc10g055670.2	79.8315	72.3275	79.3333	80.3393	69.3775	71.498	-	-	GO:0001678,GO:0003674,GO:0003779,GO:0005488,GO:0005515,GO:0005575,GO:0005622,GO:0005623,GO:0005634,GO:0005737,GO:0005773,GO:0005774,GO:0005794,GO:0005886,GO:0005911,GO:0006355,GO:0006357,GO:0006996,GO:0007010,GO:0007015,GO:0007154,GO:0007165,GO:0008064,GO:0008092,GO:0008150,GO:0009506,GO:0009507,GO:0009536,GO:0009743,GO:0009746,GO:0009749,GO:0009756,GO:0009757,GO:0009889,GO:0009987,GO:0010033,GO:…	K02147-ko00190 Oxidative phosphorylation;ko04150 mTOR signaling pathway;ko04145 Phagosome;ko04966 Collecting duct acid secretion;ko04721 Synaptic vesicle cycle;ko05323 Rheumatoid arthritis;ko05110 Vibrio cholerae infection;ko05120 Epithelial cell signaling in Helicobacter pylori infection	KOG1351-Vacuolar H+-ATPase V1 sector, subunit B[C]
gene:Solyc03g118800.3	76.653	90.3406	88.0079	100.824	88.659	88.0901	-	Emb2444 [Source:Projected from Arabidopsis thaliana (AT2G18510) UniProtKB/TrEMBL%3BAcc:A0A178VZK5]	-	K12831-ko03040 Spliceosome	KOG0131-Splicing factor 3b, subunit 4[A]
gene:Solyc11g068770.1	14.3129	9.37402	8.76881	9.39728	7.73514	9.50275	-	-	GO:0000175,GO:0000288,GO:0000289,GO:0000291,GO:0000932,GO:0000956,GO:0002213,GO:0003674,GO:0003824,GO:0004518,GO:0004527,GO:0004532,GO:0004535,GO:0004540,GO:0005575,GO:0005622,GO:0005623,GO:0005737,GO:0006139,GO:0006401,GO:0006402,GO:0006417,GO:0006725,GO:0006807,GO:0006950,GO:0006952,GO:0008150,GO:0008152,GO:0008408,GO:0009056,GO:0009057,GO:0009605,GO:0009607,GO:0009611,GO:0009617,GO:0009889,GO:…	K12581-ko03018 RNA degradation	KOG0304-mRNA deadenylase subunit[A]
gene:Solyc01g107060.2	0	0.124013	0	0	0.056108	0	-	-	-	-	-
gene:Solyc08g005210.3	25.9674	16.9813	13.649	19.6353	14.0906	18.1133	-	-	GO:0003674,GO:0005575,GO:0005622,GO:0005623,GO:0005737,GO:0005783,GO:0005789,GO:0006066,GO:0006464,GO:0006486,GO:0006493,GO:0006497,GO:0006505,GO:0006506,GO:0006629,GO:0006643,GO:0006644,GO:0006650,GO:0006661,GO:0006664,GO:0006720,GO:0006793,GO:0006796,GO:0006807,GO:0008150,GO:0008152,GO:0008610,GO:0008654,GO:0009058,GO:0009059,GO:0009100,GO:0009101,GO:0009247,GO:0009987,GO:0012505,GO:0016020,GO:…	K09658-ko00510 N-Glycan biosynthesis;ko00563 Glycosylphosphatidylinositol(GPI)-anchor biosynthesis	KOG3488-Dolichol phosphate-mannose regulatory protein (DPM2)[O]
gene:Solyc09g064360.1	0	0	0	0	0	0	-	-	-	-	-
gene:Solyc12g040680.2	22.4686	11.3639	15.1543	17.0795	14.032	15.1541	-	Mitogen-activated protein kinase [Source:UniProtKB/TrEMBL%3BAcc:K4DEW2]	-	K20538-ko04016 MAPK signaling pathway - plant	KOG0660-Mitogen-activated protein kinase[T]
gene:Solyc09g074360.3	19.9302	13.0073	13.8923	14.425	12.6857	15.8985	-	-	GO:0000003,GO:0002376,GO:0003006,GO:0003674,GO:0003676,GO:0003723,GO:0003729,GO:0005488,GO:0005575,GO:0005622,GO:0005623,GO:0005737,GO:0006139,GO:0006401,GO:0006402,GO:0006725,GO:0006807,GO:0006950,GO:0006952,GO:0006955,GO:0007275,GO:0008150,GO:0008152,GO:0008219,GO:0009056,GO:0009057,GO:0009314,GO:0009416,GO:0009626,GO:0009628,GO:0009648,GO:0009791,GO:0009892,GO:0009966,GO:0009967,GO:0009987,GO:…	-	KOG0144-RNA-binding protein CUGBP1/BRUNO (RRM superfamily)[A]
gene:Solyc08g007400.3	4.4955	2.19864	3.17968	3.14204	1.83729	2.7016	-	-	GO:0005575,GO:0005622,GO:0005623,GO:0005634,GO:0005737,GO:0005783,GO:0005829,GO:0005886,GO:0006605,GO:0006810,GO:0006886,GO:0008104,GO:0008150,GO:0012505,GO:0015031,GO:0015833,GO:0016020,GO:0033036,GO:0034613,GO:0042886,GO:0043226,GO:0043227,GO:0043229,GO:0043231,GO:0044424,GO:0044444,GO:0044464,GO:0045184,GO:0046907,GO:0051179,GO:0051234,GO:0051641,GO:0051649,GO:0070727,GO:0071702,GO:0071705,GO:…	-	KOG1654-Microtubule-associated anchor protein involved in autophagy and membrane trafficking[Z]
gene:Solyc01g081370.3	0.29322	0.162769	0.216084	0.847114	0.314285	1.29342	-	-	-	-	KOG1339-Aspartyl protease[O]
gene:Solyc09g008550.3	10.4271	10.8153	8.60925	6.90862	9.47403	10.4467	-	-	GO:0003674,GO:0005215,GO:0005575,GO:0005622,GO:0005623,GO:0005737,GO:0005886,GO:0006139,GO:0006206,GO:0006725,GO:0006807,GO:0006810,GO:0008150,GO:0008152,GO:0008655,GO:0009058,GO:0009112,GO:0009526,GO:0009536,GO:0009987,GO:0015205,GO:0015851,GO:0016020,GO:0018130,GO:0019438,GO:0019856,GO:0022857,GO:0031967,GO:0031975,GO:0034641,GO:0034654,GO:0043094,GO:0043100,GO:0043226,GO:0043227,GO:0043229,GO:…	-	KOG2466-Uridine permease/thiamine transporter/allantoin transport[FH]
gene:Solyc01g109800.2	0.562554	0.498767	0.487087	1.07722	0.972261	1.31521	-	-	-	-	-
gene:Solyc12g008920.2	0	0	0	0	0	0	-	-	GO:0003674,GO:0003824,GO:0005575,GO:0005576,GO:0005615,GO:0005622,GO:0005623,GO:0005737,GO:0005773,GO:0005783,GO:0005788,GO:0006725,GO:0006807,GO:0008131,GO:0008150,GO:0008152,GO:0009056,GO:0009308,GO:0009690,GO:0009823,GO:0009987,GO:0010817,GO:0012505,GO:0016491,GO:0016638,GO:0016641,GO:0016645,GO:0019139,GO:0031974,GO:0034754,GO:0042445,GO:0042447,GO:0043226,GO:0043227,GO:0043229,GO:0043231,GO:…	K00279-ko00908 Zeatin biosynthesis	KOG1231-Proteins containing the FAD binding domain[C]
gene:Solyc03g093460.3	1.29275	0.766546	1.14651	0.68902	0.751118	1.57573	-	-	GO:0005575,GO:0005623,GO:0005886,GO:0005911,GO:0009506,GO:0016020,GO:0030054,GO:0044464,GO:0055044,GO:0071944	-	KOG1187-Serine/threonine protein kinase[T]
gene:Solyc06g065510.3	4.16233	2.59781	2.90473	3.47637	2.7163	3.33943	-	-	GO:0003674,GO:0003676,GO:0003723,GO:0003824,GO:0004518,GO:0004519,GO:0005488,GO:0005575,GO:0005622,GO:0005623,GO:0005634,GO:0005737,GO:0005829,GO:0006139,GO:0006725,GO:0006807,GO:0007275,GO:0008150,GO:0008152,GO:0009451,GO:0009787,GO:0009788,GO:0009791,GO:0009845,GO:0009966,GO:0009968,GO:0009987,GO:0010029,GO:0010646,GO:0010648,GO:0016070,GO:0016787,GO:0016788,GO:0023051,GO:0023057,GO:0032501,GO:…	-	KOG4422-Uncharacterized conserved protein[S]
gene:Solyc03g121260.3	6.49216	5.01728	3.94191	4.9871	4.19931	5.46562	-	-	-	-	KOG2187-tRNA uracil-5-methyltransferase and related tRNA-modifying enzymes[J]
gene:Solyc03g026373.1	0	0	0	0	0	0	-	-	-	-	KOG0156-Cytochrome P450 CYP2 subfamily[Q]
gene:Solyc12g040305.1	0	0	0	0	0	0	-	-	GO:0008150,GO:0010219,GO:0010220,GO:0048518,GO:0048583,GO:0048584,GO:0050789,GO:0065007,GO:0080134	-	-
gene:Solyc05g026085.1	0	0	0	0	0	0	-	-	-	-	-
gene:Solyc07g064280.3	26.112	28.4014	21.622	23.2219	20.8851	27.868	-	Tryptophan synthase [Source:UniProtKB/TrEMBL%3BAcc:K4CHA9]	GO:0000162,GO:0003674,GO:0003824,GO:0004834,GO:0005488,GO:0005515,GO:0005575,GO:0005622,GO:0005623,GO:0005737,GO:0005886,GO:0006082,GO:0006520,GO:0006568,GO:0006576,GO:0006586,GO:0006725,GO:0006807,GO:0006950,GO:0006970,GO:0006979,GO:0008150,GO:0008152,GO:0008652,GO:0009058,GO:0009072,GO:0009073,GO:0009308,GO:0009309,GO:0009507,GO:0009526,GO:0009532,GO:0009536,GO:0009570,GO:0009628,GO:0009651,GO:…	K01696-ko01230 Biosynthesis of amino acids;ko00260 Glycine, serine and threonine metabolism;ko00400 Phenylalanine, tyrosine and tryptophan biosynthesis	KOG1395-Tryptophan synthase beta chain[E]
gene:Solyc07g032740.3	94.9481	101.978	92.802	100.779	97.6655	76.0417	-	-	GO:0003674,GO:0003824,GO:0004069,GO:0005488,GO:0005507,GO:0005575,GO:0005618,GO:0005622,GO:0005623,GO:0005737,GO:0005773,GO:0005774,GO:0005777,GO:0005829,GO:0005886,GO:0005911,GO:0006082,GO:0006091,GO:0006099,GO:0006101,GO:0006103,GO:0006520,GO:0006522,GO:0006531,GO:0006536,GO:0006807,GO:0007275,GO:0007568,GO:0008150,GO:0008152,GO:0008483,GO:0009060,GO:0009064,GO:0009066,GO:0009078,GO:0009506,GO:…	K14454-ko01200 Carbon metabolism;ko01210 2-Oxocarboxylic acid metabolism;ko01230 Biosynthesis of amino acids;ko00710 Carbon fixation in photosynthetic organisms;ko00250 Alanine, aspartate and glutamate metabolism;ko00270 Cysteine and methionine metabolism;ko00220 Arginine biosynthesis;ko00330 Arginine and proline metabolism;ko00350 Tyrosine metabolism;ko00360 Phenylalanine metabolism;ko00400 Phen…	KOG1411-Aspartate aminotransferase/Glutamic oxaloacetic transaminase AAT1/GOT2[E]
gene:Solyc06g009537.1	0	0	0	0	0	0	-	-	-	-	-
gene:Solyc08g061910.3	2.51577	1.61711	2.87967	3.20422	1.51796	3.46419	-	-	GO:0003674,GO:0003700,GO:0006355,GO:0008150,GO:0009889,GO:0010468,GO:0010556,GO:0019219,GO:0019222,GO:0031323,GO:0031326,GO:0050789,GO:0050794,GO:0051171,GO:0051252,GO:0060255,GO:0065007,GO:0080090,GO:0140110,GO:1903506,GO:2000112,GO:2001141	-	-
gene:Solyc03g044663.1	0	0	0	0	0	0	-	-	-	-	-
gene:Solyc07g021080.1	0	0	0	0	0	0	-	-	-	-	-
gene:Solyc04g008800.3	37.8613	42.9942	37.073	40.0658	40.3344	46.064	-	-	-	-	-
gene:Solyc07g063180.3	0.641934	0.857353	0.817338	0.715888	1.50307	0.890733	-	Dynein light chain [Source:UniProtKB/TrEMBL%3BAcc:K4CH01]	GO:0003674,GO:0005488,GO:0005515,GO:0005575,GO:0005622,GO:0005623,GO:0005737,GO:0005856,GO:0005868,GO:0005875,GO:0006810,GO:0006928,GO:0006996,GO:0007017,GO:0007018,GO:0008092,GO:0008150,GO:0009987,GO:0010970,GO:0015630,GO:0016043,GO:0022607,GO:0030030,GO:0030031,GO:0030286,GO:0030705,GO:0032781,GO:0032991,GO:0043085,GO:0043226,GO:0043228,GO:0043229,GO:0043232,GO:0043462,GO:0044085,GO:0044093,GO:…	K10418-ko04962 Vasopressin-regulated water reabsorption	KOG3430-Dynein light chain type 1[Z]
gene:Solyc12g005060.1	1.1807	0	0.860045	0	2.0345	0.856363	-	ATP synthase gamma chain 2%2C chloroplastic [Source:Projected from Arabidopsis thaliana (AT1G15700) UniProtKB/Swiss-Prot%3BAcc:Q01909]	GO:0003674,GO:0005575,GO:0005622,GO:0005623,GO:0005737,GO:0006139,GO:0006163,GO:0006164,GO:0006725,GO:0006753,GO:0006754,GO:0006793,GO:0006796,GO:0006807,GO:0006810,GO:0006811,GO:0006812,GO:0008150,GO:0008152,GO:0009058,GO:0009117,GO:0009123,GO:0009124,GO:0009126,GO:0009127,GO:0009141,GO:0009142,GO:0009144,GO:0009145,GO:0009150,GO:0009152,GO:0009156,GO:0009161,GO:0009165,GO:0009167,GO:0009168,GO:…	K02115-ko00190 Oxidative phosphorylation;ko00195 Photosynthesis	KOG1531-F0F1-type ATP synthase, gamma subunit[C]
gene:Solyc07g054020.1	0	0	0	0	0	0	-	-	-	-	-
gene:Solyc08g066025.1	0	0	0	0	0	0	-	-	-	-	-
gene:Solyc02g089230.3	42.9241	21.7352	35.3078	30.8805	24.8425	32.8061	-	-	-	-	-
gene:Solyc03g098260.2	0	0	0	0.361811	0	0.166174	-	-	GO:0000981,GO:0000988,GO:0000989,GO:0001067,GO:0001076,GO:0001101,GO:0001134,GO:0001135,GO:0003674,GO:0003676,GO:0003677,GO:0003700,GO:0005488,GO:0005575,GO:0005622,GO:0005623,GO:0005634,GO:0006355,GO:0006357,GO:0006950,GO:0008150,GO:0009414,GO:0009415,GO:0009628,GO:0009719,GO:0009725,GO:0009737,GO:0009832,GO:0009834,GO:0009889,GO:0009987,GO:0010033,GO:0010035,GO:0010468,GO:0010556,GO:0019219,GO:…	-	-
gene:Solyc04g026170.2	0	0	0	0	0	0	-	-	GO:0000003,GO:0003006,GO:0003674,GO:0003824,GO:0006464,GO:0006486,GO:0006725,GO:0006807,GO:0007275,GO:0008150,GO:0008152,GO:0008194,GO:0009058,GO:0009059,GO:0009100,GO:0009101,GO:0009308,GO:0009653,GO:0009690,GO:0009791,GO:0009888,GO:0009889,GO:0009908,GO:0009965,GO:0009966,GO:0009987,GO:0010015,GO:0010016,GO:0010073,GO:0010075,GO:0010083,GO:0010154,GO:0010380,GO:0010646,GO:0010817,GO:0016740,GO:…	-	-
gene:Solyc01g102585.1	55.7778	52.815	38.4722	44.3289	42.8985	46.5303	-	-	GO:0003674,GO:0003676,GO:0003723,GO:0003729,GO:0005488,GO:0005515,GO:0005575,GO:0005622,GO:0005623,GO:0005634,GO:0005737,GO:0005829,GO:0005852,GO:0006412,GO:0006413,GO:0006518,GO:0006807,GO:0008150,GO:0008152,GO:0009058,GO:0009059,GO:0009987,GO:0010467,GO:0019538,GO:0031369,GO:0032991,GO:0034641,GO:0034645,GO:0043043,GO:0043170,GO:0043226,GO:0043227,GO:0043229,GO:0043231,GO:0043603,GO:0043604,GO:…	K03252-ko03013 RNA transport	KOG1076-Translation initiation factor 3, subunit c (eIF-3c)[J]
gene:Solyc10g008900.3	0	0	0	0	0	0	-	Dirigent protein [Source:UniProtKB/TrEMBL%3BAcc:K4CY66]	-	-	-
gene:Solyc06g011560.3	17.7037	14.133	14.1421	13.5353	16.9419	15.6165	-	-	-	-	-
gene:Solyc10g052830.1	0	0	0	0	0	0.159662	-	-	-	-	KOG1187-Serine/threonine protein kinase[T]
gene:Solyc05g021373.1	0	0	0	0	0	0	-	-	-	-	-
gene:Solyc06g074810.3	1.4788	1.1447	0.782256	1.45326	1.23633	1.49255	-	-	-	-	KOG3692-Uncharacterized conserved protein[S]
gene:Solyc12g005500.2	0	0	0	0.040052	0	0.066378	-	-	-	-	KOG3090-Prohibitin-like protein[O]
gene:Solyc12g095860.2	41.834	53.1058	49.8239	51.1204	58.8874	57.881	-	-	GO:0000003,GO:0000226,GO:0000278,GO:0000281,GO:0000910,GO:0000911,GO:0003006,GO:0003674,GO:0003824,GO:0004672,GO:0004674,GO:0004693,GO:0005575,GO:0005622,GO:0005623,GO:0005634,GO:0005737,GO:0005819,GO:0005829,GO:0005856,GO:0005874,GO:0005881,GO:0005886,GO:0005938,GO:0006139,GO:0006259,GO:0006260,GO:0006261,GO:0006281,GO:0006325,GO:0006464,GO:0006468,GO:0006725,GO:0006793,GO:0006796,GO:0006807,GO:…	K02206-ko04068 FoxO signaling pathway;ko04151 PI3K-Akt signaling pathway;ko04110 Cell cycle;ko04114 Oocyte meiosis;ko04115 p53 signaling pathway;ko04914 Progesterone-mediated oocyte maturation;ko05200 Pathways in cancer;ko05203 Viral carcinogenesis;ko05215 Prostate cancer;ko05222 Small cell lung cancer;ko05162 Measles;ko05161 Hepatitis B;ko05168 Herpes simplex infection;ko05169 Epstein-Barr virus…	KOG0594-Protein kinase PCTAIRE and related kinases[R]
gene:Solyc08g078200.2	4.47067	2.29452	4.84843	4.10881	3.50584	2.9702	-	-	GO:0005575,GO:0005623,GO:0005886,GO:0016020,GO:0044464,GO:0071944	K01535-ko00190 Oxidative phosphorylation	KOG0205-Plasma membrane H+-transporting ATPase[P]
gene:Solyc02g082615.1	0.082882	0.029625	0.134518	0.025457	0.081034	0.098283	-	-	-	-	-
gene:Solyc06g008805.1	11.8224	21.2652	10.8458	17.6625	17.6567	19.6316	-	-	GO:0000003,GO:0000151,GO:0000822,GO:0003006,GO:0003674,GO:0003824,GO:0004842,GO:0005488,GO:0005575,GO:0005622,GO:0005623,GO:0005634,GO:0006355,GO:0006464,GO:0006807,GO:0006950,GO:0007154,GO:0007165,GO:0007275,GO:0007584,GO:0008144,GO:0008150,GO:0008152,GO:0009267,GO:0009555,GO:0009605,GO:0009653,GO:0009719,GO:0009725,GO:0009733,GO:0009734,GO:0009755,GO:0009791,GO:0009889,GO:0009890,GO:0009892,GO:…	K14485-ko04075 Plant hormone signal transduction	-
gene:Solyc05g013980.3	0	0	0	0.103949	0	0	-	-	-	-	-
gene:Solyc03g114870.1	0	0	0	0	0	0	-	-	-	-	KOG1121-Tam3-transposase (Ac family)[L]
gene:Solyc05g008700.2	0	0	0	0	0	0	-	-	-	K14515-ko04016 MAPK signaling pathway - plant;ko04075 Plant hormone signal transduction	KOG4341-F-box protein containing LRR[R]
gene:Solyc10g085500.2	8.34215	4.36041	5.36255	5.89555	10.9972	4.02468	-	-	-	-	KOG0156-Cytochrome P450 CYP2 subfamily[Q]
gene:Solyc05g007690.2	0	0.077586	0.085099	0.248278	0.397828	0	-	-	-	-	KOG0048-Transcription factor, Myb superfamily[K]
gene:Solyc10g008260.2	0	0	0	0	0	0	-	-	-	-	-
gene:Solyc04g026274.1	0.000262	0.007304	0.00864	0.008266	0.027224	0.000815	-	-	-	-	-
gene:Solyc02g070935.1	46.9633	188.147	86.5442	79.4526	72.3581	206.682	-	-	GO:0000271,GO:0003674,GO:0003824,GO:0005575,GO:0005622,GO:0005623,GO:0005737,GO:0005975,GO:0005976,GO:0005982,GO:0006073,GO:0008150,GO:0008152,GO:0009011,GO:0009058,GO:0009059,GO:0009250,GO:0009507,GO:0009536,GO:0009987,GO:0016051,GO:0016740,GO:0016757,GO:0016758,GO:0019252,GO:0033692,GO:0034637,GO:0034645,GO:0043170,GO:0043226,GO:0043227,GO:0043229,GO:0043231,GO:0044042,GO:0044237,GO:0044238,GO:…	-	-
gene:Solyc05g050840.3	45.9939	52.0772	45.3915	41.9371	42.8362	48.31	-	-	-	-	-
gene:Solyc03g034395.1	2.54501	3.15975	2.41263	2.59617	4.7114	2.68198	-	-	GO:0001101,GO:0003674,GO:0004888,GO:0005215,GO:0005216,GO:0005261,GO:0005262,GO:0005575,GO:0005622,GO:0005623,GO:0005737,GO:0005773,GO:0005886,GO:0006810,GO:0006811,GO:0006812,GO:0006816,GO:0007154,GO:0007165,GO:0008066,GO:0008150,GO:0008324,GO:0009719,GO:0009987,GO:0010033,GO:0010243,GO:0015075,GO:0015085,GO:0015267,GO:0015318,GO:0016020,GO:0019722,GO:0019932,GO:0022803,GO:0022838,GO:0022857,GO:…	-	-
gene:Solyc09g015530.3	10.8397	5.25523	6.3002	6.86986	6.03023	7.24558	-	-	-	-	-
gene:Solyc10g054276.1	0	0	0	0	0	0	-	-	-	K03953-ko00190 Oxidative phosphorylation;ko05010 Alzheimer's disease;ko05012 Parkinson's disease;ko05016 Huntington's disease;ko04932 Non-alcoholic fatty liver disease (NAFLD)	-
gene:Solyc07g039340.3	8.09982	10.5674	7.44214	8.57347	11.1152	9.74973	-	-	GO:0000003,GO:0003006,GO:0003674,GO:0003824,GO:0004672,GO:0004674,GO:0004675,GO:0004888,GO:0005575,GO:0005623,GO:0005886,GO:0006464,GO:0006468,GO:0006793,GO:0006796,GO:0006807,GO:0007154,GO:0007165,GO:0007166,GO:0007167,GO:0007178,GO:0007275,GO:0008150,GO:0008152,GO:0009653,GO:0009790,GO:0009791,GO:0009793,GO:0009888,GO:0009987,GO:0010065,GO:0010068,GO:0010154,GO:0016020,GO:0016301,GO:0016310,GO:…	-	KOG1187-Serine/threonine protein kinase[T]
gene:Solyc09g098115.1	0	0	0	0	0	0.032776	-	-	-	-	-
gene:Solyc02g090750.3	36.1197	49.8886	42.3535	44.0293	43.126	51.586	-	-	-	-	KOG0328-Predicted ATP-dependent RNA helicase FAL1, involved in rRNA maturation, DEAD-box superfamily[J]
gene:Solyc12g014110.2	12.0124	11.0234	10.4567	10.1872	9.69936	9.7606	-	-	-	-	-
gene:Solyc10g006560.3	112.646	95.8971	103.051	76.4185	84.6641	116.611	-	-	GO:0000228,GO:0000785,GO:0000790,GO:0003674,GO:0003676,GO:0003677,GO:0005488,GO:0005575,GO:0005622,GO:0005623,GO:0005634,GO:0005694,GO:0006325,GO:0006342,GO:0006355,GO:0006996,GO:0008150,GO:0009889,GO:0009890,GO:0009892,GO:0009987,GO:0010468,GO:0010556,GO:0010558,GO:0010605,GO:0010629,GO:0016043,GO:0016458,GO:0019219,GO:0019222,GO:0031323,GO:0031324,GO:0031326,GO:0031327,GO:0031974,GO:0031981,GO:…	-	KOG1756-Histone 2A[B]
gene:Solyc10g050990.1	1.48959	6.39722	2.40334	2.74593	1.94604	7.48322	-	-	-	-	-
gene:Solyc11g011760.2	212.32	130.263	176.896	130.866	111.411	142.74	-	-	-	-	-
gene:Solyc07g043477.1	0	0	0	0	0	0	-	-	-	-	-
gene:Solyc12g096630.2	1.11567	0.364026	1.19556	0.643483	0.149467	1.12865	-	-	GO:0003674,GO:0003824,GO:0005575,GO:0005622,GO:0005623,GO:0005737,GO:0005829,GO:0006139,GO:0006148,GO:0006152,GO:0006725,GO:0006807,GO:0007275,GO:0007568,GO:0008150,GO:0008152,GO:0008194,GO:0008477,GO:0009056,GO:0009116,GO:0009119,GO:0009164,GO:0009987,GO:0010150,GO:0016740,GO:0016757,GO:0016758,GO:0016787,GO:0016798,GO:0016799,GO:0019439,GO:0032501,GO:0032502,GO:0034641,GO:0034655,GO:0034656,GO:…	-	KOG2938-Predicted inosine-uridine preferring nucleoside hydrolase[F]
gene:Solyc02g081940.3	6.43315	2.36195	3.44068	3.40867	3.3523	4.61055	-	-	GO:0000028,GO:0000447,GO:0000460,GO:0000462,GO:0000466,GO:0000469,GO:0000472,GO:0000478,GO:0000479,GO:0000480,GO:0000966,GO:0000967,GO:0003674,GO:0003676,GO:0003723,GO:0005488,GO:0005575,GO:0005622,GO:0005623,GO:0005634,GO:0005730,GO:0006139,GO:0006364,GO:0006396,GO:0006725,GO:0006807,GO:0006996,GO:0008150,GO:0008152,GO:0009987,GO:0010467,GO:0016043,GO:0016070,GO:0016072,GO:0019843,GO:0022607,GO:…	-	KOG0110-RNA-binding protein (RRM superfamily)[R]
gene:Solyc02g085770.3	0	0	0	0	0	0	-	-	-	-	-
gene:Solyc06g053805.1	0.023741	0	0	0.074277	0	0	-	-	-	-	-
gene:Solyc02g077575.1	0.816302	0.185066	0.651873	0.424486	0.353248	0.540013	-	-	GO:0002376,GO:0005575,GO:0005623,GO:0005886,GO:0006950,GO:0006952,GO:0006955,GO:0008150,GO:0009605,GO:0009607,GO:0009620,GO:0009814,GO:0009817,GO:0016020,GO:0043207,GO:0044464,GO:0045087,GO:0050832,GO:0050896,GO:0051704,GO:0051707,GO:0071944,GO:0098542	-	-
gene:Solyc07g027000.1	0	0	0	0	0	0	-	-	GO:0000003,GO:0000323,GO:0000325,GO:0002376,GO:0003006,GO:0003674,GO:0003824,GO:0004175,GO:0004197,GO:0005575,GO:0005576,GO:0005615,GO:0005618,GO:0005622,GO:0005623,GO:0005737,GO:0005764,GO:0005773,GO:0005783,GO:0005788,GO:0006508,GO:0006807,GO:0006950,GO:0006952,GO:0006955,GO:0007275,GO:0008150,GO:0008152,GO:0008219,GO:0008233,GO:0008234,GO:0009056,GO:0009057,GO:0009505,GO:0009555,GO:0009605,GO:…	-	-
gene:Solyc03g117740.3	24.1461	18.4316	18.6813	18.2432	19.6816	23.4942	-	-	-	-	-
gene:Solyc05g044615.1	5.62757	3.32423	4.5585	5.54804	3.89961	6.01875	-	-	GO:0005575,GO:0005622,GO:0005623,GO:0005737,GO:0005768,GO:0005769,GO:0006810,GO:0006906,GO:0006996,GO:0008150,GO:0009987,GO:0012505,GO:0016043,GO:0016050,GO:0016192,GO:0031410,GO:0031982,GO:0032991,GO:0033263,GO:0034058,GO:0043226,GO:0043227,GO:0043229,GO:0044422,GO:0044424,GO:0044433,GO:0044440,GO:0044444,GO:0044446,GO:0044464,GO:0048284,GO:0051179,GO:0051234,GO:0061024,GO:0061025,GO:0071840,GO:…	-	KOG2079-Vacuolar assembly/sorting protein VPS8[U]
gene:Solyc11g073090.1	1.82519	1.88861	1.27029	1.63195	1.08151	1.93689	-	-	-	-	KOG4585-Predicted transposase[L]
gene:Solyc02g014310.3	251.424	267.132	194.662	202.248	213.365	200.571	-	-	GO:0005575,GO:0005622,GO:0005623,GO:0005634,GO:0005730,GO:0031974,GO:0031981,GO:0043226,GO:0043227,GO:0043228,GO:0043229,GO:0043231,GO:0043232,GO:0043233,GO:0044422,GO:0044424,GO:0044428,GO:0044446,GO:0044464,GO:0070013	-	KOG4210-Nuclear localization sequence binding protein[K]
gene:Solyc01g086925.1	0.157272	0.145929	0.200155	0.130068	0.120796	0.141397	-	-	-	-	-
gene:Solyc06g060210.2	0.079357	0.077752	0.160088	0.124803	0.175491	0.113564	-	-	-	K13066-ko00940 Phenylpropanoid biosynthesis	KOG0098-GTPase Rab2, small G protein superfamily[U]
gene:Solyc09g059736.1	0	0	0	0	0	0	-	-	-	-	-
gene:Solyc04g024910.1	0	0	0	0	0	0	-	-	-	-	-
gene:Solyc02g093090.1	1.45495	3.04702	10.6849	14.7183	0.373599	6.12491	-	-	GO:0000271,GO:0005575,GO:0005622,GO:0005623,GO:0005737,GO:0005794,GO:0005975,GO:0005976,GO:0008150,GO:0008152,GO:0009058,GO:0009059,GO:0009832,GO:0009834,GO:0009987,GO:0010383,GO:0010410,GO:0012505,GO:0016051,GO:0033692,GO:0034637,GO:0034645,GO:0042546,GO:0043170,GO:0043226,GO:0043227,GO:0043229,GO:0043231,GO:0044036,GO:0044038,GO:0044085,GO:0044237,GO:0044238,GO:0044249,GO:0044260,GO:0044262,GO:…	-	-
gene:Solyc01g099865.1	0	0	0	0	0	0	-	-	-	-	KOG1623-Multitransmembrane protein[R]
gene:Solyc03g093480.3	9.56137	5.52738	5.04052	5.89012	5.62873	7.48747	-	-	GO:0000462,GO:0003674,GO:0003676,GO:0003723,GO:0005488,GO:0005575,GO:0005622,GO:0005623,GO:0005634,GO:0005730,GO:0006139,GO:0006355,GO:0006356,GO:0006364,GO:0006396,GO:0006725,GO:0006807,GO:0008150,GO:0008152,GO:0009889,GO:0009891,GO:0009893,GO:0009987,GO:0010467,GO:0010468,GO:0010556,GO:0010557,GO:0010604,GO:0010628,GO:0016070,GO:0016072,GO:0019219,GO:0019222,GO:0022613,GO:0030490,GO:0030515,GO:…	K14550-ko03008 Ribosome biogenesis in eukaryotes	KOG1837-Uncharacterized conserved protein[S]
gene:Solyc03g114120.3	46.2331	49.7245	41.7468	58.6201	55.9861	56.9722	-	Protein NUCLEAR FUSION DEFECTIVE 2 [Source:Projected from Arabidopsis thaliana (AT1G24450) UniProtKB/Swiss-Prot%3BAcc:Q9FYL8]	GO:0000741,GO:0003674,GO:0003676,GO:0003723,GO:0003725,GO:0003824,GO:0004518,GO:0004519,GO:0004521,GO:0004525,GO:0004540,GO:0005488,GO:0005575,GO:0005622,GO:0005623,GO:0005737,GO:0005773,GO:0006139,GO:0006396,GO:0006725,GO:0006807,GO:0006996,GO:0006997,GO:0007275,GO:0008150,GO:0008152,GO:0009553,GO:0009559,GO:0009561,GO:0009987,GO:0010197,GO:0010467,GO:0016043,GO:0016070,GO:0016787,GO:0016788,GO:…	-	-
gene:Solyc01g066580.2	0	0	0	0	0	0	-	-	-	-	-
gene:Solyc02g090920.2	0.079239	0.076425	0.113728	0.039363	0.037162	0.252448	-	-	-	-	KOG4569-Predicted lipase[I]
gene:Solyc07g053210.3	0.599254	0.563236	0.453682	0.385247	0.359148	0.284232	-	-	-	-	KOG1361-Predicted hydrolase involved in interstrand cross-link repair[L]
gene:Solyc04g078110.1	3.77915	2.67082	3.09498	2.66349	1.92892	5.05632	-	-	-	-	-
gene:Solyc03g034300.1	2.04725	1.78798	1.36593	1.90835	1.30125	2.24885	-	-	-	-	-
gene:Solyc06g083850.3	0	0	0.129684	0	0	0.180911	-	-	GO:0000003,GO:0003006,GO:0003674,GO:0003700,GO:0005575,GO:0005622,GO:0005623,GO:0005634,GO:0006355,GO:0007154,GO:0007165,GO:0007275,GO:0008150,GO:0009653,GO:0009719,GO:0009725,GO:0009733,GO:0009734,GO:0009755,GO:0009790,GO:0009791,GO:0009793,GO:0009888,GO:0009889,GO:0009933,GO:0009987,GO:0010014,GO:0010016,GO:0010033,GO:0010072,GO:0010154,GO:0010468,GO:0010556,GO:0019219,GO:0019222,GO:0022414,GO:…	-	-
gene:Solyc01g005895.1	0	0	0	0	0	0	-	-	-	-	-
gene:Solyc04g072320.2	0	0	0	0	0	0.024579	-	-	-	-	-
gene:Solyc00g007060.3	13.8254	11.1962	11.4724	10.4473	10.9364	12.1099	-	-	GO:0003674,GO:0003824,GO:0004672,GO:0004674,GO:0004675,GO:0004888,GO:0005575,GO:0005622,GO:0005623,GO:0005634,GO:0005886,GO:0006464,GO:0006468,GO:0006793,GO:0006796,GO:0006807,GO:0007154,GO:0007165,GO:0007166,GO:0007167,GO:0007178,GO:0008150,GO:0008152,GO:0009909,GO:0009910,GO:0009987,GO:0016020,GO:0016301,GO:0016310,GO:0016740,GO:0016772,GO:0016773,GO:0019199,GO:0019538,GO:0023052,GO:0036211,GO:…	K04733-ko04064 NF-kappa B signaling pathway;ko04620 Toll-like receptor signaling pathway;ko04624 Toll and Imd signaling pathway;ko04722 Neurotrophin signaling pathway;ko05133 Pertussis;ko05152 Tuberculosis;ko05162 Measles;ko05164 Influenza A;ko05145 Toxoplasmosis;ko05140 Leishmaniasis;ko05142 Chagas disease (American trypanosomiasis)	KOG1187-Serine/threonine protein kinase[T]
gene:Solyc02g032553.1	0	0	0	0.102652	0	0	-	-	-	-	-
gene:Solyc10g080370.1	257.285	76.1723	75.0462	60.6562	41.2036	47.1139	-	-	-	-	-
gene:Solyc02g082000.3	2249.86	2682.07	2724.69	2293.63	2871.35	2701.95	-	-	GO:0000028,GO:0003674,GO:0003735,GO:0005198,GO:0005575,GO:0005622,GO:0005623,GO:0005737,GO:0005829,GO:0005840,GO:0006996,GO:0008150,GO:0009987,GO:0015935,GO:0016043,GO:0022607,GO:0022613,GO:0022618,GO:0022626,GO:0022627,GO:0032991,GO:0034622,GO:0042254,GO:0042255,GO:0042274,GO:0043226,GO:0043228,GO:0043229,GO:0043232,GO:0043933,GO:0044085,GO:0044391,GO:0044422,GO:0044424,GO:0044444,GO:0044445,GO:…	K02958-ko03010 Ribosome	KOG0898-40S ribosomal protein S15[J]
gene:Solyc05g046283.1	0	0	0	0.123745	0	0	-	-	-	-	-
gene:Solyc02g084600.3	21.3414	8.07123	9.94074	7.35248	14.3566	11.0042	-	-	GO:0005575,GO:0005623,GO:0005886,GO:0007275,GO:0008150,GO:0009888,GO:0010449,GO:0016020,GO:0022622,GO:0032501,GO:0032502,GO:0035266,GO:0040007,GO:0044464,GO:0048364,GO:0048507,GO:0048589,GO:0048731,GO:0048856,GO:0071944,GO:0099402	-	KOG0444-Cytoskeletal regulator Flightless-I (contains leucine-rich and gelsolin repeats)[Z]
gene:Solyc09g092200.2	0	0	0	0	0	0	-	-	-	-	KOG2265-Nuclear distribution protein NUDC[T]
gene:Solyc04g058030.2	0	0	0	0	0	0	-	-	-	-	-
gene:Solyc11g050900.2	0	0	0	0	0	0	-	-	-	-	KOG1584-Sulfotransferase[R]
gene:Solyc10g083740.2	15.1197	14.5597	11.302	13.5365	11.8116	12.5263	-	-	-	K02896-ko03010 Ribosome	KOG1722-60s ribosomal protein L24[J]
gene:Solyc08g076760.1	0	0.130761	0	0.352236	0.119646	0.171805	-	-	-	-	-
gene:Solyc08g016100.1	0	0	0	0	0	0	-	-	-	-	-
gene:Solyc02g069810.2	0.324099	0.515007	0.101528	0.225608	0.100691	0.222725	-	-	-	-	-
gene:Solyc07g021250.1	0	0	0	0	0	0	-	-	-	K02690-ko00195 Photosynthesis	-
gene:Solyc07g065370.3	41.8387	19.2048	24.8822	29.8143	25.2653	25.0778	-	-	-	-	-
gene:Solyc03g080020.3	3.635	2.72883	3.45904	3.56148	2.41979	3.29315	-	-	-	-	KOG3098-Uncharacterized conserved protein[S]
gene:Solyc02g077560.3	82.2643	72.2614	82.3068	76.6804	85.9167	88.1869	-	Auxin response factor [Source:UniProtKB/TrEMBL%3BAcc:K4B8Y1]	GO:0000003,GO:0001708,GO:0003006,GO:0003674,GO:0003676,GO:0003677,GO:0003700,GO:0005488,GO:0005575,GO:0005622,GO:0005623,GO:0005634,GO:0006355,GO:0007275,GO:0008150,GO:0008152,GO:0009719,GO:0009725,GO:0009733,GO:0009791,GO:0009850,GO:0009888,GO:0009889,GO:0009908,GO:0009987,GO:0010022,GO:0010033,GO:0010050,GO:0010073,GO:0010158,GO:0010468,GO:0010556,GO:0010582,GO:0010817,GO:0019219,GO:0019222,GO:…	K14486-ko04075 Plant hormone signal transduction	-
gene:Solyc05g023750.3	38.8751	30.8103	31.7719	30.9623	29.2073	40.0873	-	ADP-ribosylation factor GTPase-activating protein AGD3 [Source:Projected from Arabidopsis thaliana (AT5G13300) UniProtKB/Swiss-Prot%3BAcc:Q5W7F2]	GO:0003002,GO:0003674,GO:0005096,GO:0005488,GO:0005543,GO:0005575,GO:0005622,GO:0005623,GO:0005737,GO:0005798,GO:0005829,GO:0005886,GO:0006810,GO:0006897,GO:0007275,GO:0007389,GO:0008047,GO:0008150,GO:0008289,GO:0009653,GO:0009719,GO:0009725,GO:0009733,GO:0009888,GO:0009965,GO:0010016,GO:0010033,GO:0010051,GO:0010087,GO:0012505,GO:0016020,GO:0016192,GO:0030133,GO:0030135,GO:0030136,GO:0030140,GO:…	K12489-ko04144 Endocytosis	KOG0521-Putative GTPase activating proteins (GAPs)[T]
gene:Solyc10g050090.1	0	0	0	0	0	0	-	-	-	-	-
gene:Solyc11g020494.1	0	0	0	0	0	0	-	-	GO:0003674,GO:0003824,GO:0005575,GO:0005622,GO:0005623,GO:0005634,GO:0005737,GO:0005739,GO:0006139,GO:0006396,GO:0006399,GO:0006400,GO:0006725,GO:0006807,GO:0008033,GO:0008150,GO:0008152,GO:0009058,GO:0009308,GO:0009451,GO:0009536,GO:0009690,GO:0009691,GO:0009824,GO:0009987,GO:0010467,GO:0010817,GO:0016070,GO:0016740,GO:0016765,GO:0034470,GO:0034641,GO:0034660,GO:0034754,GO:0042445,GO:0042446,GO:…	K10760-ko00908 Zeatin biosynthesis	KOG1384-tRNA delta(2)-isopentenylpyrophosphate transferase[J]
gene:Solyc06g075980.3	17.6106	18.73	13.9507	14.8267	14.7659	18.3985	-	-	-	-	KOG1470-Phosphatidylinositol transfer protein PDR16 and related proteins[I]
gene:Solyc01g098817.1	0	0	0	0.057699	0	0.054257	-	-	-	-	-
gene:Solyc09g014350.3	143.535	96.0797	83.2295	91.896	189.977	75.851	-	Glycerol-3-phosphate 2-O-acyltransferase 6 [Source:Projected from Arabidopsis thaliana (AT2G38110) UniProtKB/Swiss-Prot%3BAcc:O80437]	GO:0000003,GO:0003006,GO:0003674,GO:0003824,GO:0005575,GO:0006793,GO:0006796,GO:0007275,GO:0008150,GO:0008152,GO:0008374,GO:0009058,GO:0009059,GO:0009791,GO:0009908,GO:0009987,GO:0010143,GO:0016020,GO:0016311,GO:0016740,GO:0016746,GO:0016747,GO:0016787,GO:0016788,GO:0016791,GO:0022414,GO:0032501,GO:0032502,GO:0042578,GO:0043170,GO:0044237,GO:0048367,GO:0048608,GO:0048731,GO:0048856,GO:0061458,GO:…	K13508-ko00561 Glycerolipid metabolism;ko00564 Glycerophospholipid metabolism	-
gene:Solyc01g058003.1	0	0	0	0	0.005452	0	-	-	-	-	-
gene:Solyc06g034140.2	0.274937	0.075693	0.202595	0.21284	0.199485	0.073886	-	-	-	-	-
gene:Solyc01g079280.1	0	0.14701	0	0	0.29346	0	-	-	-	-	-
gene:Solyc04g051270.2	0	0	0	0	0	0	-	CASP-like protein [Source:UniProtKB/TrEMBL%3BAcc:K4BS87]	-	-	-
gene:Solyc04g081300.3	228.282	217.782	181.135	171.599	222.229	291.315	-	Endoglucanase [Source:UniProtKB/TrEMBL%3BAcc:K4BVK9]	-	-	-
gene:Solyc07g042550.3	74.7388	87.7879	75.8835	61.8161	64.6343	59.9692	-	Sucrose synthase [Source:UniProtKB/TrEMBL%3BAcc:E0Z1D0]	GO:0000003,GO:0001101,GO:0001666,GO:0003006,GO:0003674,GO:0003824,GO:0005575,GO:0005622,GO:0005623,GO:0005737,GO:0005773,GO:0005829,GO:0005886,GO:0005911,GO:0006950,GO:0006970,GO:0007275,GO:0008150,GO:0008194,GO:0009266,GO:0009409,GO:0009413,GO:0009414,GO:0009415,GO:0009506,GO:0009628,GO:0009743,GO:0009744,GO:0009746,GO:0009749,GO:0009791,GO:0009987,GO:0010033,GO:0010035,GO:0010037,GO:0010038,GO:…	K00695-ko00500 Starch and sucrose metabolism	KOG0853-Glycosyltransferase[M]
gene:Solyc03g116530.3	96.5661	85.1297	85.4327	70.3944	69.2438	79.7596	-	-	-	-	-
gene:Solyc01g095330.2	0.046603	0	0.445045	0.486351	0.568669	0	-	-	-	-	-
gene:Solyc02g072270.3	7.98663	4.39909	4.57393	6.25988	3.58652	5.05238	-	-	-	-	KOG1609-Protein involved in mRNA turnover and stability[A]
gene:Solyc01g057700.1	0	0	0	0	0	0	-	-	GO:0001101,GO:0001558,GO:0003674,GO:0003824,GO:0004672,GO:0004674,GO:0004683,GO:0005488,GO:0005515,GO:0005516,GO:0005575,GO:0005622,GO:0005623,GO:0005634,GO:0005737,GO:0005829,GO:0005886,GO:0006464,GO:0006468,GO:0006793,GO:0006796,GO:0006807,GO:0007154,GO:0007165,GO:0008150,GO:0008152,GO:0009719,GO:0009725,GO:0009737,GO:0009738,GO:0009755,GO:0009787,GO:0009789,GO:0009931,GO:0009966,GO:0009967,GO:…	K13412-ko04626 Plant-pathogen interaction;ko05145 Toxoplasmosis	-
gene:Solyc01g104230.3	0.452536	0.585139	0.364896	0.403252	0.323899	1.15786	-	-	GO:0005575,GO:0005911,GO:0009506,GO:0030054,GO:0055044	-	-
gene:Solyc05g017737.1	0	0	0	0	0	0	-	-	-	-	-
gene:Solyc06g074310.3	83.832	76.4967	82.202	66.7439	67.8403	69.6287	-	Transmembrane 9 superfamily member [Source:Projected from Arabidopsis thaliana (AT1G08350) UniProtKB/TrEMBL%3BAcc:A0A178WGW9]	GO:0002790,GO:0003674,GO:0004888,GO:0005575,GO:0005623,GO:0005886,GO:0005887,GO:0006810,GO:0006897,GO:0006909,GO:0007154,GO:0007155,GO:0007165,GO:0008104,GO:0008150,GO:0008283,GO:0009306,GO:0009605,GO:0009607,GO:0009624,GO:0009987,GO:0015031,GO:0015833,GO:0016020,GO:0016021,GO:0016192,GO:0022610,GO:0023052,GO:0030587,GO:0031224,GO:0031226,GO:0031589,GO:0032502,GO:0032940,GO:0033036,GO:0033299,GO:…	-	KOG1277-Endosomal membrane proteins, EMP70[U]
gene:Solyc04g071295.1	0	0	0	0	0	0	-	-	-	-	-
gene:Solyc11g069770.2	0.938505	0.175435	0.075395	0.584857	0.552796	0.886394	-	-	-	-	KOG0014-MADS box transcription factor[K]
gene:Solyc12g042150.1	0	0	0	0	0	0	-	-	-	-	KOG1927-R-kappa-B and related transcription factors[K]
gene:Solyc04g039840.1	0	0	0	0	0	0	-	-	GO:0005575,GO:0005622,GO:0005623,GO:0005737,GO:0009507,GO:0009536,GO:0043226,GO:0043227,GO:0043229,GO:0043231,GO:0044424,GO:0044444,GO:0044464	K01601-ko01200 Carbon metabolism;ko00630 Glyoxylate and dicarboxylate metabolism;ko00710 Carbon fixation in photosynthetic organisms	-
gene:Solyc05g013570.3	5.51438	2.72427	6.1139	5.20904	2.71722	5.74645	-	-	GO:0005575,GO:0005623,GO:0005886,GO:0016020,GO:0044464,GO:0071944	-	-
gene:Solyc02g087970.1	2160.48	1251.42	1958.98	1379.69	1192.81	1278.25	-	Mini zinc finger protein [Source:UniProtKB/TrEMBL%3BAcc:A0ZXL1]	GO:0000003,GO:0003006,GO:0003674,GO:0003676,GO:0003677,GO:0005488,GO:0005515,GO:0005575,GO:0005622,GO:0005623,GO:0005634,GO:0005737,GO:0007275,GO:0008150,GO:0009791,GO:0009888,GO:0009908,GO:0010022,GO:0010073,GO:0010582,GO:0022414,GO:0032501,GO:0032502,GO:0035670,GO:0042802,GO:0042803,GO:0043226,GO:0043227,GO:0043229,GO:0043231,GO:0044424,GO:0044464,GO:0046983,GO:0048367,GO:0048437,GO:0048438,GO:…	-	-
gene:Solyc04g018035.1	0	0	0	0	0	0	-	-	-	-	-
gene:Solyc07g056520.3	10.1968	4.76806	5.73918	6.41456	5.35684	7.29426	-	-	GO:0005575,GO:0005622,GO:0005623,GO:0005737,GO:0005829,GO:0005840,GO:0022626,GO:0032991,GO:0043226,GO:0043228,GO:0043229,GO:0043232,GO:0044424,GO:0044444,GO:0044445,GO:0044464,GO:1990904	-	KOG1865-Ubiquitin carboxyl-terminal hydrolase[O]
gene:Solyc01g099340.3	7.31571	2.33137	6.03285	7.53598	5.57241	5.49812	-	-	-	-	-
gene:Solyc07g017420.1	0	0	0.330823	0.22732	0.588196	0	-	-	-	-	-
gene:ENSRNA050029761	0	0	0	0	0	0	U1	U1 spliceosomal RNA	-	-	-
gene:Solyc01g102430.2	0	0	0	0	0	0	-	-	-	-	-
gene:Solyc10g079300.2	3.25495	3.28542	2.87855	2.71433	2.50987	4.39118	-	-	GO:0000325,GO:0001101,GO:0003674,GO:0003824,GO:0005215,GO:0005388,GO:0005488,GO:0005515,GO:0005516,GO:0005575,GO:0005622,GO:0005623,GO:0005737,GO:0005773,GO:0005774,GO:0005794,GO:0005886,GO:0005887,GO:0006810,GO:0006811,GO:0006812,GO:0006816,GO:0006950,GO:0006952,GO:0008150,GO:0008324,GO:0009266,GO:0009409,GO:0009414,GO:0009415,GO:0009507,GO:0009536,GO:0009605,GO:0009607,GO:0009617,GO:0009624,GO:…	-	KOG0204-Calcium transporting ATPase[P]
gene:Solyc01g091810.1	0	0	0	0	0	0	-	-	-	K14491-ko04075 Plant hormone signal transduction	-
gene:Solyc01g089900.3	7.04272	4.94161	7.31104	6.3476	4.32405	5.6968	-	-	GO:0005575,GO:0005622,GO:0005623,GO:0005737,GO:0005783,GO:0006464,GO:0006486,GO:0006487,GO:0006508,GO:0006511,GO:0006807,GO:0006950,GO:0008150,GO:0008152,GO:0009056,GO:0009057,GO:0009058,GO:0009059,GO:0009100,GO:0009101,GO:0009987,GO:0010033,GO:0010243,GO:0010498,GO:0012505,GO:0019538,GO:0019941,GO:0030163,GO:0030433,GO:0033554,GO:0034645,GO:0034976,GO:0036211,GO:0036503,GO:0042221,GO:0043161,GO:…	K03847-ko00510 N-Glycan biosynthesis;ko00513 Various types of N-glycan biosynthesis	-
gene:Solyc02g077615.1	0.206187	0.132394	0.249969	0.041659	0.096509	0	-	-	-	-	-
gene:Solyc02g085860.3	11.7162	13.2295	11.1037	11.1394	12.4093	15.9228	-	-	GO:0003674,GO:0003824,GO:0005575,GO:0005622,GO:0005623,GO:0005737,GO:0005783,GO:0005789,GO:0006464,GO:0006486,GO:0006487,GO:0006490,GO:0006629,GO:0006807,GO:0008150,GO:0008152,GO:0009058,GO:0009059,GO:0009100,GO:0009101,GO:0009987,GO:0012505,GO:0016020,GO:0016740,GO:0016757,GO:0016758,GO:0019538,GO:0031984,GO:0034645,GO:0036211,GO:0042175,GO:0042281,GO:0043170,GO:0043226,GO:0043227,GO:0043229,GO:…	K03848-ko00510 N-Glycan biosynthesis	KOG2575-Glucosyltransferase - Alg6p[GE]
gene:Solyc08g075620.2	0	0	0	0	0	0	-	-	-	-	KOG1187-Serine/threonine protein kinase[T]
gene:Solyc06g069250.1	0	0	0.173317	0	0	0	-	-	-	-	-
gene:Solyc04g057950.2	0.186152	0.165338	0.045079	0.186759	0.176514	0.137828	-	-	-	-	-
gene:Solyc01g067770.2	0	0	0	0	0	0	-	-	GO:0003674,GO:0005488,GO:0005515,GO:0005575,GO:0005622,GO:0005623,GO:0005737,GO:0005783,GO:0005789,GO:0006457,GO:0006458,GO:0006508,GO:0006807,GO:0006950,GO:0008150,GO:0008152,GO:0009056,GO:0009057,GO:0009987,GO:0010033,GO:0010243,GO:0010498,GO:0012505,GO:0016020,GO:0016021,GO:0016043,GO:0019538,GO:0022607,GO:0030163,GO:0030176,GO:0030544,GO:0031072,GO:0031224,GO:0031227,GO:0031984,GO:0033554,GO:…	-	-
gene:Solyc10g050250.1	0	0	0	0	0	0	-	-	-	-	-
gene:Solyc07g018200.1	0	0	0	0	0	0	-	Hexosyltransferase [Source:UniProtKB/TrEMBL%3BAcc:K4CCN2]	-	-	KOG2287-Galactosyltransferases[G]
gene:Solyc11g072910.1	14.7134	9.16379	13.4654	13.1844	6.72041	15.4051	-	-	GO:0000902,GO:0003674,GO:0003824,GO:0004672,GO:0005575,GO:0005623,GO:0005886,GO:0005911,GO:0006464,GO:0006468,GO:0006793,GO:0006796,GO:0006807,GO:0008150,GO:0008152,GO:0009506,GO:0009653,GO:0009719,GO:0009725,GO:0009741,GO:0009826,GO:0009987,GO:0010033,GO:0014070,GO:0016020,GO:0016043,GO:0016049,GO:0016301,GO:0016310,GO:0016740,GO:0016772,GO:0016773,GO:0019538,GO:0030054,GO:0032502,GO:0032989,GO:…	-	KOG1187-Serine/threonine protein kinase[T]
gene:Solyc01g010780.3	29.4091	22.9439	20.683	22.5632	18.5445	22.3706	-	-	-	-	KOG1187-Serine/threonine protein kinase[T]
gene:Solyc01g079320.3	9.09143	5.7721	5.97754	6.56601	6.27454	7.56698	-	-	GO:0003674,GO:0003676,GO:0003723,GO:0003824,GO:0004518,GO:0004519,GO:0005488,GO:0005575,GO:0005622,GO:0005623,GO:0006139,GO:0006725,GO:0006807,GO:0008150,GO:0008152,GO:0009451,GO:0009987,GO:0016070,GO:0016787,GO:0016788,GO:0034641,GO:0043170,GO:0043226,GO:0043227,GO:0043229,GO:0043231,GO:0043412,GO:0044237,GO:0044238,GO:0044424,GO:0044464,GO:0046483,GO:0071704,GO:0090304,GO:0090305,GO:0097159,GO:…	-	-
gene:Solyc02g080520.3	2.85248	1.35386	1.98069	1.6287	1.94712	2.94531	-	-	-	-	-
gene:Solyc07g065700.3	19.6786	9.80438	13.784	12.2927	10.776	13.1477	-	-	-	-	KOG1471-Phosphatidylinositol transfer protein SEC14 and related proteins[I]
gene:Solyc06g005930.2	0	0	0	0	0.019969	0	-	-	-	-	KOG3131-Uncharacterized conserved protein[S]
gene:Solyc02g091470.3	2.03442	1.75768	2.02909	1.77232	1.86644	2.18403	-	-	GO:0003674,GO:0003824,GO:0004672,GO:0004674,GO:0004675,GO:0004888,GO:0005575,GO:0005623,GO:0005886,GO:0006464,GO:0006468,GO:0006793,GO:0006796,GO:0006807,GO:0007154,GO:0007165,GO:0007166,GO:0007167,GO:0007178,GO:0008150,GO:0008152,GO:0009987,GO:0016020,GO:0016301,GO:0016310,GO:0016740,GO:0016772,GO:0016773,GO:0019199,GO:0019538,GO:0023052,GO:0036211,GO:0038023,GO:0043170,GO:0043412,GO:0044237,GO:…	K04733-ko04064 NF-kappa B signaling pathway;ko04620 Toll-like receptor signaling pathway;ko04624 Toll and Imd signaling pathway;ko04722 Neurotrophin signaling pathway;ko05133 Pertussis;ko05152 Tuberculosis;ko05162 Measles;ko05164 Influenza A;ko05145 Toxoplasmosis;ko05140 Leishmaniasis;ko05142 Chagas disease (American trypanosomiasis)	KOG1187-Serine/threonine protein kinase[T]
gene:Solyc06g065160.1	0	0	0	0	0	0	-	-	-	-	-
gene:Solyc05g051820.3	0	0	0	0	0	0	-	-	GO:0003674,GO:0005488,GO:0005575,GO:0005622,GO:0005623,GO:0005737,GO:0006810,GO:0006811,GO:0006812,GO:0006873,GO:0006875,GO:0008150,GO:0009987,GO:0019725,GO:0030001,GO:0030003,GO:0042592,GO:0043167,GO:0043169,GO:0044424,GO:0044464,GO:0046872,GO:0046914,GO:0046916,GO:0048878,GO:0050801,GO:0051179,GO:0051234,GO:0055065,GO:0055076,GO:0055080,GO:0055082,GO:0065007,GO:0065008,GO:0098771	-	KOG1603-Copper chaperone[P]
gene:Solyc11g012320.2	16723.6	18364.5	19063.9	15187.3	15684.7	15925.3	-	-	-	-	-
gene:Solyc07g006650.3	60.0172	43.2648	46.738	48.026	39.3866	55.4891	-	Xylose isomerase [Source:Projected from Arabidopsis thaliana (AT5G57655) UniProtKB/TrEMBL%3BAcc:A0A178UDJ9]	GO:0005575,GO:0005622,GO:0005623,GO:0005737,GO:0005773,GO:0005774,GO:0005783,GO:0005794,GO:0012505,GO:0016020,GO:0031090,GO:0043226,GO:0043227,GO:0043229,GO:0043231,GO:0044422,GO:0044424,GO:0044437,GO:0044444,GO:0044446,GO:0044464,GO:0098588,GO:0098805	K01805-ko00040 Pentose and glucuronate interconversions;ko00051 Fructose and mannose metabolism	-
gene:Solyc03g005990.3	14.6102	9.4718	8.48175	9.51769	8.73179	8.47517	-	-	GO:0006355,GO:0008150,GO:0009889,GO:0010468,GO:0010556,GO:0019219,GO:0019222,GO:0031323,GO:0031326,GO:0050789,GO:0050794,GO:0051171,GO:0051252,GO:0060255,GO:0065007,GO:0080090,GO:1903506,GO:2000112,GO:2001141	-	-
gene:Solyc04g005180.3	0.06215	0	0.316614	0.056293	0.202132	0.117054	-	-	GO:0006732,GO:0006766,GO:0008150,GO:0008152,GO:0009058,GO:0009108,GO:0009110,GO:0009987,GO:0010109,GO:0019222,GO:0031323,GO:0042180,GO:0042181,GO:0042372,GO:0042374,GO:0042548,GO:0042550,GO:0043467,GO:0044237,GO:0044249,GO:0044281,GO:0044283,GO:0050789,GO:0050794,GO:0051186,GO:0051188,GO:0065007,GO:0071704,GO:1901576,GO:1901661,GO:1901663	K14759-ko00130 Ubiquinone and other terpenoid-quinone biosynthesis	KOG1223-Isochorismate synthase[E]
gene:Solyc03g095450.3	5.31381	3.98913	3.76637	5.33902	3.74825	3.94003	-	-	-	-	KOG0802-E3 ubiquitin ligase[O]
gene:Solyc08g041664.1	0	0	0	0	0	0	-	-	-	-	KOG1121-Tam3-transposase (Ac family)[L]
gene:Solyc05g051830.3	0	0	0	0	0	0	-	-	-	K09260-ko04013 MAPK signaling pathway - fly;ko04022 cGMP - PKG signaling pathway	KOG0014-MADS box transcription factor[K]
gene:Solyc03g045070.1	1.37166	0.542379	1.24919	0.619183	0.460473	4.49664	AMT1-3	Ammonium transporter 1 member 3 [Source:UniProtKB/Swiss-Prot%3BAcc:Q9FVN0]	GO:0003674,GO:0005215,GO:0005575,GO:0005623,GO:0005886,GO:0005887,GO:0006810,GO:0006811,GO:0006812,GO:0008150,GO:0008324,GO:0008519,GO:0015075,GO:0015695,GO:0015696,GO:0016020,GO:0016021,GO:0022857,GO:0031224,GO:0031226,GO:0034220,GO:0044425,GO:0044459,GO:0044464,GO:0051179,GO:0051234,GO:0055085,GO:0071702,GO:0071705,GO:0071944,GO:0072488,GO:0098655	-	KOG0682-Ammonia permease[P]
gene:Solyc11g016990.2	31.3495	26.7237	35.5532	38.1639	33.6867	27.6117	-	-	GO:0000188,GO:0001932,GO:0001933,GO:0003674,GO:0003824,GO:0004721,GO:0004725,GO:0005575,GO:0005622,GO:0005623,GO:0005634,GO:0005737,GO:0005886,GO:0006464,GO:0006469,GO:0006470,GO:0006793,GO:0006796,GO:0006807,GO:0007154,GO:0007165,GO:0008150,GO:0008152,GO:0009892,GO:0009966,GO:0009968,GO:0009987,GO:0010563,GO:0010605,GO:0010646,GO:0010648,GO:0016020,GO:0016311,GO:0016787,GO:0016788,GO:0016791,GO:…	-	KOG0791-Protein tyrosine phosphatase, contains fn3 domain[T]
gene:Solyc00g007300.3	18.5333	9.36227	6.69482	7.01721	6.76039	7.38786	-	-	GO:0005575,GO:0005623,GO:0005886,GO:0007154,GO:0007165,GO:0008150,GO:0009314,GO:0009416,GO:0009628,GO:0009987,GO:0016020,GO:0023052,GO:0044464,GO:0050789,GO:0050794,GO:0050896,GO:0051716,GO:0065007,GO:0071944	-	KOG0472-Leucine-rich repeat protein[S]
gene:Solyc10g080670.2	7.01202	2.96945	7.88296	6.87783	5.14431	5.73965	-	-	-	-	-
gene:Solyc04g009830.3	3.22231	2.3335	2.28826	2.88242	2.59822	3.23472	-	SWR1 complex subunit 2 [Source:Projected from Arabidopsis thaliana (AT2G36740) UniProtKB/Swiss-Prot%3BAcc:F4IP06]	GO:0005575,GO:0005622,GO:0005623,GO:0005634,GO:0006325,GO:0006338,GO:0006996,GO:0008150,GO:0009987,GO:0016043,GO:0034728,GO:0043044,GO:0043226,GO:0043227,GO:0043229,GO:0043231,GO:0043486,GO:0043933,GO:0044424,GO:0044464,GO:0051276,GO:0071824,GO:0071840	-	KOG2897-DNA-binding protein YL1 and related proteins[R]
gene:Solyc03g033380.3	26.0286	22.8551	23.5535	21.3239	16.8116	25.0441	-	-	GO:0005575,GO:0005622,GO:0005623,GO:0005634,GO:0005737,GO:0043226,GO:0043227,GO:0043229,GO:0043231,GO:0044424,GO:0044464	-	KOG1477-SPRY domain-containing proteins[R]
gene:Solyc02g030580.1	0	0	0	0	0	0	-	-	GO:0003674,GO:0003676,GO:0003723,GO:0003729,GO:0005488,GO:0005575,GO:0005622,GO:0005623,GO:0005737,GO:0006464,GO:0006508,GO:0006807,GO:0006914,GO:0008150,GO:0008152,GO:0009056,GO:0009987,GO:0010494,GO:0016236,GO:0016579,GO:0019538,GO:0032386,GO:0032879,GO:0032991,GO:0034517,GO:0035770,GO:0035973,GO:0036211,GO:0036464,GO:0043021,GO:0043170,GO:0043226,GO:0043228,GO:0043229,GO:0043232,GO:0043412,GO:…	-	-
gene:Solyc02g064590.2	3.19145	2.10479	1.70461	2.42941	2.24591	2.7705	-	-	-	-	KOG1988-Uncharacterized conserved protein[S]
gene:ENSRNA050030279	0	0	0	0	0	0	mir-166	mir-166 microRNA precursor	-	-	-
gene:ENSRNA050030278	1.55712	0.95081	0.820369	1.63165	2.72597	1.04778	snoZ105	Small nucleolar RNA Z105	-	-	-
gene:Solyc11g005390.2	2.77164	1.51011	2.20906	2.36197	2.08504	2.79507	-	-	-	-	-
gene:ENSRNA050030271	0.399874	0.81371	0	0	0	0	snoZ279_R105_R108	Small nucleolar RNA Z279/snoR105/snoR108	-	-	-
gene:ENSRNA050030270	0	0	0	0	0	0	IsrR	Antisense RNA which regulates isiA expression	-	-	-
gene:ENSRNA050030273	2.61149	2.60993	3.02266	3.23131	1.16187	7.16041	snoR8a	Small nucleolar RNA snoR8a	-	-	-
gene:ENSRNA050030272	0	2.13266	0	0	0	0	snoZ279_R105_R108	Small nucleolar RNA Z279/snoR105/snoR108	-	-	-
gene:ENSRNA050030275	0.981452	2.35522	1.2809	2.68514	1.54691	4.81838	snoR8a	Small nucleolar RNA snoR8a	-	-	-
gene:Solyc06g071980.3	2.23505	1.19788	1.57406	2.21579	1.78863	2.01364	-	-	GO:0005575,GO:0005622,GO:0005623,GO:0005634,GO:0043226,GO:0043227,GO:0043229,GO:0043231,GO:0044424,GO:0044464	-	KOG0737-AAA+-type ATPase[O]
gene:ENSRNA050030277	1.74322	1.79866	1.11314	1.75737	2.15942	5.16373	snoZ105	Small nucleolar RNA Z105	-	-	-
gene:ENSRNA050030276	0.755479	1.19947	0.445106	0.38803	0.745522	0.532991	SNORD25	Small nucleolar RNA SNORD25	-	-	-
gene:Solyc01g066430.3	328.023	134.654	40.9617	53.7193	60.6746	37.4044	-	-	GO:0000209,GO:0003674,GO:0003824,GO:0004842,GO:0005575,GO:0005623,GO:0005886,GO:0006464,GO:0006508,GO:0006511,GO:0006807,GO:0006950,GO:0006952,GO:0007275,GO:0008150,GO:0008152,GO:0009056,GO:0009057,GO:0009987,GO:0010033,GO:0010200,GO:0010243,GO:0010498,GO:0016020,GO:0016567,GO:0016740,GO:0019538,GO:0019787,GO:0019941,GO:0022622,GO:0030163,GO:0032446,GO:0032501,GO:0032502,GO:0036211,GO:0042221,GO:…	-	KOG4628-Predicted E3 ubiquitin ligase[O]
gene:Solyc07g009320.3	16.7647	9.86988	9.02244	9.14203	9.25755	11.1403	-	Mitochondrial outer membrane import complex protein METAXIN [Source:Projected from Arabidopsis thaliana (AT2G19080) UniProtKB/Swiss-Prot%3BAcc:O64471]	GO:0005575,GO:0005622,GO:0005623,GO:0005737,GO:0005739,GO:0005740,GO:0005741,GO:0005743,GO:0006605,GO:0006626,GO:0006810,GO:0006839,GO:0006886,GO:0006996,GO:0007005,GO:0008104,GO:0008150,GO:0009536,GO:0009987,GO:0015031,GO:0015833,GO:0016020,GO:0016043,GO:0019866,GO:0019867,GO:0031090,GO:0031966,GO:0031967,GO:0031968,GO:0031975,GO:0033036,GO:0033365,GO:0034613,GO:0042886,GO:0043226,GO:0043227,GO:…	-	KOG3028-Translocase of outer mitochondrial membrane complex, subunit TOM37/Metaxin 1[U]
gene:Solyc02g005440.2	0	0	0	0	0	0	-	-	-	-	-
gene:Solyc06g075580.3	5.09863	3.08516	4.12711	4.72297	3.43187	7.27833	-	-	GO:0000226,GO:0000278,GO:0000281,GO:0000902,GO:0000910,GO:0000911,GO:0003674,GO:0003774,GO:0003777,GO:0003824,GO:0005575,GO:0005622,GO:0005623,GO:0005819,GO:0005856,GO:0005871,GO:0005874,GO:0005875,GO:0005886,GO:0006928,GO:0006996,GO:0007010,GO:0007017,GO:0007018,GO:0007049,GO:0007051,GO:0007052,GO:0008150,GO:0008574,GO:0009653,GO:0009826,GO:0009987,GO:0015630,GO:0016020,GO:0016043,GO:0016049,GO:…	-	KOG0243-Kinesin-like protein[Z]
gene:Solyc10g047360.2	64.3239	70.9915	67.9265	67.7621	64.1614	85.6209	-	-	GO:0000228,GO:0000785,GO:0000790,GO:0003674,GO:0003676,GO:0003723,GO:0003727,GO:0005488,GO:0005575,GO:0005622,GO:0005623,GO:0005634,GO:0005654,GO:0005694,GO:0005730,GO:0005737,GO:0005844,GO:0006139,GO:0006401,GO:0006402,GO:0006725,GO:0006807,GO:0008143,GO:0008150,GO:0008152,GO:0009056,GO:0009057,GO:0009892,GO:0009987,GO:0010468,GO:0010605,GO:0010629,GO:0016070,GO:0016071,GO:0016604,GO:0019222,GO:…	K14396-ko03015 mRNA surveillance pathway;ko05164 Influenza A	KOG4209-Splicing factor RNPS1, SR protein superfamily[A]
gene:ENSRNA050029941	0	0	0.272762	1.34938	0	1.35844	Plant_SRP	Plant signal recognition particle RNA	-	-	-
gene:ENSRNA050029940	1.06797	1.92705	3.98667	1.50167	1.40593	2.52475	Plant_SRP	Plant signal recognition particle RNA	-	-	-
gene:Solyc08g079530.3	6.02946	2.35621	2.71465	2.93717	2.835	5.41586	-	Deoxyribodipyrimidine photo-lyase [Source:Projected from Arabidopsis thaliana (AT1G12370) UniProtKB/Swiss-Prot%3BAcc:Q9SB00]	GO:0000166,GO:0000719,GO:0003674,GO:0003824,GO:0003904,GO:0003913,GO:0005488,GO:0006139,GO:0006259,GO:0006281,GO:0006290,GO:0006725,GO:0006807,GO:0006950,GO:0006974,GO:0008150,GO:0008152,GO:0009314,GO:0009411,GO:0009416,GO:0009628,GO:0009650,GO:0009987,GO:0016829,GO:0016830,GO:0033554,GO:0034641,GO:0036094,GO:0043167,GO:0043168,GO:0043170,GO:0044237,GO:0044238,GO:0044260,GO:0046483,GO:0048037,GO:…	-	KOG0133-Deoxyribodipyrimidine photolyase/cryptochrome[LT]
gene:ENSRNA050029942	0	0.121946	0	0.202947	0.165973	0	Plant_SRP	Plant signal recognition particle RNA	-	-	-
gene:Solyc11g006490.2	1.84997	0.503978	0.538481	0.501558	0.651711	0.570785	-	-	-	-	-
gene:Solyc02g014540.2	0	0	0	0	0	0	-	-	GO:0003674,GO:0005198,GO:0005200,GO:0005575,GO:0005622,GO:0005623,GO:0005856,GO:0005884,GO:0005885,GO:0006996,GO:0007010,GO:0007015,GO:0008064,GO:0008150,GO:0009987,GO:0010638,GO:0015629,GO:0016043,GO:0030027,GO:0030029,GO:0030036,GO:0030424,GO:0030426,GO:0030427,GO:0030832,GO:0030833,GO:0030838,GO:0031252,GO:0031334,GO:0031941,GO:0032271,GO:0032273,GO:0032535,GO:0032956,GO:0032970,GO:0032991,GO:…	K05756-ko04144 Endocytosis;ko04810 Regulation of actin cytoskeleton;ko04666 Fc gamma R-mediated phagocytosis;ko05130 Pathogenic Escherichia coli infection;ko05132 Salmonella infection;ko05131 Shigellosis;ko05100 Bacterial invasion of epithelial cells	KOG3155-Actin-related protein Arp2/3 complex, subunit ARPC3[Z]
gene:Solyc02g078720.3	2.37458	1.63952	1.77248	1.90562	1.5254	1.25219	-	-	-	-	-
gene:ENSRNA050029946	0	0	0	0.089457	0	0	U6	U6 spliceosomal RNA	-	-	-
gene:Solyc01g079690.3	6.48024	3.82258	3.59063	3.59024	3.34942	3.21113	-	-	GO:0000003,GO:0000182,GO:0000228,GO:0000785,GO:0000790,GO:0000902,GO:0001085,GO:0001101,GO:0001102,GO:0003006,GO:0003674,GO:0003676,GO:0003677,GO:0003682,GO:0003690,GO:0003824,GO:0005488,GO:0005515,GO:0005575,GO:0005622,GO:0005623,GO:0005634,GO:0005694,GO:0005975,GO:0005984,GO:0005985,GO:0005987,GO:0006066,GO:0006139,GO:0006259,GO:0006260,GO:0006261,GO:0006281,GO:0006302,GO:0006310,GO:0006325,GO:…	-	KOG0386-Chromatin remodeling complex SWI/SNF, component SWI2 and related ATPases (DNA/RNA helicase superfamily)[BK]
gene:ENSRNA050029948	0	0	0	0	0	0	U5	U5 spliceosomal RNA	-	-	-
gene:Solyc11g008290.1	29.763	15.8331	18.153	19.7282	14.5261	19.4175	-	U11/U12 small nuclear ribonucleoprotein 31 kDa protein [Source:Projected from Arabidopsis thaliana (AT3G10400) UniProtKB/Swiss-Prot%3BAcc:Q9CAE4]	GO:0000375,GO:0000377,GO:0000398,GO:0003674,GO:0003676,GO:0003723,GO:0005488,GO:0005575,GO:0005622,GO:0005623,GO:0005634,GO:0005681,GO:0005689,GO:0006139,GO:0006396,GO:0006397,GO:0006725,GO:0006807,GO:0008150,GO:0008152,GO:0008380,GO:0009987,GO:0010467,GO:0016070,GO:0016071,GO:0032502,GO:0032991,GO:0034641,GO:0043170,GO:0043226,GO:0043227,GO:0043229,GO:0043231,GO:0044237,GO:0044238,GO:0044422,GO:…	-	KOG0109-RNA-binding protein LARK, contains RRM and retroviral-type Zn-finger domains[AR]
gene:Solyc01g067107.1	0	0	0	1.41427	0	2.21295	-	-	-	-	-
gene:Solyc03g005480.3	0.245257	0.149502	0.642648	0.85267	1.34199	0.662685	-	-	-	-	-
gene:Solyc07g064440.3	14.4521	9.28498	11.3137	9.78339	9.1414	10.2902	-	-	-	-	-
gene:Solyc07g066030.3	5.15024	2.5946	3.04253	3.63857	3.28717	4.15512	-	PA200 [Source:Projected from Arabidopsis thaliana (AT3G13330) UniProtKB/TrEMBL%3BAcc:A0A178VC52]	GO:0000502,GO:0003674,GO:0005488,GO:0005515,GO:0005575,GO:0005622,GO:0005623,GO:0005634,GO:0005737,GO:0005829,GO:0005839,GO:0006508,GO:0006807,GO:0008047,GO:0008150,GO:0008152,GO:0009056,GO:0009057,GO:0009893,GO:0009987,GO:0010498,GO:0010499,GO:0010604,GO:0010952,GO:0016504,GO:0019222,GO:0019538,GO:0030162,GO:0030163,GO:0030234,GO:0031323,GO:0031325,GO:0032268,GO:0032270,GO:0032991,GO:0042393,GO:…	K06699-ko03050 Proteasome	KOG1851-Uncharacterized conserved protein[S]
gene:Solyc12g036515.1	0	0	0	0	0	0	-	-	GO:0003674,GO:0003824,GO:0004497,GO:0005575,GO:0005622,GO:0005623,GO:0005737,GO:0005783,GO:0005789,GO:0008150,GO:0008152,GO:0012505,GO:0016020,GO:0016021,GO:0016491,GO:0016705,GO:0016709,GO:0030176,GO:0031224,GO:0031227,GO:0031984,GO:0042175,GO:0043226,GO:0043227,GO:0043229,GO:0043231,GO:0044422,GO:0044424,GO:0044425,GO:0044432,GO:0044444,GO:0044446,GO:0044464,GO:0050183,GO:0055114,GO:0098827	-	-
gene:Solyc09g018840.3	3.06383	1.10133	1.8593	1.9596	1.79082	2.15651	-	-	GO:0005575,GO:0005623,GO:0005886,GO:0006950,GO:0006952,GO:0008150,GO:0016020,GO:0044464,GO:0050896,GO:0071944	-	-
gene:Solyc08g082370.1	7.37989	4.47862	5.98637	5.20634	6.6845	6.26859	-	-	-	-	-
gene:Solyc06g074520.1	0	0	0	0	0	0	-	-	-	-	-
gene:Solyc06g072550.3	0	0	0	0.186771	0.058777	0	-	CASP-like protein [Source:UniProtKB/TrEMBL%3BAcc:K4C8X5]	-	-	-
gene:Solyc07g041170.2	0	0	0	0	0	0	-	-	GO:0005575,GO:0005576	-	-
gene:Solyc08g078753.1	4.23112	1.9886	1.97431	3.15903	2.26476	3.02298	-	-	-	-	-
gene:Solyc10g084440.2	9.94441	6.69789	8.20876	9.57408	7.66832	10.6231	-	-	-	-	-
gene:Solyc02g014860.3	0.284993	0.24617	0.289137	0.241816	0.332236	0.323194	-	Chaperone protein dnaJ C76%2C chloroplastic [Source:Projected from Arabidopsis thaliana (AT5G23240) UniProtKB/Swiss-Prot%3BAcc:Q9FMX6]	GO:0005575,GO:0005622,GO:0005623,GO:0005737,GO:0009507,GO:0009536,GO:0043226,GO:0043227,GO:0043229,GO:0043231,GO:0044424,GO:0044444,GO:0044464	-	KOG0716-Molecular chaperone (DnaJ superfamily)[O]
gene:Solyc08g016370.1	0	0	0	0	0	0	-	-	-	-	-
gene:Solyc02g067840.3	42.5766	35.6727	36.1722	32.8588	34.2307	34.615	-	-	-	-	-
gene:Solyc02g080500.3	23.5411	13.768	16.7806	16.3074	15.0828	15.915	-	-	GO:0005575,GO:0005623,GO:0005886,GO:0005911,GO:0009506,GO:0016020,GO:0030054,GO:0031224,GO:0031225,GO:0031226,GO:0044425,GO:0044459,GO:0044464,GO:0046658,GO:0055044,GO:0071944	-	-
gene:Solyc01g057410.1	0	0	0	0	0	0	-	-	-	-	-
gene:Solyc04g049910.3	11.5232	9.04582	12.6443	12.7213	10.2041	10.0471	-	Nuclear factor Y%2C subunit B1 [Source:Projected from Arabidopsis thaliana (AT2G38880) UniProtKB/TrEMBL%3BAcc:F4ITZ0]	GO:0005575,GO:0005622,GO:0005623,GO:0005634,GO:0043226,GO:0043227,GO:0043229,GO:0043231,GO:0044424,GO:0044464	K08065-ko04612 Antigen processing and presentation;ko05152 Tuberculosis;ko05166 HTLV-I infection	KOG0869-CCAAT-binding factor, subunit A (HAP3)[K]
gene:Solyc05g005650.2	1.71823	1.25393	1.18439	2.20548	1.69314	2.76769	-	-	-	-	-
gene:Solyc06g005590.3	8.82834	5.54906	7.36879	9.10248	6.25964	7.2956	-	-	GO:0000160,GO:0000228,GO:0000723,GO:0000781,GO:0000782,GO:0000783,GO:0000784,GO:0001101,GO:0003674,GO:0003676,GO:0003677,GO:0003690,GO:0003691,GO:0005488,GO:0005575,GO:0005622,GO:0005623,GO:0005634,GO:0005635,GO:0005694,GO:0005737,GO:0005886,GO:0006139,GO:0006259,GO:0006725,GO:0006807,GO:0006950,GO:0006970,GO:0006996,GO:0007154,GO:0007165,GO:0008150,GO:0008152,GO:0008301,GO:0009628,GO:0009651,GO:…	-	-
gene:Solyc06g050780.1	0	0	0	0	0	0	-	-	-	-	-
gene:Solyc10g085930.2	1.71899	1.19122	1.33562	1.07823	0.862449	1.15747	-	-	-	-	-
gene:Solyc02g080510.1	365.8	276.567	242.948	303.59	192.726	434.243	-	-	-	-	-
gene:Solyc01g087420.3	2.05143	0.664873	1.20903	2.32924	1.12223	1.69423	-	-	-	-	KOG4443-Putative transcription factor HALR/MLL3, involved in embryonic development[R]
gene:Solyc12g009560.2	46.397	92.3194	56.8926	59.4353	100.444	50.3813	-	EIN3-binding F-box protein 1 [Source:UniProtKB/TrEMBL%3BAcc:Q2PQJ1]	-	K14515-ko04016 MAPK signaling pathway - plant;ko04075 Plant hormone signal transduction	KOG4341-F-box protein containing LRR[R]
gene:Solyc08g081080.3	9.00593	4.63521	4.89128	4.97388	4.60031	6.30348	-	-	-	-	-
gene:Solyc04g007245.1	0	0	0	0	0	0	-	-	-	-	-
gene:Solyc08g007716.1	0	0	0	0	0	0	-	-	-	-	-
gene:Solyc05g054750.3	0.971252	1.19928	1.44608	1.46384	0.80816	1.69396	-	-	-	-	-
gene:Solyc02g070270.2	0	0	0	0	0	0.029743	-	-	-	-	KOG1286-Amino acid transporters[E]
gene:Solyc08g081090.1	0	0	0	0	0	0	-	-	GO:0000325,GO:0001101,GO:0003674,GO:0005215,GO:0005575,GO:0005622,GO:0005623,GO:0005737,GO:0005773,GO:0005774,GO:0006810,GO:0006811,GO:0006820,GO:0006950,GO:0006970,GO:0007154,GO:0008150,GO:0008509,GO:0008514,GO:0009266,GO:0009409,GO:0009414,GO:0009415,GO:0009605,GO:0009628,GO:0009651,GO:0009705,GO:0009987,GO:0009991,GO:0010035,GO:0015075,GO:0015711,GO:0016020,GO:0016021,GO:0022857,GO:0031090,GO:…	-	KOG0255-Synaptic vesicle transporter SVOP and related transporters (major facilitator superfamily)[R]
gene:Solyc08g078670.2	224.971	112.84	150.482	184.091	153.473	115.276	-	-	GO:0003674,GO:0003824,GO:0004175,GO:0004190,GO:0005575,GO:0005618,GO:0005623,GO:0006508,GO:0006807,GO:0008150,GO:0008152,GO:0008233,GO:0009056,GO:0009057,GO:0009505,GO:0016787,GO:0019538,GO:0030163,GO:0030312,GO:0043170,GO:0044238,GO:0044464,GO:0070001,GO:0070011,GO:0071704,GO:0071944,GO:0140096,GO:1901564,GO:1901565,GO:1901575	-	KOG1339-Aspartyl protease[O]
gene:Solyc11g006650.2	1.91463	0.50129	0.735828	0.799396	0.797455	0.884291	-	-	-	-	-
gene:Solyc02g031890.2	0	0	0	0	0	0	-	-	GO:0003674,GO:0005215,GO:0005575,GO:0006810,GO:0006811,GO:0006812,GO:0006813,GO:0008150,GO:0008324,GO:0009987,GO:0015075,GO:0015077,GO:0015079,GO:0015318,GO:0015672,GO:0016020,GO:0022857,GO:0022890,GO:0030001,GO:0034220,GO:0046873,GO:0051179,GO:0051234,GO:0055085,GO:0071804,GO:0071805,GO:0098655,GO:0098660,GO:0098662	-	-
gene:Solyc06g009260.3	4.74428	2.86719	3.15571	5.29714	3.87006	3.88637	-	-	-	-	-
gene:Solyc05g024410.3	6.7439	9.68609	6.32317	6.94068	8.87233	9.3417	-	-	-	-	-
gene:Solyc02g091170.3	0.170372	0.029297	0.026643	0	0	0.165569	-	-	GO:0001666,GO:0003674,GO:0003824,GO:0004672,GO:0004674,GO:0004712,GO:0005575,GO:0005622,GO:0005623,GO:0005737,GO:0005783,GO:0005789,GO:0006082,GO:0006464,GO:0006468,GO:0006629,GO:0006720,GO:0006721,GO:0006793,GO:0006796,GO:0006807,GO:0006950,GO:0007154,GO:0007165,GO:0008150,GO:0008152,GO:0008299,GO:0008610,GO:0009058,GO:0009628,GO:0009685,GO:0009686,GO:0009719,GO:0009723,GO:0009725,GO:0009743,GO:…	K06272-ko04510 Focal adhesion;ko03320 PPAR signaling pathway;ko04360 Axon guidance;ko05213 Endometrial cancer;ko05100 Bacterial invasion of epithelial cells	KOG1187-Serine/threonine protein kinase[T]
gene:Solyc07g008970.3	13.6109	6.07595	8.08146	9.95222	9.88639	12.4869	-	-	-	-	-
gene:Solyc01g090970.3	0.344607	0.14354	0.275053	0.137857	0	0.147114	-	-	-	-	-
gene:Solyc07g009385.1	0	0	0	0	0	0	-	-	-	-	-
gene:Solyc07g041683.1	0	0	0	0	0	0	-	-	-	-	-
gene:Solyc01g095120.3	36.4282	40.1168	35.6623	35.9874	34.0041	43.1879	-	-	GO:0005575,GO:0005622,GO:0005623,GO:0005737,GO:0044424,GO:0044464	-	-
gene:Solyc12g015650.2	3.3478	1.81281	2.12463	2.49555	1.60297	2.30636	-	-	GO:0005575,GO:0005622,GO:0005623,GO:0005634,GO:0043226,GO:0043227,GO:0043229,GO:0043231,GO:0044424,GO:0044464	-	KOG4224-Armadillo repeat protein VAC8 required for vacuole fusion, inheritance and cytosol-to-vacuole protein targeting[U]
gene:Solyc01g100420.3	7.26012	6.50981	4.65275	5.38538	5.31866	6.11477	-	Peptide chain release factor PrfB2%2C chloroplastic [Source:Projected from Arabidopsis thaliana (AT1G56350) UniProtKB/Swiss-Prot%3BAcc:F4I532]	-	-	KOG2726-Mitochondrial polypeptide chain release factor[J]
gene:Solyc11g020351.1	0	0	0	0	0	0	-	-	GO:0003674,GO:0003824,GO:0005575,GO:0005622,GO:0005623,GO:0005634,GO:0005737,GO:0005739,GO:0006139,GO:0006396,GO:0006399,GO:0006400,GO:0006725,GO:0006807,GO:0008033,GO:0008150,GO:0008152,GO:0009058,GO:0009308,GO:0009451,GO:0009536,GO:0009690,GO:0009691,GO:0009824,GO:0009987,GO:0010467,GO:0010817,GO:0016070,GO:0016740,GO:0016765,GO:0034470,GO:0034641,GO:0034660,GO:0034754,GO:0042445,GO:0042446,GO:…	K10760-ko00908 Zeatin biosynthesis	KOG1384-tRNA delta(2)-isopentenylpyrophosphate transferase[J]
gene:Solyc12g005785.1	0	0	0	0	0	0	-	-	-	K00430-ko00940 Phenylpropanoid biosynthesis	-
gene:Solyc05g013870.3	8.72936	8.48352	6.14557	7.02996	8.39631	13.2307	-	-	GO:0003674,GO:0005488,GO:0005515,GO:0008150,GO:0009888,GO:0010087,GO:0010088,GO:0032502,GO:0042802,GO:0042803,GO:0043621,GO:0046983,GO:0048856	-	-
gene:Solyc11g070170.2	18.9137	13.9752	10.9141	11.5404	12.0807	16.3685	-	-	-	-	KOG1165-Casein kinase (serine/threonine/tyrosine protein kinase)[T]
gene:ENSRNA050028709	0	0	0	0	0	0	tRNA-Val	tRNA-Val for anticodon CAC	-	-	-
gene:Solyc04g054320.3	23.6964	16.1166	23.0471	20.7939	16.8381	21.9521	-	Leucine-zipper transcription factor [Source:UniProtKB/TrEMBL%3BAcc:Q94EX6]	-	K14431-ko04075 Plant hormone signal transduction	-
gene:Solyc03g113810.1	0	0	0	0	0	0	-	-	-	-	-
gene:Solyc05g016253.1	0.611355	0	0.661598	0.823671	0.537217	0.628182	-	-	-	-	KOG0723-Molecular chaperone (DnaJ superfamily)[O]
gene:ENSRNA050028700	0	0	0	0	0	0	tRNA-Thr	tRNA-Thr for anticodon AGU	-	-	-
gene:ENSRNA050028702	0	0	0	0	0	0	tRNA-Tyr	tRNA-Tyr for anticodon GUA	-	-	-
gene:Solyc05g017990.3	23.5549	11.4047	10.8888	13.0299	10.8697	17.7128	-	-	GO:0000154,GO:0000451,GO:0000453,GO:0001510,GO:0003674,GO:0003824,GO:0005575,GO:0005622,GO:0005623,GO:0005737,GO:0005739,GO:0006139,GO:0006364,GO:0006396,GO:0006725,GO:0006807,GO:0008150,GO:0008152,GO:0008168,GO:0008171,GO:0008173,GO:0008649,GO:0008757,GO:0009451,GO:0009987,GO:0010467,GO:0016070,GO:0016072,GO:0016435,GO:0016740,GO:0016741,GO:0022613,GO:0031167,GO:0032259,GO:0034470,GO:0034641,GO:…	-	KOG0838-RNA Methylase, SpoU family[A]
gene:Solyc12g089295.1	0	0.025197	0	0	0	0	-	-	-	-	-
gene:ENSRNA050028705	0	0	0	0	0	0	tRNA-Arg	tRNA-Arg for anticodon CCU	-	-	-
gene:ENSRNA050028707	0	0	0	0	0	0	tRNA-Leu	tRNA-Leu for anticodon UAG	-	-	-
gene:Solyc01g017200.2	0	0	0	0	0	0	-	-	-	K01963-ko01200 Carbon metabolism;ko01212 Fatty acid metabolism;ko00620 Pyruvate metabolism;ko00640 Propanoate metabolism;ko00720 Carbon fixation pathways in prokaryotes;ko00061 Fatty acid biosynthesis;ko00253 Tetracycline biosynthesis	-
gene:Solyc11g032120.2	0	0	0	0	0	0	-	-	-	-	-
gene:Solyc07g008865.1	0	0	0	0	0	0	-	-	-	-	-
gene:Solyc02g070390.3	5.02109	3.35841	3.79529	3.91768	3.40462	4.01557	-	Protein PLASTID TRANSCRIPTIONALLY ACTIVE 12%2C chloroplastic [Source:Projected from Arabidopsis thaliana (AT2G34640) UniProtKB/Swiss-Prot%3BAcc:F4IHY7]	GO:0000229,GO:0000427,GO:0000428,GO:0003674,GO:0003676,GO:0003677,GO:0003697,GO:0003723,GO:0003727,GO:0005488,GO:0005575,GO:0005622,GO:0005623,GO:0005634,GO:0005694,GO:0005737,GO:0006139,GO:0006351,GO:0006355,GO:0006725,GO:0006807,GO:0008150,GO:0008152,GO:0009058,GO:0009059,GO:0009295,GO:0009314,GO:0009416,GO:0009507,GO:0009508,GO:0009532,GO:0009536,GO:0009628,GO:0009637,GO:0009639,GO:0009889,GO:…	-	-
gene:Solyc05g013280.3	4.72051	2.9139	3.46423	3.5981	3.64766	3.97773	-	-	-	K13453-ko04626 Plant-pathogen interaction	KOG4658-Apoptotic ATPase[T]
gene:Solyc05g015880.3	0	0	0	0	0	0.06216	-	-	GO:0005575,GO:0005622,GO:0005623,GO:0005634,GO:0005886,GO:0008150,GO:0010817,GO:0016020,GO:0032879,GO:0043226,GO:0043227,GO:0043229,GO:0043231,GO:0044424,GO:0044464,GO:0050789,GO:0051049,GO:0065007,GO:0065008,GO:0071944,GO:2000012	-	-
gene:Solyc09g008150.2	2.79278	1.84032	1.56231	1.48985	1.62244	1.84159	-	Transcription initiation factor TFIID subunit 8 [Source:Projected from Arabidopsis thaliana (AT4G34340) UniProtKB/Swiss-Prot%3BAcc:Q9SYZ9]	-	K14649-ko03022 Basal transcription factors	KOG2389-Predicted bromodomain transcription factor[K]
gene:Solyc07g062640.3	12.7344	8.8567	9.35753	9.62527	8.81227	9.25251	-	-	-	-	-
gene:Solyc11g007510.2	8.62777	7.14983	7.91684	10.3406	8.68528	7.15943	-	-	-	-	-
gene:Solyc11g030600.3	10.15	4.27152	4.93331	6.00177	5.33438	7.66671	-	DNA (cytosine-5)-methyltransferase [Source:UniProtKB/TrEMBL%3BAcc:K4D7J6]	GO:0000003,GO:0000278,GO:0000281,GO:0000910,GO:0003006,GO:0003674,GO:0003824,GO:0006139,GO:0006259,GO:0006304,GO:0006305,GO:0006306,GO:0006349,GO:0006725,GO:0006807,GO:0007049,GO:0007275,GO:0008150,GO:0008152,GO:0008168,GO:0008356,GO:0009292,GO:0009294,GO:0009790,GO:0009791,GO:0009793,GO:0009892,GO:0009909,GO:0009910,GO:0009987,GO:0010069,GO:0010070,GO:0010154,GO:0010216,GO:0010424,GO:0010468,GO:…	K00558-ko00270 Cysteine and methionine metabolism;ko05206 MicroRNAs in cancer	-
gene:Solyc02g064990.3	6.91187	3.73352	4.73677	5.14026	3.59276	4.63673	-	-	-	-	-
gene:Solyc01g087565.1	0	0	0	0	0	0	-	-	-	-	-
gene:Solyc12g098920.2	32.0935	27.4545	38.01	31.3287	29.2772	32.7503	-	Ca2+-activated RelA/spot-like protein [Source:Projected from Arabidopsis thaliana (AT3G17470) UniProtKB/TrEMBL%3BAcc:A0A1I9LR76]	GO:0003674,GO:0003824,GO:0005575,GO:0005622,GO:0005623,GO:0005737,GO:0008728,GO:0009507,GO:0009536,GO:0016740,GO:0016772,GO:0016778,GO:0043226,GO:0043227,GO:0043229,GO:0043231,GO:0044424,GO:0044444,GO:0044464	K00951-ko00230 Purine metabolism	KOG1157-Predicted guanosine polyphosphate pyrophosphohydrolase/synthase[T]
gene:Solyc07g066150.1	743.91	1086.6	870.187	744.971	772.772	1385.08	-	Photosystem I reaction center subunit V%2C chloroplastic [Source:Projected from Arabidopsis thaliana (AT1G55670) UniProtKB/Swiss-Prot%3BAcc:Q9S7N7]	-	K08905-ko00195 Photosynthesis	-
gene:Solyc04g009730.3	2.17946	1.00136	1.23162	1.02441	1.29263	1.46691	-	-	GO:0003674,GO:0003676,GO:0003723,GO:0003824,GO:0004518,GO:0004519,GO:0005488,GO:0005575,GO:0005622,GO:0005623,GO:0005737,GO:0006139,GO:0006725,GO:0006807,GO:0008150,GO:0008152,GO:0009451,GO:0009507,GO:0009536,GO:0009987,GO:0016070,GO:0016787,GO:0016788,GO:0034641,GO:0043170,GO:0043226,GO:0043227,GO:0043229,GO:0043231,GO:0043412,GO:0044237,GO:0044238,GO:0044424,GO:0044444,GO:0044464,GO:0046483,GO:…	-	-
gene:Solyc01g005820.3	262.332	260.314	229.76	224.07	290.586	246.413	-	-	GO:0000245,GO:0000375,GO:0000377,GO:0000398,GO:0003674,GO:0003676,GO:0003723,GO:0003729,GO:0005488,GO:0005515,GO:0005575,GO:0005622,GO:0005623,GO:0005634,GO:0005654,GO:0005730,GO:0005737,GO:0005829,GO:0005886,GO:0006139,GO:0006355,GO:0006376,GO:0006396,GO:0006397,GO:0006725,GO:0006807,GO:0006810,GO:0008150,GO:0008152,GO:0008380,GO:0009889,GO:0009892,GO:0009987,GO:0010467,GO:0010468,GO:0010556,GO:…	K12900-ko03040 Spliceosome	-
gene:Solyc02g062520.3	15.1766	12.3508	12.1429	13.2225	11.9307	14.4536	-	-	GO:0000154,GO:0000455,GO:0001522,GO:0003674,GO:0003824,GO:0006139,GO:0006364,GO:0006396,GO:0006399,GO:0006400,GO:0006725,GO:0006807,GO:0008033,GO:0008150,GO:0008152,GO:0009451,GO:0009982,GO:0009987,GO:0010467,GO:0016070,GO:0016072,GO:0016853,GO:0016866,GO:0022613,GO:0031118,GO:0031119,GO:0034470,GO:0034641,GO:0034660,GO:0042254,GO:0043170,GO:0043412,GO:0044085,GO:0044237,GO:0044238,GO:0046483,GO:…	-	KOG1919-RNA pseudouridylate synthases[A]
gene:Solyc06g035610.3	26.8737	12.6866	7.14393	10.0949	8.4848	7.68058	-	-	-	-	KOG0148-Apoptosis-promoting RNA-binding protein TIA-1/TIAR (RRM superfamily)[AJ]
gene:Solyc01g103245.1	21.0812	10.9611	15.8351	23.3368	16.0887	18.5881	-	-	-	-	KOG1946-RNA polymerase I transcription factor UAF[K]
gene:Solyc11g021190.1	0	0	0	0.064308	0	0	-	-	GO:0005575,GO:0005622,GO:0005623,GO:0005737,GO:0009507,GO:0009536,GO:0043226,GO:0043227,GO:0043229,GO:0043231,GO:0044424,GO:0044444,GO:0044464	K05577-ko00190 Oxidative phosphorylation	KOG4668-NADH dehydrogenase subunits 2, 5, and related proteins[C]
gene:Solyc06g048470.3	7.11917	3.7321	5.39705	5.90219	4.91422	7.75535	-	-	-	-	-
gene:Solyc01g097430.3	0	0	0	0	0	0	-	-	GO:0003674,GO:0003824,GO:0005215,GO:0005575,GO:0005622,GO:0005623,GO:0005737,GO:0005773,GO:0005775,GO:0005886,GO:0006810,GO:0007034,GO:0007275,GO:0008150,GO:0009555,GO:0009653,GO:0009987,GO:0010208,GO:0010927,GO:0015399,GO:0015405,GO:0015893,GO:0016020,GO:0016021,GO:0016043,GO:0016462,GO:0016787,GO:0016817,GO:0016818,GO:0016887,GO:0017111,GO:0022607,GO:0022804,GO:0022857,GO:0030198,GO:0031224,GO:…	-	KOG0061-Transporter, ABC superfamily (Breast cancer resistance protein)[Q]
gene:Solyc02g061870.1	0.287394	0.067247	3.74324	2.84594	1.85814	4.66952	-	-	-	-	-
gene:Solyc04g007400.3	4.87747	3.38732	2.68953	2.91439	2.54583	5.71895	-	-	GO:0003674,GO:0003824,GO:0004672,GO:0004674,GO:0005575,GO:0005623,GO:0005886,GO:0006464,GO:0006468,GO:0006793,GO:0006796,GO:0006807,GO:0007154,GO:0007165,GO:0007166,GO:0008150,GO:0008152,GO:0009987,GO:0016020,GO:0016301,GO:0016310,GO:0016740,GO:0016772,GO:0016773,GO:0019538,GO:0023052,GO:0036211,GO:0043170,GO:0043412,GO:0044237,GO:0044238,GO:0044260,GO:0044267,GO:0044464,GO:0050789,GO:0050794,GO:…	-	KOG1187-Serine/threonine protein kinase[T]
gene:Solyc10g079320.2	0	0	0	0	0	0	-	-	GO:0000003,GO:0003006,GO:0003674,GO:0003824,GO:0006464,GO:0006486,GO:0006725,GO:0006807,GO:0007275,GO:0008150,GO:0008152,GO:0008194,GO:0009058,GO:0009059,GO:0009100,GO:0009101,GO:0009308,GO:0009653,GO:0009690,GO:0009791,GO:0009888,GO:0009889,GO:0009908,GO:0009965,GO:0009987,GO:0010015,GO:0010016,GO:0010073,GO:0010075,GO:0010083,GO:0010154,GO:0010380,GO:0010817,GO:0016740,GO:0016757,GO:0016758,GO:…	K13495-ko00908 Zeatin biosynthesis	KOG1192-UDP-glucuronosyl and UDP-glucosyl transferase[GC]
gene:Solyc08g078203.1	69.3979	75.3891	90.5348	83.6145	78.8476	70.769	-	-	-	-	KOG0324-Uncharacterized conserved protein[S]
gene:Solyc02g021640.3	21.055	15.9259	16.0563	14.8129	14.4713	16.9062	-	-	GO:0005575,GO:0005623,GO:0005886,GO:0016020,GO:0044464,GO:0071944	-	-
gene:Solyc02g088840.3	0.058979	0.029131	0	0	0	0.027771	-	-	-	-	-
gene:Solyc03g005250.3	19.3392	17.6711	14.929	15.3909	15.3631	19.6951	-	-	GO:0000103,GO:0001887,GO:0003674,GO:0003824,GO:0004020,GO:0004779,GO:0004781,GO:0005575,GO:0005622,GO:0005623,GO:0005737,GO:0005739,GO:0005886,GO:0006790,GO:0006793,GO:0006796,GO:0006950,GO:0007154,GO:0008150,GO:0008152,GO:0009267,GO:0009507,GO:0009532,GO:0009536,GO:0009570,GO:0009605,GO:0009719,GO:0009725,GO:0009735,GO:0009970,GO:0009987,GO:0009991,GO:0010033,GO:0010035,GO:0010038,GO:0016020,GO:…	K13811-ko00920 Sulfur metabolism;ko00230 Purine metabolism;ko00450 Selenocompound metabolism;ko00261 Monobactam biosynthesis	KOG4238-Bifunctional ATP sulfurylase/adenosine 5'-phosphosulfate kinase[F]
gene:Solyc01g005710.2	0.86282	0	0.206604	0.202765	0.373558	0.205856	-	-	-	-	-
gene:Solyc01g103170.3	7.3598	2.26938	4.96342	4.46424	2.90635	3.13915	-	-	-	-	-
gene:Solyc09g005110.3	1.44777	1.02114	0.831627	0.741197	0.781592	1.04806	-	-	GO:0001666,GO:0003674,GO:0003824,GO:0005575,GO:0005622,GO:0005623,GO:0005737,GO:0005829,GO:0006950,GO:0008150,GO:0009628,GO:0016020,GO:0016829,GO:0016830,GO:0016831,GO:0034059,GO:0036293,GO:0044424,GO:0044444,GO:0044464,GO:0050896,GO:0070482	K01568-ko00010 Glycolysis / Gluconeogenesis	KOG1184-Thiamine pyrophosphate-requiring enzyme[EH]
gene:Solyc12g019570.2	4.02371	1.54214	1.71042	3.46346	2.18872	2.9255	-	-	-	-	KOG1282-Serine carboxypeptidases (lysosomal cathepsin A)[OE]
gene:Solyc03g005240.2	0	0	0	0	0	0	-	-	GO:0005513,GO:0007154,GO:0007165,GO:0008150,GO:0009593,GO:0009987,GO:0010035,GO:0010038,GO:0019722,GO:0019932,GO:0023052,GO:0035556,GO:0042221,GO:0050789,GO:0050794,GO:0050896,GO:0051592,GO:0051606,GO:0051716,GO:0065007	K13448-ko04626 Plant-pathogen interaction	KOG0027-Calmodulin and related proteins (EF-Hand superfamily)[T]
gene:Solyc03g122310.3	148.845	180.904	178.68	161.534	174.347	166.335	-	-	GO:0001101,GO:0003674,GO:0003824,GO:0004029,GO:0005575,GO:0005622,GO:0005623,GO:0005737,GO:0005829,GO:0006081,GO:0006950,GO:0006970,GO:0008150,GO:0008152,GO:0009269,GO:0009414,GO:0009415,GO:0009628,GO:0009651,GO:0009719,GO:0009725,GO:0009737,GO:0009987,GO:0010033,GO:0010035,GO:0016491,GO:0016620,GO:0016903,GO:0033993,GO:0042221,GO:0044237,GO:0044424,GO:0044444,GO:0044464,GO:0050896,GO:0055114,GO:…	K14085-ko01230 Biosynthesis of amino acids;ko00010 Glycolysis / Gluconeogenesis;ko00053 Ascorbate and aldarate metabolism;ko00620 Pyruvate metabolism;ko00071 Fatty acid degradation;ko00561 Glycerolipid metabolism;ko00260 Glycine, serine and threonine metabolism;ko00280 Valine, leucine and isoleucine degradation;ko00300 Lysine biosynthesis;ko00310 Lysine degradation;ko00330 Arginine and proline me…	KOG2453-Aldehyde dehydrogenase[C]
gene:Solyc09g042570.1	0	0	0	0	0	0	-	-	-	-	-
gene:Solyc04g005260.2	0	0	0	0	0	0	-	-	-	K01246-ko03410 Base excision repair	-
gene:Solyc01g088170.3	6.66165	2.689	3.59787	3.99046	3.3261	4.4665	-	-	GO:0000166,GO:0003674,GO:0003824,GO:0004031,GO:0005488,GO:0008150,GO:0008152,GO:0009058,GO:0009850,GO:0009851,GO:0009987,GO:0010817,GO:0016491,GO:0016623,GO:0016903,GO:0018488,GO:0036094,GO:0042445,GO:0042446,GO:0043167,GO:0043168,GO:0043546,GO:0044237,GO:0044249,GO:0048037,GO:0050302,GO:0050660,GO:0050662,GO:0055114,GO:0065007,GO:0065008,GO:0071949,GO:0097159,GO:1901265,GO:1901363	K09842-ko00906 Carotenoid biosynthesis	KOG0430-Xanthine dehydrogenase[F]
gene:Solyc02g093910.3	3.55458	4.16038	4.56926	4.10936	3.74167	4.62346	-	-	GO:0000151,GO:0003674,GO:0005488,GO:0005515,GO:0005575,GO:0005622,GO:0005623,GO:0005737,GO:0005768,GO:0005794,GO:0005802,GO:0006091,GO:0006508,GO:0006511,GO:0006807,GO:0008150,GO:0008152,GO:0009056,GO:0009057,GO:0009061,GO:0009987,GO:0010498,GO:0012505,GO:0015980,GO:0019005,GO:0019222,GO:0019538,GO:0019899,GO:0019941,GO:0030162,GO:0030163,GO:0031410,GO:0031461,GO:0031625,GO:0031982,GO:0031984,GO:…	-	KOG4441-Proteins containing BTB/POZ and Kelch domains, involved in regulatory/signal transduction processes[TR]
gene:Solyc03g121590.3	153.828	152.855	102.874	109.189	158.337	115.785	-	-	GO:0000166,GO:0000902,GO:0001882,GO:0001883,GO:0003674,GO:0005488,GO:0005525,GO:0005575,GO:0005622,GO:0005623,GO:0005737,GO:0005773,GO:0005774,GO:0005783,GO:0005886,GO:0006810,GO:0006888,GO:0006996,GO:0007010,GO:0007275,GO:0008150,GO:0009653,GO:0009826,GO:0009832,GO:0009888,GO:0009932,GO:0009987,GO:0010015,GO:0010053,GO:0012505,GO:0016020,GO:0016043,GO:0016049,GO:0016192,GO:0017076,GO:0019001,GO:…	-	KOG2203-GTP-binding protein[R]
gene:Solyc05g007390.1	0	0	0	0	0	0	-	-	-	-	-
gene:Solyc07g062490.1	5.87652	1.73453	1.83383	2.04392	0.959048	9.34132	-	-	GO:0005575,GO:0005576,GO:0005618,GO:0005622,GO:0005623,GO:0005737,GO:0005773,GO:0005774,GO:0005794,GO:0005829,GO:0006810,GO:0006833,GO:0008150,GO:0009505,GO:0012505,GO:0016020,GO:0030312,GO:0031090,GO:0042044,GO:0043226,GO:0043227,GO:0043229,GO:0043231,GO:0044422,GO:0044424,GO:0044437,GO:0044444,GO:0044446,GO:0044464,GO:0048046,GO:0051179,GO:0051234,GO:0071944,GO:0098588,GO:0098805	-	-
gene:Solyc06g064930.2	0	0	0	0	0	0	-	-	GO:0003674,GO:0005488,GO:0005575,GO:0005622,GO:0005623,GO:0005737,GO:0005773,GO:0005774,GO:0008150,GO:0009605,GO:0009607,GO:0009617,GO:0016020,GO:0030246,GO:0031090,GO:0043207,GO:0043226,GO:0043227,GO:0043229,GO:0043231,GO:0044422,GO:0044424,GO:0044437,GO:0044444,GO:0044446,GO:0044464,GO:0050896,GO:0051704,GO:0051707,GO:0098588,GO:0098805	-	-
gene:Solyc10g050460.1	0	0.136316	0.267792	0	0.086172	0	-	-	-	-	-
gene:Solyc12g035828.1	0	0	0	0	0	0	-	-	GO:0000027,GO:0000313,GO:0000315,GO:0002181,GO:0003674,GO:0003676,GO:0003723,GO:0003735,GO:0005198,GO:0005488,GO:0005575,GO:0005622,GO:0005623,GO:0005737,GO:0005739,GO:0005759,GO:0005761,GO:0005762,GO:0005829,GO:0005840,GO:0006412,GO:0006518,GO:0006807,GO:0006996,GO:0008150,GO:0008152,GO:0008270,GO:0009058,GO:0009059,GO:0009507,GO:0009536,GO:0009987,GO:0010467,GO:0015934,GO:0016043,GO:0019538,GO:…	K02892-ko03010 Ribosome	-
gene:Solyc04g077790.3	20.5549	14.2739	16.0518	13.9254	14.0364	17.8284	-	GPN-loop GTPase 2 [Source:UniProtKB/TrEMBL%3BAcc:K4BUL6]	GO:0000003,GO:0003006,GO:0003674,GO:0003824,GO:0003924,GO:0005575,GO:0005622,GO:0005623,GO:0005737,GO:0005856,GO:0005874,GO:0006996,GO:0007275,GO:0008150,GO:0009657,GO:0009658,GO:0009790,GO:0009791,GO:0009793,GO:0009888,GO:0009987,GO:0010154,GO:0015630,GO:0016043,GO:0016462,GO:0016787,GO:0016817,GO:0016818,GO:0017111,GO:0022414,GO:0032501,GO:0032502,GO:0043226,GO:0043228,GO:0043229,GO:0043232,GO:…	-	KOG1533-Predicted GTPase[R]
gene:Solyc01g107230.2	0	0.16856	0.391183	0.657311	0	0	-	-	-	-	-
gene:Solyc12g049340.2	0	0	0	0	0	0	-	-	-	K15397-ko00062 Fatty acid elongation	-
gene:Solyc02g077640.1	0	0	0	0	0	0	-	-	GO:0000325,GO:0005575,GO:0005622,GO:0005623,GO:0005737,GO:0005773,GO:0005774,GO:0005783,GO:0007275,GO:0007568,GO:0008150,GO:0009507,GO:0009536,GO:0009705,GO:0009838,GO:0009987,GO:0010256,GO:0012505,GO:0016020,GO:0016043,GO:0031090,GO:0032501,GO:0032502,GO:0043226,GO:0043227,GO:0043229,GO:0043231,GO:0044422,GO:0044424,GO:0044437,GO:0044444,GO:0044446,GO:0044464,GO:0048731,GO:0048856,GO:0071840,GO:…	-	-
gene:Solyc04g017655.1	0	0	0	0	0	0	-	-	-	-	-
gene:Solyc06g009940.1	0.383221	0	0.031656	0.139368	0.220122	0.372728	-	-	GO:0005575,GO:0005622,GO:0005623,GO:0005737,GO:0008150,GO:0008152,GO:0009507,GO:0009526,GO:0009532,GO:0009534,GO:0009535,GO:0009536,GO:0009570,GO:0009579,GO:0009941,GO:0009987,GO:0010287,GO:0015979,GO:0016020,GO:0031967,GO:0031975,GO:0031976,GO:0031984,GO:0034357,GO:0042651,GO:0043226,GO:0043227,GO:0043229,GO:0043231,GO:0044237,GO:0044422,GO:0044424,GO:0044434,GO:0044435,GO:0044436,GO:0044444,GO:…	K02689-ko00195 Photosynthesis	-
gene:Solyc03g119225.1	0	0	0	0	0	0	-	-	-	-	-
gene:Solyc08g068380.3	1.32341	0.911285	1.28217	0.987976	0.741608	1.08773	-	-	-	-	-
gene:Solyc03g031495.1	0	0	0	0	0	0	-	-	-	-	-
gene:Solyc02g086408.1	0	0	0	0	0	0	-	-	-	-	-
gene:Solyc04g082800.3	27.0148	17.2737	17.1517	15.9445	14.9166	20.8859	-	-	-	-	-
gene:Solyc10g050620.1	0	0	0	0	0	0	-	-	-	-	-
gene:Solyc12g017927.1	0	0	0	0	0	0	-	-	-	-	-
gene:Solyc02g089493.1	0.35807	0.501005	0.12479	0.919337	0.193325	0.549008	-	-	GO:0000003,GO:0003006,GO:0003674,GO:0003700,GO:0005488,GO:0005515,GO:0005575,GO:0005622,GO:0005623,GO:0005634,GO:0006355,GO:0006996,GO:0007154,GO:0007165,GO:0007275,GO:0008150,GO:0009314,GO:0009416,GO:0009628,GO:0009639,GO:0009657,GO:0009658,GO:0009791,GO:0009889,GO:0009908,GO:0009909,GO:0009987,GO:0010017,GO:0010018,GO:0010218,GO:0010468,GO:0010556,GO:0016043,GO:0019219,GO:0019222,GO:0022414,GO:…	-	KOG1601-GATA-4/5/6 transcription factors[K]
gene:Solyc11g069380.2	185.409	123.256	133.81	120.951	109.507	138.535	-	GcpE [Source:UniProtKB/TrEMBL%3BAcc:Q8GZR6]	-	K03526-ko00900 Terpenoid backbone biosynthesis	-
gene:Solyc05g008630.3	6.12826	3.42214	2.96942	4.96303	3.51657	4.82016	-	-	-	-	-
gene:Solyc09g061280.3	4.51061	2.93804	3.41584	3.44523	3.06998	2.54876	-	-	GO:0000079,GO:0001932,GO:0001933,GO:0003674,GO:0003676,GO:0003677,GO:0003682,GO:0005488,GO:0006275,GO:0006469,GO:0008150,GO:0009889,GO:0009891,GO:0009892,GO:0009893,GO:0010556,GO:0010557,GO:0010563,GO:0010564,GO:0010604,GO:0010605,GO:0019219,GO:0019220,GO:0019222,GO:0031323,GO:0031324,GO:0031325,GO:0031326,GO:0031328,GO:0031399,GO:0031400,GO:0031490,GO:0032268,GO:0032269,GO:0032875,GO:0032877,GO:…	-	-
gene:Solyc11g044690.1	0	0	0	0	0	0	-	-	GO:0003674,GO:0005215,GO:0005575,GO:0005622,GO:0005623,GO:0005737,GO:0006810,GO:0008104,GO:0008150,GO:0008565,GO:0009507,GO:0009526,GO:0009528,GO:0009536,GO:0009706,GO:0009941,GO:0015031,GO:0015833,GO:0016020,GO:0019866,GO:0031090,GO:0031967,GO:0031969,GO:0031975,GO:0033036,GO:0042170,GO:0042886,GO:0043226,GO:0043227,GO:0043229,GO:0043231,GO:0044422,GO:0044424,GO:0044434,GO:0044435,GO:0044444,GO:…	-	-
gene:Solyc10g019095.1	0	0	0	0	0	0	-	-	-	-	-
gene:Solyc05g007740.2	6.50352	2.75947	3.86164	3.46447	3.23298	4.28077	-	-	GO:0003674,GO:0003676,GO:0003723,GO:0003824,GO:0004518,GO:0004519,GO:0005488,GO:0005575,GO:0005622,GO:0005623,GO:0006139,GO:0006725,GO:0006807,GO:0008150,GO:0008152,GO:0009451,GO:0009987,GO:0016070,GO:0016787,GO:0016788,GO:0034641,GO:0043170,GO:0043226,GO:0043227,GO:0043229,GO:0043231,GO:0043412,GO:0044237,GO:0044238,GO:0044424,GO:0044464,GO:0046483,GO:0071704,GO:0090304,GO:0090305,GO:0097159,GO:…	-	-
gene:Solyc10g055010.2	0	0	0	0	0	0	-	-	GO:0002831,GO:0003674,GO:0003712,GO:0003713,GO:0005575,GO:0005622,GO:0005623,GO:0005634,GO:0005654,GO:0006139,GO:0006351,GO:0006355,GO:0006357,GO:0006366,GO:0006396,GO:0006725,GO:0006807,GO:0008150,GO:0008152,GO:0009058,GO:0009059,GO:0009889,GO:0009891,GO:0009892,GO:0009893,GO:0009966,GO:0009987,GO:0010033,GO:0010467,GO:0010468,GO:0010556,GO:0010557,GO:0010604,GO:0010605,GO:0010608,GO:0010628,GO:…	-	-
gene:Solyc10g076690.2	25.0393	16.6708	17.978	17.9126	16.4978	18.9051	-	-	GO:0001067,GO:0003674,GO:0003676,GO:0003677,GO:0005488,GO:0005515,GO:0005575,GO:0005622,GO:0005623,GO:0005634,GO:0035064,GO:0042393,GO:0043226,GO:0043227,GO:0043229,GO:0043231,GO:0043565,GO:0044212,GO:0044424,GO:0044464,GO:0097159,GO:0140030,GO:0140034,GO:1901363	-	KOG1632-Uncharacterized PHD Zn-finger protein[R]
gene:Solyc08g006917.1	0.01511	0.011466	0.028206	0.005793	0.000214	0.027181	-	-	-	-	-
gene:Solyc01g065620.1	0	0	0	0	0	0	-	-	-	K05575-ko00190 Oxidative phosphorylation	-
gene:Solyc08g083370.3	0.549293	3.33798	0.12371	0.343492	0.858621	0.236954	-	-	GO:0003674,GO:0003824,GO:0004427,GO:0016462,GO:0016787,GO:0016817,GO:0016818	K01507-ko00190 Oxidative phosphorylation	KOG1626-Inorganic pyrophosphatase/Nucleosome remodeling factor, subunit NURF38[C]
gene:Solyc02g088190.3	9.72675	5.53502	5.56887	7.09991	12.6845	5.94833	-	Myb domain protein 106 [Source:Projected from Arabidopsis thaliana (AT3G01140) UniProtKB/TrEMBL%3BAcc:F4J2A8]	-	-	KOG0048-Transcription factor, Myb superfamily[K]
gene:Solyc03g097080.3	0.981007	0.389017	0.643843	1.00682	0.965515	0.67349	-	-	-	-	-
gene:Solyc06g066520.1	8.4228	3.00587	0.838748	3.15595	3.14068	4.23936	-	-	-	-	-
gene:Solyc11g039370.2	0	0	0	0	0	0	-	-	-	-	-
gene:Solyc05g046395.1	0.168019	0.136224	0.189151	0.126422	0.136074	0.137509	-	-	-	-	-
gene:Solyc06g073700.3	89.0275	85.6608	90.2008	89.471	74.572	90.1777	-	U6 snRNA-associated Sm-like protein LSm8 [Source:UniProtKB/TrEMBL%3BAcc:K4C988]	-	K12627-ko03040 Spliceosome;ko03018 RNA degradation	KOG1784-Small Nuclear ribonucleoprotein splicing factor[A]
gene:Solyc05g012190.3	4.88369	3.52465	3.83299	3.77489	3.54963	3.64393	-	Cell division control protein 48 homolog B [Source:Projected from Arabidopsis thaliana (AT2G03670) UniProtKB/Swiss-Prot%3BAcc:Q9ZPR1]	-	-	KOG0730-AAA+-type ATPase[O]
gene:Solyc01g081325.1	0	0	0	0	0	0	-	-	-	-	-
gene:Solyc06g062920.3	42.343	40.7208	9.00215	9.52063	17.5256	8.07341	-	Auxin-regulated dual specificity cytosolic kinase [Source:UniProtKB/TrEMBL%3BAcc:Q94FU1]	-	-	KOG1187-Serine/threonine protein kinase[T]
gene:Solyc02g071593.1	0.209947	0	0	0.461781	0	0.43843	-	-	GO:0000003,GO:0003006,GO:0003674,GO:0003824,GO:0003825,GO:0005975,GO:0005984,GO:0005991,GO:0005992,GO:0006793,GO:0006796,GO:0006950,GO:0007154,GO:0007165,GO:0007275,GO:0008150,GO:0008152,GO:0008194,GO:0009058,GO:0009311,GO:0009312,GO:0009743,GO:0009756,GO:0009790,GO:0009791,GO:0009793,GO:0009832,GO:0009987,GO:0010033,GO:0010154,GO:0010182,GO:0016051,GO:0016311,GO:0016740,GO:0016757,GO:0016758,GO:…	K16055-ko00500 Starch and sucrose metabolism	KOG1050-Trehalose-6-phosphate synthase component TPS1 and related subunits[G]
gene:Solyc08g048560.2	0	0	0	0	0	0	-	-	-	-	-
gene:Solyc12g036300.2	5.05747	2.73713	3.57879	3.65624	3.13574	4.32517	-	-	-	-	-
gene:Solyc06g068260.2	0.102086	0.023974	0	0.093636	0	0	-	-	-	-	KOG0143-Iron/ascorbate family oxidoreductases[QR]
gene:Solyc09g065497.1	0	0	0	0	0	0	-	-	-	-	-
gene:Solyc02g077790.1	0	0	0.280551	1.28983	0	0.668761	-	-	-	-	-
gene:Solyc01g088280.2	0	0.033208	0	0.01225	0	0	-	-	GO:0005575,GO:0005618,GO:0005623,GO:0030312,GO:0044464,GO:0071944	-	-
gene:Solyc07g025220.1	0	0	0	0	0	0	-	-	-	-	-
gene:Solyc03g119230.1	0.780527	0.156818	0.148867	0.640344	0	0.608451	-	-	-	-	-
gene:Solyc08g048570.1	0	0	0	0	0	0	-	-	-	-	-
gene:Solyc08g067215.1	0	0	0	0	0	0	-	-	GO:0002252,GO:0002376,GO:0003674,GO:0003676,GO:0003723,GO:0003725,GO:0003824,GO:0004518,GO:0004519,GO:0004521,GO:0004525,GO:0004540,GO:0005488,GO:0005575,GO:0005622,GO:0005623,GO:0005634,GO:0005730,GO:0005737,GO:0006139,GO:0006259,GO:0006396,GO:0006725,GO:0006807,GO:0006950,GO:0006952,GO:0006955,GO:0008150,GO:0008152,GO:0009605,GO:0009607,GO:0009615,GO:0009616,GO:0009892,GO:0009987,GO:0010033,GO:…	-	-
gene:Solyc04g076550.3	1.21927	1.20048	1.07808	1.59277	1.65365	1.89629	-	-	GO:0000003,GO:0000902,GO:0000904,GO:0001558,GO:0003006,GO:0005575,GO:0005623,GO:0006950,GO:0007154,GO:0007275,GO:0008150,GO:0009267,GO:0009605,GO:0009653,GO:0009826,GO:0009856,GO:0009860,GO:0009888,GO:0009932,GO:0009966,GO:0009968,GO:0009987,GO:0009991,GO:0010015,GO:0010053,GO:0010054,GO:0010104,GO:0010105,GO:0010646,GO:0010648,GO:0016036,GO:0016043,GO:0016049,GO:0021700,GO:0022414,GO:0022622,GO:…	-	-
gene:Solyc09g015490.3	5.8807	4.53876	5.93988	6.39015	5.87782	4.20609	-	-	GO:0003674,GO:0003824,GO:0004611,GO:0005575,GO:0005622,GO:0005623,GO:0005737,GO:0005829,GO:0006082,GO:0006091,GO:0006099,GO:0006101,GO:0008150,GO:0008152,GO:0008964,GO:0009060,GO:0009987,GO:0015980,GO:0016829,GO:0016830,GO:0016831,GO:0016999,GO:0017144,GO:0019752,GO:0043436,GO:0044237,GO:0044238,GO:0044281,GO:0044424,GO:0044444,GO:0044464,GO:0045333,GO:0055114,GO:0071704,GO:0072350	K01595-ko01200 Carbon metabolism;ko00620 Pyruvate metabolism;ko00710 Carbon fixation in photosynthetic organisms;ko00720 Carbon fixation pathways in prokaryotes;ko00680 Methane metabolism	-
gene:Solyc07g042440.3	74.2015	63.0005	59.9795	61.4013	55.5509	80.6154	-	Thioredoxin superfamily protein [Source:Projected from Arabidopsis thaliana (AT3G26060) UniProtKB/TrEMBL%3BAcc:F4JBC9]	-	-	KOG0855-Alkyl hydroperoxide reductase, thiol specific antioxidant and related enzymes[O]
gene:Solyc09g031880.2	0	0	0	0	0	0	-	-	GO:0003674,GO:0003824,GO:0005575,GO:0005622,GO:0005623,GO:0005737,GO:0005829,GO:0005975,GO:0005996,GO:0006063,GO:0006082,GO:0006793,GO:0006796,GO:0008150,GO:0008152,GO:0009987,GO:0016301,GO:0016310,GO:0016740,GO:0016772,GO:0016773,GO:0019586,GO:0019752,GO:0032787,GO:0043436,GO:0044237,GO:0044238,GO:0044262,GO:0044281,GO:0044424,GO:0044444,GO:0044464,GO:0046396,GO:0046835,GO:0047912,GO:0071704	K18677-ko00520 Amino sugar and nucleotide sugar metabolism	-
gene:Solyc09g059245.1	0	0	0	0	0	0	-	-	-	-	-
gene:Solyc11g005150.2	145.79	107.325	88.4372	114.26	72.1598	117.368	-	Leucine-rich repeat extensin-like protein 2 [Source:Projected from Arabidopsis thaliana (AT1G62440) UniProtKB/Swiss-Prot%3BAcc:O48809]	GO:0000902,GO:0000904,GO:0003674,GO:0005198,GO:0005199,GO:0005575,GO:0005618,GO:0005623,GO:0005911,GO:0007275,GO:0008150,GO:0009505,GO:0009506,GO:0009653,GO:0009826,GO:0009888,GO:0009987,GO:0010015,GO:0010053,GO:0010054,GO:0016043,GO:0016049,GO:0022622,GO:0030054,GO:0030154,GO:0030312,GO:0032501,GO:0032502,GO:0032989,GO:0040007,GO:0044464,GO:0048364,GO:0048468,GO:0048589,GO:0048731,GO:0048856,GO:…	-	KOG0532-Leucine-rich repeat (LRR) protein, contains calponin homology domain[Z]
gene:Solyc04g009420.3	21.9854	16.5457	19.0996	23.2227	15.1302	24.3788	-	-	GO:0005575,GO:0005622,GO:0005623,GO:0005737,GO:0009507,GO:0009536,GO:0009579,GO:0043226,GO:0043227,GO:0043229,GO:0043231,GO:0044424,GO:0044444,GO:0044464	-	-
gene:Solyc06g005795.1	0	0	0	0	0	0	-	-	-	-	-
gene:Solyc12g062280.2	23.016	12.4983	14.4572	16.2517	12.9421	18.8967	-	-	-	-	KOG0192-Tyrosine kinase specific for activated (GTP-bound) p21cdc42Hs[T]
gene:Solyc02g069200.2	0	0	0	0.070855	0	0.170573	-	-	GO:0000041,GO:0000302,GO:0003674,GO:0005215,GO:0005381,GO:0005385,GO:0005575,GO:0005622,GO:0005623,GO:0005737,GO:0005768,GO:0005794,GO:0005802,GO:0005886,GO:0006810,GO:0006811,GO:0006812,GO:0006826,GO:0006829,GO:0006950,GO:0006979,GO:0008150,GO:0008324,GO:0009605,GO:0009607,GO:0009617,GO:0009719,GO:0009723,GO:0009725,GO:0009987,GO:0010033,GO:0010035,GO:0010038,GO:0010039,GO:0012505,GO:0015075,GO:…	-	KOG1558-Fe2+/Zn2+ regulated transporter[P]
gene:Solyc08g006090.3	25.6881	21.8323	20.5788	19.0425	17.888	22.8101	-	Peptidyl-prolyl cis-trans isomerase [Source:UniProtKB/TrEMBL%3BAcc:K4CI98]	GO:0000413,GO:0003674,GO:0003755,GO:0003824,GO:0006464,GO:0006807,GO:0008150,GO:0008152,GO:0009987,GO:0016853,GO:0016859,GO:0018193,GO:0018208,GO:0019538,GO:0036211,GO:0043170,GO:0043412,GO:0044237,GO:0044238,GO:0044260,GO:0044267,GO:0071704,GO:0140096,GO:1901564	-	KOG0884-Similar to cyclophilin-type peptidyl-prolyl cis-trans isomerase[O]
gene:Solyc01g079930.2	0	0	0	0	0	0	-	-	-	-	-
gene:Solyc08g065980.3	27.3648	34.8703	28.9208	28.1439	29.8326	33.7847	-	-	-	-	-
gene:Solyc11g010390.1	93.7794	134.769	65.5972	117.627	64.7549	75.8681	-	-	-	-	-
gene:Solyc01g009730.2	0	0	0	0	0	0	-	-	-	-	-
gene:Solyc08g005920.3	7.79945	6.39494	6.41078	7.31422	4.97836	6.32752	-	-	GO:0005575,GO:0005622,GO:0005623,GO:0005634,GO:0005654,GO:0008150,GO:0016592,GO:0031974,GO:0031981,GO:0032991,GO:0043226,GO:0043227,GO:0043229,GO:0043231,GO:0043233,GO:0044422,GO:0044424,GO:0044428,GO:0044446,GO:0044451,GO:0044464,GO:0048831,GO:0050789,GO:0050793,GO:0051239,GO:0065007,GO:0070013,GO:1900055,GO:2000024,GO:2000026	-	-
gene:Solyc01g105040.3	50.9811	53.5914	43.5904	46.4751	41.5281	62.3808	-	-	-	-	-
gene:Solyc03g112050.3	136.63	121.059	138.478	147.238	143.473	163.319	-	At4g24740 [Source:Projected from Arabidopsis thaliana (AT4G24740) UniProtKB/TrEMBL%3BAcc:Q1EBU3]	GO:0003674,GO:0003824,GO:0004672,GO:0004674,GO:0006139,GO:0006396,GO:0006397,GO:0006464,GO:0006468,GO:0006725,GO:0006793,GO:0006796,GO:0006807,GO:0008150,GO:0008152,GO:0009987,GO:0010467,GO:0016070,GO:0016071,GO:0016301,GO:0016310,GO:0016740,GO:0016772,GO:0016773,GO:0019538,GO:0034641,GO:0036211,GO:0043170,GO:0043412,GO:0044237,GO:0044238,GO:0044260,GO:0044267,GO:0046483,GO:0046777,GO:0071704,GO:…	-	KOG0671-LAMMER dual specificity kinases[T]
gene:Solyc05g010750.3	0.068681	0	0	0	0	0.032283	-	-	-	-	-
gene:Solyc06g082825.1	0	0	0	0	0	0	-	-	GO:0005575,GO:0005623,GO:0005886,GO:0006950,GO:0006952,GO:0008150,GO:0016020,GO:0044464,GO:0050896,GO:0071944	-	-
gene:Solyc04g077560.3	13.781	9.02161	12.4515	12.7891	9.44812	10.3385	-	CW7 [Source:Projected from Arabidopsis thaliana (AT1G59520) TAIR%3BAcc:AT1G59520]	-	-	KOG2465-Uncharacterized conserved protein[S]
gene:Solyc07g062410.3	9.98872	7.59727	7.59836	8.86526	8.21671	9.05817	-	-	-	-	-
gene:Solyc01g012580.1	0	0	0	0	0	0	-	-	-	-	KOG0701-dsRNA-specific nuclease Dicer and related ribonucleases[A]
gene:Solyc11g069300.2	26.972	19.3273	16.4995	17.3996	16.2792	21.1143	-	-	GO:0003674,GO:0003824,GO:0004672,GO:0004674,GO:0005575,GO:0005622,GO:0005623,GO:0006464,GO:0006468,GO:0006793,GO:0006796,GO:0006807,GO:0007154,GO:0007165,GO:0008150,GO:0008152,GO:0009605,GO:0009607,GO:0009615,GO:0009987,GO:0016301,GO:0016310,GO:0016740,GO:0016772,GO:0016773,GO:0018105,GO:0018107,GO:0018193,GO:0018209,GO:0018210,GO:0019538,GO:0023052,GO:0030587,GO:0031156,GO:0032502,GO:0035556,GO:…	-	KOG0585-Ca2+/calmodulin-dependent protein kinase kinase beta and related serine/threonine protein kinases[T]
gene:Solyc03g098360.2	0	0	0	0	0	0	-	-	-	-	KOG0472-Leucine-rich repeat protein[S]
gene:Solyc12g089150.2	47.5714	35.3244	42.6731	43.0898	30.4121	42.2814	-	Syntaxin-61 [Source:Projected from Arabidopsis thaliana (AT1G28490) UniProtKB/Swiss-Prot%3BAcc:Q946Y7]	GO:0000139,GO:0000149,GO:0003674,GO:0005484,GO:0005488,GO:0005515,GO:0005575,GO:0005622,GO:0005623,GO:0005737,GO:0005768,GO:0005770,GO:0005794,GO:0005802,GO:0006810,GO:0006886,GO:0006906,GO:0006996,GO:0008104,GO:0008150,GO:0009987,GO:0010008,GO:0012505,GO:0015031,GO:0015833,GO:0016020,GO:0016021,GO:0016043,GO:0016050,GO:0016192,GO:0022406,GO:0031090,GO:0031201,GO:0031224,GO:0031410,GO:0031902,GO:…	K08498-ko04130 SNARE interactions in vesicular transport	KOG3202-SNARE protein TLG1/Syntaxin 6[U]
gene:Solyc08g079725.1	0.123109	0	0	0	0	0	-	-	-	-	-
gene:Solyc04g025220.1	0	0	0	0	0	0	-	-	-	-	-
gene:Solyc07g009000.1	0	0	0	0	0	0	-	-	-	-	-
gene:Solyc10g050253.1	0	0	0	0	0	0	-	-	-	-	-
gene:Solyc01g110530.3	170.844	128.934	130.207	131.358	113.436	140.337	-	Peptidyl-prolyl cis-trans isomerase [Source:UniProtKB/TrEMBL%3BAcc:K4B3R6]	GO:0000413,GO:0003674,GO:0003755,GO:0003824,GO:0005575,GO:0005622,GO:0005623,GO:0005737,GO:0005783,GO:0005829,GO:0005886,GO:0005911,GO:0006464,GO:0006807,GO:0008150,GO:0008152,GO:0009506,GO:0009605,GO:0009606,GO:0009628,GO:0009629,GO:0009630,GO:0009909,GO:0009987,GO:0012505,GO:0016020,GO:0016853,GO:0016859,GO:0018193,GO:0018208,GO:0019538,GO:0030054,GO:0032879,GO:0032880,GO:0036211,GO:0043170,GO:…	K09578-ko04622 RIG-I-like receptor signaling pathway	KOG3259-Peptidyl-prolyl cis-trans isomerase[O]
gene:Solyc09g011715.1	0.227802	0.742532	0	0.571535	1.4e-05	0.299957	-	-	-	-	-
gene:Solyc01g109970.3	3.96704	3.65239	3.54476	3.9699	3.07428	4.53161	-	-	-	K10875-ko03440 Homologous recombination	KOG0390-DNA repair protein, SNF2 family[L]
gene:Solyc05g009850.3	14.4951	9.78383	10.3814	12.0459	9.92702	11.3026	-	-	GO:0000122,GO:0000375,GO:0000377,GO:0000398,GO:0000976,GO:0000977,GO:0000978,GO:0000981,GO:0000982,GO:0000987,GO:0001012,GO:0001067,GO:0001078,GO:0001227,GO:0003674,GO:0003676,GO:0003677,GO:0003690,GO:0003700,GO:0005488,GO:0005575,GO:0005622,GO:0005623,GO:0005634,GO:0006139,GO:0006259,GO:0006260,GO:0006261,GO:0006355,GO:0006357,GO:0006396,GO:0006397,GO:0006417,GO:0006725,GO:0006807,GO:0007049,GO:…	-	KOG2136-Transcriptional regulators binding to the GC-rich sequences[K]
gene:Solyc07g042690.3	1.31418	0.691669	2.35193	2.66319	1.29027	0.98648	-	-	-	-	-
gene:Solyc01g099645.1	2.48028	2.67227	2.6613	2.73964	3.22651	1.89825	-	-	-	-	-
gene:Solyc01g011040.3	51.8633	22.9063	25.0778	27.1719	24.2484	34.3898	-	-	-	-	KOG0444-Cytoskeletal regulator Flightless-I (contains leucine-rich and gelsolin repeats)[Z]
gene:Solyc08g016780.1	0	0	0	0	0	0	-	-	-	-	-
gene:Solyc01g081210.3	0.324789	0	0.060566	0.042066	0.034551	0	-	-	-	-	-
gene:Solyc05g014920.1	0	0	0	0	0	0	-	-	-	-	-
gene:Solyc11g071800.2	52.7505	59.844	52.7817	42.8854	59.4784	38.1446	-	-	GO:0003674,GO:0003824,GO:0005575,GO:0005622,GO:0005623,GO:0005737,GO:0005773,GO:0005774,GO:0005783,GO:0012505,GO:0016020,GO:0016787,GO:0016788,GO:0031090,GO:0043226,GO:0043227,GO:0043229,GO:0043231,GO:0044422,GO:0044424,GO:0044437,GO:0044444,GO:0044446,GO:0044464,GO:0098588,GO:0098805	-	KOG1520-Predicted alkaloid synthase/Surface mucin Hemomucin[R]
gene:Solyc03g046330.1	0	0	0	0	0	0	-	-	-	-	-
gene:Solyc03g083900.3	7.45038	5.63179	7.76501	9.32267	3.29181	9.18462	-	-	GO:0003674,GO:0003824,GO:0005575,GO:0005623,GO:0005886,GO:0005911,GO:0008150,GO:0008152,GO:0009506,GO:0016020,GO:0016491,GO:0016722,GO:0030054,GO:0031224,GO:0031225,GO:0031226,GO:0044425,GO:0044459,GO:0044464,GO:0046658,GO:0055044,GO:0055114,GO:0071944	-	KOG1263-Multicopper oxidases[Q]
gene:Solyc02g070810.3	8.45938	7.19355	6.42139	6.36511	5.60302	8.44427	-	Nuclear pore complex protein GP210 [Source:Projected from Arabidopsis thaliana (AT5G40480) UniProtKB/Swiss-Prot%3BAcc:F4KHD8]	GO:0005575,GO:0005622,GO:0005623,GO:0005634,GO:0005635,GO:0005737,GO:0005783,GO:0012505,GO:0031967,GO:0031975,GO:0043226,GO:0043227,GO:0043229,GO:0043231,GO:0044422,GO:0044424,GO:0044428,GO:0044444,GO:0044446,GO:0044464	K14314-ko03013 RNA transport	KOG1833-Nuclear pore complex, gp210 component[YU]
gene:Solyc07g044885.1	0	0	0	0	0	0	-	-	-	-	-
gene:Solyc03g118240.3	39.2918	56.8159	38.6399	36.3755	36.4137	60.707	-	-	GO:0003674,GO:0003824,GO:0005575,GO:0005622,GO:0005623,GO:0005737,GO:0006725,GO:0006778,GO:0006779,GO:0006807,GO:0008150,GO:0008152,GO:0008168,GO:0008171,GO:0008757,GO:0009058,GO:0009507,GO:0009526,GO:0009534,GO:0009536,GO:0009579,GO:0009941,GO:0009987,GO:0015994,GO:0015995,GO:0016740,GO:0016741,GO:0018130,GO:0019438,GO:0031967,GO:0031975,GO:0031976,GO:0031984,GO:0032259,GO:0033013,GO:0033014,GO:…	K03428-ko00860 Porphyrin and chlorophyll metabolism	KOG1270-Methyltransferases[H]
gene:Solyc12g094710.2	52.7823	46.7298	45.4995	43.5643	44.719	45.072	-	AT-hook motif nuclear-localized protein 10 [Source:Projected from Arabidopsis thaliana (AT2G33620) UniProtKB/Swiss-Prot%3BAcc:O22812]	GO:0005575,GO:0005622,GO:0005623,GO:0005737,GO:0005829,GO:0044424,GO:0044444,GO:0044464	-	-
gene:Solyc09g059600.3	14.8535	7.15187	8.30841	7.67397	7.45838	10.0189	-	-	-	K05291-ko00563 Glycosylphosphatidylinositol(GPI)-anchor biosynthesis	KOG2459-GPI transamidase complex, GPI17/PIG-S component, involved in glycosylphosphatidylinositol anchor biosynthesis[MO]
gene:Solyc01g035220.1	0	0	0	0	0	0	-	-	-	K05573-ko00190 Oxidative phosphorylation	-
gene:Solyc08g078930.1	0	0	0	0	0	0	-	-	-	-	-
gene:Solyc02g083610.3	3.53908	2.63035	2.4376	2.75005	2.61873	2.82751	-	-	-	-	-
gene:Solyc09g018200.1	0	0	0	0.127465	0	0	-	-	GO:0006355,GO:0008150,GO:0009889,GO:0009890,GO:0009892,GO:0010468,GO:0010556,GO:0010558,GO:0010605,GO:0010629,GO:0019219,GO:0019222,GO:0031323,GO:0031324,GO:0031326,GO:0031327,GO:0045892,GO:0045934,GO:0048519,GO:0048523,GO:0050789,GO:0050794,GO:0051171,GO:0051172,GO:0051252,GO:0051253,GO:0060255,GO:0065007,GO:0080090,GO:1902679,GO:1903506,GO:1903507,GO:2000112,GO:2000113,GO:2001141	-	-
gene:Solyc06g036180.3	2.69877	2.13724	1.57935	1.36533	1.75164	1.0207	-	-	-	-	-
gene:Solyc09g059610.3	2.22844	0	22.009	36.0658	0.164578	16.3342	-	-	-	-	-
gene:Solyc04g006980.1	0	0.268372	0.147504	0.002382	0.048199	0	-	-	-	-	-
gene:Solyc06g025425.1	0	0	0	0	0	0	-	-	-	-	-
gene:Solyc05g010423.1	594.946	779.291	474.354	618.568	838.04	645.025	-	-	-	-	-
gene:Solyc11g042615.1	0	0	0	0	0	0	-	-	-	-	-
gene:Solyc05g016075.1	0	0	0	0	0	0	-	-	-	-	KOG1121-Tam3-transposase (Ac family)[L]
gene:Solyc12g005360.2	0.331726	0.211073	0.051663	0	0	0	-	-	GO:0000226,GO:0001932,GO:0001934,GO:0003674,GO:0003824,GO:0004672,GO:0004674,GO:0005575,GO:0005622,GO:0005623,GO:0005737,GO:0005938,GO:0006464,GO:0006468,GO:0006793,GO:0006796,GO:0006807,GO:0006950,GO:0006996,GO:0007010,GO:0007017,GO:0007154,GO:0007165,GO:0007346,GO:0008150,GO:0008152,GO:0009653,GO:0009893,GO:0009987,GO:0010562,GO:0010604,GO:0016043,GO:0016301,GO:0016310,GO:0016740,GO:0016772,GO:…	-	KOG0198-MEKK and related serine/threonine protein kinases[T]
gene:Solyc01g107670.2	120.576	56.4224	55.7961	52.8137	63.638	59.1527	-	-	-	-	KOG4194-Membrane glycoprotein LIG-1[T]
gene:Solyc10g054080.2	9.66707	5.4112	5.93362	7.5823	5.92242	12.5217	-	-	GO:0003674,GO:0003774,GO:0003777,GO:0003824,GO:0005575,GO:0005622,GO:0005623,GO:0005856,GO:0005871,GO:0005875,GO:0006928,GO:0007017,GO:0007018,GO:0008150,GO:0009987,GO:0015630,GO:0016462,GO:0016787,GO:0016817,GO:0016818,GO:0016887,GO:0017111,GO:0031347,GO:0032991,GO:0043226,GO:0043228,GO:0043229,GO:0043232,GO:0044422,GO:0044424,GO:0044430,GO:0044446,GO:0044464,GO:0048583,GO:0050789,GO:0065007,GO:…	-	KOG0242-Kinesin-like protein[Z]
gene:Solyc08g077840.3	8.73551	6.05716	7.24177	7.34467	5.15905	9.05089	-	(S)-ureidoglycine aminohydrolase [Source:Projected from Arabidopsis thaliana (AT4G17050) UniProtKB/Swiss-Prot%3BAcc:Q8GXV5]	GO:0000255,GO:0000256,GO:0003674,GO:0003700,GO:0003824,GO:0006139,GO:0006144,GO:0006145,GO:0006355,GO:0006725,GO:0006807,GO:0008150,GO:0008152,GO:0009056,GO:0009112,GO:0009889,GO:0009987,GO:0010135,GO:0010136,GO:0010468,GO:0010556,GO:0016787,GO:0016810,GO:0016813,GO:0017144,GO:0019219,GO:0019222,GO:0019439,GO:0031323,GO:0031326,GO:0034641,GO:0042737,GO:0043603,GO:0043605,GO:0044237,GO:0044238,GO:…	K14977-ko00230 Purine metabolism	-
gene:Solyc12g088820.2	4.05602	1.40836	2.33732	2.46777	1.96549	2.17967	-	Non-specific serine/threonine protein kinase [Source:UniProtKB/TrEMBL%3BAcc:K4DGV3]	GO:0000166,GO:0000902,GO:0000904,GO:0002009,GO:0002165,GO:0003674,GO:0003824,GO:0004672,GO:0004674,GO:0005488,GO:0005524,GO:0005575,GO:0005622,GO:0005623,GO:0005634,GO:0005737,GO:0005938,GO:0006464,GO:0006468,GO:0006793,GO:0006796,GO:0006807,GO:0007154,GO:0007165,GO:0007275,GO:0007399,GO:0007423,GO:0007444,GO:0007455,GO:0007469,GO:0007472,GO:0007476,GO:0007552,GO:0007560,GO:0008037,GO:0008038,GO:…	-	KOG0605-NDR and related serine/threonine kinases[R]
gene:Solyc08g005030.2	18.3379	20.4849	17.837	15.5983	20.0803	20.7902	-	-	-	-	-
gene:Solyc02g062150.2	0	0	0	0	0	0	-	-	-	K01051-ko00040 Pentose and glucuronate interconversions;ko00500 Starch and sucrose metabolism	-
gene:Solyc11g012970.2	67.4822	60.552	58.5582	58.8749	51.5242	62.5981	-	-	GO:0003674,GO:0003824,GO:0004046,GO:0005488,GO:0005515,GO:0005575,GO:0005576,GO:0005615,GO:0016787,GO:0016810,GO:0016811,GO:0031982,GO:0042802,GO:0043226,GO:0043227,GO:0043230,GO:0044421,GO:0070062,GO:1903561	K14677-ko01210 2-Oxocarboxylic acid metabolism;ko01230 Biosynthesis of amino acids;ko00220 Arginine biosynthesis	KOG2275-Aminoacylase ACY1 and related metalloexopeptidases[E]
gene:Solyc07g045060.1	0	0	0	0	0	0	-	-	-	K14488-ko04075 Plant hormone signal transduction	-
gene:Solyc10g008310.1	14.014	12.7348	12.286	8.64736	11.8065	15.8642	-	-	-	-	-
gene:Solyc01g096680.3	0.168989	0.08463	0.028049	0.19403	0.146644	0.345527	-	65-kDa microtubule-associated protein 5 [Source:Projected from Arabidopsis thaliana (AT2G38720) UniProtKB/Swiss-Prot%3BAcc:Q9ZVJ3]	GO:0005575,GO:0005622,GO:0005623,GO:0005737,GO:0005819,GO:0005856,GO:0005911,GO:0005938,GO:0009506,GO:0009524,GO:0015630,GO:0030054,GO:0043226,GO:0043228,GO:0043229,GO:0043232,GO:0044422,GO:0044424,GO:0044430,GO:0044444,GO:0044446,GO:0044464,GO:0055044,GO:0071944,GO:0099568	-	KOG4302-Microtubule-associated protein essential for anaphase spindle elongation[DZ]
gene:Solyc09g082170.3	0.562019	1.18756	0.613799	0.462818	0.6093	0.935467	-	Pentatricopeptide repeat-containing protein At4g14820 [Source:Projected from Arabidopsis thaliana (AT4G14820) UniProtKB/Swiss-Prot%3BAcc:O23337]	GO:0003674,GO:0003676,GO:0003723,GO:0003824,GO:0004518,GO:0004519,GO:0005488,GO:0005575,GO:0005622,GO:0005623,GO:0006139,GO:0006725,GO:0006807,GO:0008150,GO:0008152,GO:0009451,GO:0009987,GO:0016070,GO:0016787,GO:0016788,GO:0034641,GO:0043170,GO:0043226,GO:0043227,GO:0043229,GO:0043231,GO:0043412,GO:0044237,GO:0044238,GO:0044424,GO:0044464,GO:0046483,GO:0071704,GO:0090304,GO:0090305,GO:0097159,GO:…	-	-
gene:Solyc04g008640.3	14.9166	8.69187	10.6299	12.577	10.5261	14.8332	-	-	GO:0000139,GO:0003674,GO:0005215,GO:0005575,GO:0005622,GO:0005623,GO:0005737,GO:0005794,GO:0005802,GO:0005829,GO:0005886,GO:0006464,GO:0006486,GO:0006807,GO:0006810,GO:0006888,GO:0006890,GO:0006891,GO:0006996,GO:0007030,GO:0008104,GO:0008150,GO:0008152,GO:0008565,GO:0009058,GO:0009059,GO:0009100,GO:0009101,GO:0009987,GO:0010256,GO:0012505,GO:0015031,GO:0015833,GO:0016020,GO:0016043,GO:0016192,GO:…	-	KOG2604-Subunit of cis-Golgi transport vesicle tethering complex - Sec34p[U]
gene:Solyc04g058120.2	0	0	0	0	0	0	-	-	GO:0005575,GO:0005622,GO:0005623,GO:0005737,GO:0009507,GO:0009509,GO:0009532,GO:0009536,GO:0009570,GO:0043226,GO:0043227,GO:0043229,GO:0043231,GO:0044422,GO:0044424,GO:0044434,GO:0044435,GO:0044444,GO:0044446,GO:0044464	-	-
gene:Solyc02g087270.3	14.2404	9.92597	10.0086	9.72138	8.72644	9.96132	-	-	-	-	-
gene:Solyc04g074340.3	5.14874	7.18683	6.34547	5.74306	1.6594	8.15385	-	-	-	-	KOG1192-UDP-glucuronosyl and UDP-glucosyl transferase[GC]
gene:Solyc02g065685.1	4.0586	3.01435	3.41297	3.71108	3.21684	3.8076	-	-	GO:0003674,GO:0003824,GO:0005575,GO:0005622,GO:0005623,GO:0005737,GO:0005829,GO:0008150,GO:0008152,GO:0016491,GO:0031082,GO:0031083,GO:0032991,GO:0044424,GO:0044444,GO:0044445,GO:0044464,GO:0055114	-	-
gene:Solyc10g076940.2	0	0	0.037717	0.104347	0	0	-	-	-	-	KOG2615-Permease of the major facilitator superfamily[R]
gene:Solyc04g077250.3	0.076664	1.66962	0	0.214937	0	0	-	-	-	-	-
gene:Solyc02g076980.3	0.108893	0.226539	0.142828	0.097668	0.07231	0.215242	-	-	-	K13441-ko04626 Plant-pathogen interaction	KOG1543-Cysteine proteinase Cathepsin L[O]
gene:Solyc05g018432.1	0	0	0	0	0	0	-	-	GO:0001101,GO:0003674,GO:0003676,GO:0003677,GO:0005488,GO:0005515,GO:0005575,GO:0005622,GO:0005623,GO:0005634,GO:0005737,GO:0006355,GO:0007275,GO:0008150,GO:0009314,GO:0009416,GO:0009628,GO:0009639,GO:0009640,GO:0009719,GO:0009725,GO:0009733,GO:0009735,GO:0009737,GO:0009739,GO:0009741,GO:0009791,GO:0009889,GO:0009890,GO:0009892,GO:0010033,GO:0010468,GO:0010556,GO:0010558,GO:0010605,GO:0010629,GO:…	-	-
gene:Solyc09g090650.3	0	0	0	0	0	0.059428	-	-	GO:0005575,GO:0005622,GO:0005623,GO:0005634,GO:0008150,GO:0009314,GO:0009416,GO:0009628,GO:0009909,GO:0043226,GO:0043227,GO:0043229,GO:0043231,GO:0044424,GO:0044464,GO:0048580,GO:0048831,GO:0050789,GO:0050793,GO:0050896,GO:0051239,GO:0065007,GO:2000026,GO:2000241	-	-
gene:Solyc07g063580.3	19.6434	13.6185	16.8823	18.5588	12.041	16.4511	-	-	-	-	-
gene:Solyc08g013980.3	1.99324	0.843037	1.85526	1.32667	1.08975	2.26816	-	-	-	-	-
gene:Solyc03g120410.2	104.05	198.59	133.732	146.043	144.6	124.135	-	-	GO:0000003,GO:0000902,GO:0000904,GO:0003006,GO:0005575,GO:0005622,GO:0005623,GO:0005737,GO:0005829,GO:0008150,GO:0009653,GO:0009826,GO:0009846,GO:0009856,GO:0009860,GO:0009932,GO:0009987,GO:0016043,GO:0016049,GO:0022414,GO:0030154,GO:0032501,GO:0032502,GO:0032989,GO:0040007,GO:0044424,GO:0044444,GO:0044464,GO:0044706,GO:0048468,GO:0048588,GO:0048589,GO:0048856,GO:0048868,GO:0048869,GO:0051704,GO:…	-	-
gene:Solyc01g104775.1	468.104	502.395	549.644	412.505	455.527	444.871	-	-	-	-	KOG0676-Actin and related proteins[Z]
gene:Solyc02g071980.3	16.7117	8.42145	11.692	10.6692	8.66255	11.0592	-	-	-	-	KOG1843-Uncharacterized conserved protein[S]
gene:Solyc02g084020.3	20.7398	26.4127	24.1593	24.5857	27.571	29.1006	-	Small nuclear ribonucleoprotein Sm D3 [Source:UniProtKB/TrEMBL%3BAcc:K4BAS0]	GO:0000243,GO:0000245,GO:0000375,GO:0000377,GO:0000387,GO:0000398,GO:0003674,GO:0003676,GO:0003723,GO:0005488,GO:0005575,GO:0005622,GO:0005623,GO:0005634,GO:0005654,GO:0005681,GO:0005682,GO:0005684,GO:0005685,GO:0005686,GO:0005687,GO:0005689,GO:0005730,GO:0005737,GO:0005829,GO:0006139,GO:0006396,GO:0006397,GO:0006725,GO:0006807,GO:0008150,GO:0008152,GO:0008380,GO:0009987,GO:0010467,GO:0016043,GO:…	K11088-ko03040 Spliceosome;ko04139 Regulation of mitophagy - yeast;ko05322 Systemic lupus erythematosus	KOG3172-Small nuclear ribonucleoprotein Sm D3[A]
gene:Solyc06g073350.3	0.346868	0.133425	0.225895	0.341687	0.385508	0.196952	-	Calcium-dependent protein kinase 24 [Source:Projected from Arabidopsis thaliana (AT2G31500) UniProtKB/Swiss-Prot%3BAcc:Q9SIQ7]	GO:0001101,GO:0001558,GO:0003674,GO:0003824,GO:0004672,GO:0004674,GO:0004683,GO:0005488,GO:0005515,GO:0005516,GO:0005575,GO:0005622,GO:0005623,GO:0005634,GO:0005737,GO:0005886,GO:0006464,GO:0006468,GO:0006793,GO:0006796,GO:0006807,GO:0007154,GO:0007165,GO:0008150,GO:0008152,GO:0009719,GO:0009725,GO:0009737,GO:0009738,GO:0009755,GO:0009931,GO:0009987,GO:0010033,GO:0010769,GO:0010857,GO:0010959,GO:…	K13412-ko04626 Plant-pathogen interaction;ko05145 Toxoplasmosis	KOG0032-Ca2+/calmodulin-dependent protein kinase, EF-Hand protein superfamily[T]
gene:Solyc02g005315.1	0.31462	0	0	0.540021	0.199991	0.20163	-	-	GO:0003674,GO:0005488,GO:0005515,GO:0005575,GO:0005622,GO:0005623,GO:0005634,GO:0005730,GO:0005737,GO:0005829,GO:0006323,GO:0006325,GO:0006333,GO:0006334,GO:0006996,GO:0008150,GO:0009987,GO:0016043,GO:0022607,GO:0031497,GO:0031974,GO:0031981,GO:0034622,GO:0034728,GO:0042393,GO:0043226,GO:0043227,GO:0043228,GO:0043229,GO:0043231,GO:0043232,GO:0043233,GO:0043933,GO:0044085,GO:0044422,GO:0044424,GO:…	-	-
gene:Solyc02g085060.2	0	0	0	0	0	0	-	-	-	K10756-ko03030 DNA replication;ko03420 Nucleotide excision repair;ko03430 Mismatch repair	KOG2035-Replication factor C, subunit RFC3[DL]
gene:Solyc10g076537.1	0	0	0	0	0	0	-	-	-	-	-
gene:Solyc09g056017.1	0	0	0	0	0	0	-	-	-	-	-
gene:Solyc03g113290.2	4.97519	4.27902	3.16348	2.24667	1.5909	2.45757	-	-	-	-	-
gene:Solyc07g053170.3	46.3228	54.8344	56.1961	49.21	56.8294	50.5843	-	-	GO:0000165,GO:0000186,GO:0001101,GO:0001932,GO:0001934,GO:0003674,GO:0003676,GO:0003677,GO:0003824,GO:0004672,GO:0004674,GO:0004709,GO:0005488,GO:0005515,GO:0005575,GO:0005622,GO:0005623,GO:0005634,GO:0005737,GO:0005768,GO:0005886,GO:0006464,GO:0006468,GO:0006793,GO:0006796,GO:0006807,GO:0006950,GO:0006970,GO:0007154,GO:0007165,GO:0007275,GO:0007346,GO:0007584,GO:0008150,GO:0008152,GO:0009266,GO:…	K13414-ko04016 MAPK signaling pathway - plant;ko04626 Plant-pathogen interaction	-
gene:Solyc03g007600.3	9.47133	3.54752	8.64281	9.2205	5.79792	6.19606	-	Pentatricopeptide repeat-containing protein At4g21190 [Source:Projected from Arabidopsis thaliana (AT4G21190) UniProtKB/Swiss-Prot%3BAcc:Q8LG95]	GO:0003674,GO:0003676,GO:0003723,GO:0003824,GO:0004518,GO:0004519,GO:0005488,GO:0005575,GO:0005622,GO:0005623,GO:0006139,GO:0006725,GO:0006807,GO:0008150,GO:0008152,GO:0009451,GO:0009987,GO:0016070,GO:0016787,GO:0016788,GO:0034641,GO:0043170,GO:0043226,GO:0043227,GO:0043229,GO:0043231,GO:0043412,GO:0044237,GO:0044238,GO:0044424,GO:0044464,GO:0046483,GO:0071704,GO:0090304,GO:0090305,GO:0097159,GO:…	-	-
gene:Solyc04g008455.1	1.06568	0.772689	0.894878	1.00963	0.891211	0.955037	-	-	GO:0003674,GO:0005215,GO:0005575,GO:0006810,GO:0006811,GO:0006812,GO:0006813,GO:0008150,GO:0008324,GO:0009987,GO:0015075,GO:0015077,GO:0015079,GO:0015318,GO:0015672,GO:0016020,GO:0022857,GO:0022890,GO:0030001,GO:0034220,GO:0046873,GO:0051179,GO:0051234,GO:0055085,GO:0071804,GO:0071805,GO:0098655,GO:0098660,GO:0098662	-	-
gene:Solyc02g071990.3	13.4476	13.7781	14.1639	16.2384	20.0584	13.7841	-	-	GO:0006355,GO:0008150,GO:0009889,GO:0010468,GO:0010556,GO:0019219,GO:0019222,GO:0031323,GO:0031326,GO:0050789,GO:0050794,GO:0051171,GO:0051252,GO:0060255,GO:0065007,GO:0080090,GO:1903506,GO:2000112,GO:2001141	-	-
gene:Solyc01g088600.3	22.4024	28.0119	24.0348	24.0695	29.5855	30.9103	-	-	-	-	-
gene:Solyc09g064570.1	0	0	0	0.076162	0	0	-	-	-	-	-
gene:Solyc06g073550.3	19.1129	11.3677	12.5913	13.1384	12.0379	13.5541	-	-	GO:0000932,GO:0005575,GO:0005622,GO:0005623,GO:0005737,GO:0005829,GO:0005844,GO:0006139,GO:0006401,GO:0006402,GO:0006725,GO:0006807,GO:0006950,GO:0008150,GO:0008152,GO:0009056,GO:0009057,GO:0009266,GO:0009408,GO:0009628,GO:0009892,GO:0009987,GO:0010286,GO:0010468,GO:0010605,GO:0010629,GO:0016070,GO:0016071,GO:0019222,GO:0019439,GO:0032991,GO:0034641,GO:0034655,GO:0035770,GO:0036464,GO:0043170,GO:…	-	KOG2591-c-Mpl binding protein, contains La domain[T]
gene:Solyc09g010460.3	84.8482	61.0666	50.776	57.7411	55.8701	56.0349	-	-	GO:0001732,GO:0002181,GO:0002183,GO:0002188,GO:0003674,GO:0003676,GO:0003723,GO:0003729,GO:0003743,GO:0005488,GO:0005575,GO:0005622,GO:0005623,GO:0005737,GO:0005829,GO:0005852,GO:0005886,GO:0006412,GO:0006413,GO:0006518,GO:0006807,GO:0008135,GO:0008150,GO:0008152,GO:0009058,GO:0009059,GO:0009987,GO:0010467,GO:0016020,GO:0016043,GO:0019538,GO:0022607,GO:0022613,GO:0022618,GO:0032991,GO:0034622,GO:…	K03254-ko03013 RNA transport	KOG2072-Translation initiation factor 3, subunit a (eIF-3a)[J]
gene:Solyc09g075150.3	180.685	183.887	132.345	142.867	142.788	150.212	-	-	-	K02891-ko03010 Ribosome	KOG3434-60S ribosomal protein L22[J]
gene:Solyc03g063020.1	0	0	0	0	0	0	-	-	-	-	-
gene:Solyc02g068780.3	13.0852	8.30895	9.50399	10.3818	8.31855	11.3982	-	-	-	-	KOG1928-Alpha-1,4-N-acetylglucosaminyltransferase[G]
gene:Solyc01g098340.3	12.0484	7.55996	9.99574	5.74924	6.37969	9.39738	-	-	-	-	-
gene:Solyc12g019175.1	0	0	0	0	0	0	-	-	GO:0003674,GO:0003824,GO:0005575,GO:0005622,GO:0005623,GO:0005737,GO:0006464,GO:0006479,GO:0006807,GO:0008150,GO:0008152,GO:0008168,GO:0008170,GO:0008213,GO:0008276,GO:0008757,GO:0009507,GO:0009532,GO:0009536,GO:0009570,GO:0009987,GO:0016278,GO:0016279,GO:0016740,GO:0016741,GO:0018022,GO:0018023,GO:0018026,GO:0018193,GO:0018205,GO:0019538,GO:0032259,GO:0036211,GO:0043170,GO:0043226,GO:0043227,GO:…	-	-
gene:Solyc02g084740.3	11.3206	3.09122	11.584	11.8554	7.16978	7.00378	-	ROT3 [Source:Projected from Arabidopsis thaliana (AT4G36380) UniProtKB/TrEMBL%3BAcc:A0A178V4B0]	GO:0000003,GO:0000902,GO:0003006,GO:0003674,GO:0003824,GO:0004497,GO:0006629,GO:0006694,GO:0007275,GO:0008150,GO:0008152,GO:0008202,GO:0008610,GO:0009058,GO:0009653,GO:0009791,GO:0009826,GO:0009908,GO:0009965,GO:0009987,GO:0010016,GO:0010268,GO:0010817,GO:0016043,GO:0016049,GO:0016125,GO:0016128,GO:0016129,GO:0016131,GO:0016132,GO:0016491,GO:0016705,GO:0016709,GO:0022414,GO:0032501,GO:0032502,GO:…	K12637-ko00905 Brassinosteroid biosynthesis	KOG0157-Cytochrome P450 CYP4/CYP19/CYP26 subfamilies[QI]
gene:Solyc07g052440.3	0.982692	1.38386	0.785594	1.23124	1.51279	1.28518	-	-	-	-	-
gene:Solyc12g077655.1	0	0	0	0	0	0	-	-	-	-	-
gene:Solyc04g025500.2	0	0	0	0	0	0	-	-	GO:0003674,GO:0003676,GO:0003677,GO:0003700,GO:0005488,GO:0006355,GO:0008150,GO:0009889,GO:0010468,GO:0010556,GO:0019219,GO:0019222,GO:0031323,GO:0031326,GO:0043565,GO:0050789,GO:0050794,GO:0051171,GO:0051252,GO:0060255,GO:0065007,GO:0080090,GO:0097159,GO:0140110,GO:1901363,GO:1903506,GO:2000112,GO:2001141	-	-
gene:Solyc08g065580.1	0	0	0	0	0	0	-	-	-	K01369-ko04142 Lysosome;ko04612 Antigen processing and presentation	KOG1348-Asparaginyl peptidases[O]
gene:Solyc11g011610.2	34.5812	24.8923	27.23	29.0437	29.8699	32.2509	-	-	GO:0005575,GO:0005622,GO:0005623,GO:0005737,GO:0005829,GO:0044424,GO:0044444,GO:0044464	-	KOG3371-Uncharacterized conserved protein[S]
gene:Solyc10g047590.2	0	0	0	0	0	0	-	-	-	K01213-ko00040 Pentose and glucuronate interconversions;ko00500 Starch and sucrose metabolism	-
gene:Solyc11g007110.2	86.2097	93.8513	68.6689	80.7561	80.8743	71.8849	-	-	-	-	KOG2953-mRNA-binding protein Encore[A]
gene:Solyc08g007711.1	0	0	0	0	0	0	-	-	-	-	-
gene:Solyc04g081520.2	0	0	0	0	0	0	-	Multi-copper oxidase type I family protein [Source:Projected from Arabidopsis thaliana (AT1G75790) UniProtKB/TrEMBL%3BAcc:Q1PFD0]	-	-	KOG1263-Multicopper oxidases[Q]
gene:Solyc04g009540.1	74.0402	41.5823	50.8687	44.8784	38.7421	68.754	-	50S ribosomal protein L10%2C chloroplastic [Source:Projected from Arabidopsis thaliana (AT5G13510) UniProtKB/Swiss-Prot%3BAcc:Q9FY50]	-	K02864-ko03010 Ribosome	-
gene:Solyc01g017070.1	0	0	0	0	0	0	-	-	-	-	-
gene:Solyc03g045010.1	0	0	0	0	0	0	-	-	-	-	KOG0628-Aromatic-L-amino-acid/L-histidine decarboxylase[E]
gene:Solyc02g030460.2	0	0	0	0.048556	0	0	-	-	-	-	-
gene:Solyc03g114400.3	13.7691	10.3556	8.22066	10.8909	9.98847	13.5385	-	-	GO:0003674,GO:0003700,GO:0005575,GO:0005622,GO:0005623,GO:0005634,GO:0006355,GO:0008150,GO:0009889,GO:0010468,GO:0010556,GO:0019219,GO:0019222,GO:0031323,GO:0031326,GO:0043226,GO:0043227,GO:0043229,GO:0043231,GO:0044424,GO:0044464,GO:0050789,GO:0050794,GO:0051171,GO:0051252,GO:0060255,GO:0065007,GO:0080090,GO:0140110,GO:1903506,GO:2000112,GO:2001141	-	KOG0871-Class 2 transcription repressor NC2, beta subunit (Dr1)[K]
gene:Solyc08g079470.3	14.317	19.1113	13.9502	12.9292	14.7288	17.1661	-	-	GO:0005575,GO:0005622,GO:0005623,GO:0005737,GO:0005739,GO:0005759,GO:0006790,GO:0008150,GO:0008152,GO:0009987,GO:0016043,GO:0016226,GO:0022607,GO:0031163,GO:0031974,GO:0043226,GO:0043227,GO:0043229,GO:0043231,GO:0043233,GO:0044085,GO:0044237,GO:0044422,GO:0044424,GO:0044429,GO:0044444,GO:0044446,GO:0044464,GO:0051186,GO:0070013,GO:0071840	-	KOG2929-Transcription factor, component of CCR4 transcriptional complex[K]
gene:Solyc09g074690.3	5.45952	3.08386	3.09114	3.75942	3.74136	3.80063	-	-	GO:0000003,GO:0003006,GO:0003674,GO:0003700,GO:0005575,GO:0005622,GO:0005623,GO:0005634,GO:0006355,GO:0007275,GO:0008150,GO:0009791,GO:0009889,GO:0010228,GO:0010468,GO:0010556,GO:0019219,GO:0019222,GO:0022414,GO:0031323,GO:0031326,GO:0032501,GO:0032502,GO:0043226,GO:0043227,GO:0043229,GO:0043231,GO:0044424,GO:0044464,GO:0048608,GO:0048731,GO:0048856,GO:0050789,GO:0050794,GO:0051171,GO:0051252,GO:…	-	KOG1485-Mitochondrial Fe2+ transporter MMT1 and related transporters (cation diffusion facilitator superfamily)[P]
gene:Solyc06g060805.1	0.025116	0.03495	0.046141	0	0.030255	0	-	-	-	-	-
gene:Solyc07g042610.2	0	0	0	0	0	0	-	-	-	-	-
gene:Solyc01g111470.3	1.93076	0.837294	1.39025	1.62837	1.25209	1.40996	-	-	GO:0003674,GO:0003676,GO:0003723,GO:0003824,GO:0004518,GO:0004519,GO:0005488,GO:0005575,GO:0005622,GO:0005623,GO:0006139,GO:0006725,GO:0006807,GO:0008150,GO:0008152,GO:0009451,GO:0009987,GO:0016070,GO:0016787,GO:0016788,GO:0034641,GO:0043170,GO:0043226,GO:0043227,GO:0043229,GO:0043231,GO:0043412,GO:0044237,GO:0044238,GO:0044424,GO:0044464,GO:0046483,GO:0071704,GO:0090304,GO:0090305,GO:0097159,GO:…	-	KOG4422-Uncharacterized conserved protein[S]
gene:Solyc05g024458.1	0	0	0	0	0	0	-	-	-	-	-
gene:Solyc10g051210.1	0	0	0	0	0	0	-	-	-	-	-
gene:Solyc09g042370.1	0	0	0	0	0	0	-	-	-	-	-
gene:Solyc01g068470.3	2.37095	1.91887	3.92723	2.2859	2.07603	2.91294	-	-	-	-	-
gene:Solyc01g005940.3	0	0	0	0	0	0	-	-	GO:0005575,GO:0005622,GO:0005623,GO:0005737,GO:0009507,GO:0009536,GO:0043226,GO:0043227,GO:0043229,GO:0043231,GO:0044424,GO:0044444,GO:0044464	K02291-ko00906 Carotenoid biosynthesis	KOG1459-Squalene synthetase[I]
gene:Solyc11g011330.2	0	0	0	0	0	0.049479	-	-	GO:0006725,GO:0008150,GO:0008152,GO:0009058,GO:0009698,GO:0009699,GO:0009808,GO:0009809,GO:0009987,GO:0019438,GO:0019748,GO:0044237,GO:0044249,GO:0044550,GO:0071704,GO:1901360,GO:1901362,GO:1901576	K00083-ko00940 Phenylpropanoid biosynthesis	KOG0023-Alcohol dehydrogenase, class V[Q]
gene:Solyc10g019223.1	0	0	0	0	0	0	-	-	-	-	-
gene:Solyc11g061720.1	2.9909	2.54305	2.5093	2.75285	1.71574	3.33918	-	-	GO:0000003,GO:0003006,GO:0003674,GO:0003824,GO:0004672,GO:0004674,GO:0005488,GO:0005515,GO:0005575,GO:0005622,GO:0005623,GO:0005634,GO:0005737,GO:0005886,GO:0006464,GO:0006468,GO:0006793,GO:0006796,GO:0006807,GO:0006950,GO:0006979,GO:0007154,GO:0007165,GO:0007275,GO:0008134,GO:0008150,GO:0008152,GO:0009611,GO:0009791,GO:0009888,GO:0009908,GO:0009987,GO:0016020,GO:0016301,GO:0016310,GO:0016740,GO:…	-	KOG0610-Putative serine/threonine protein kinase[R]
gene:Solyc10g005430.3	0	0	0	0.294944	0	1.10547	-	-	-	K03809-ko00130 Ubiquinone and other terpenoid-quinone biosynthesis	KOG3135-1,4-benzoquinone reductase-like; Trp repressor binding protein-like/protoplast-secreted protein[R]
gene:Solyc11g066500.2	12.3118	6.43499	8.90828	10.3603	8.51822	9.74318	-	-	-	-	KOG4172-Predicted E3 ubiquitin ligase[O]
gene:Solyc01g068100.3	146.244	118.796	120.319	119.018	112.147	120.644	-	-	GO:0003674,GO:0003700,GO:0006355,GO:0008150,GO:0009889,GO:0010468,GO:0010556,GO:0019219,GO:0019222,GO:0031323,GO:0031326,GO:0050789,GO:0050794,GO:0051171,GO:0051252,GO:0060255,GO:0065007,GO:0080090,GO:0140110,GO:1903506,GO:2000112,GO:2001141	-	-
gene:Solyc12g096490.2	1.29828	0.816769	1.16212	1.36134	1.37511	1.42196	-	-	-	-	-
gene:Solyc12g094580.2	2.64705	2.35637	2.01206	2.62627	2.08917	2.7011	-	-	-	-	-
gene:Solyc03g006540.3	0	0	0	0	0	0	-	-	-	-	-
gene:Solyc01g099910.3	0.389132	0.329166	0.218736	4.0727	0.034435	5.0937	-	-	GO:0000287,GO:0001676,GO:0003008,GO:0003013,GO:0003018,GO:0003674,GO:0003824,GO:0004301,GO:0005102,GO:0005488,GO:0005515,GO:0005575,GO:0005622,GO:0005623,GO:0005737,GO:0005777,GO:0005782,GO:0005829,GO:0006082,GO:0006605,GO:0006625,GO:0006629,GO:0006631,GO:0006633,GO:0006690,GO:0006725,GO:0006793,GO:0006796,GO:0006805,GO:0006810,GO:0006873,GO:0006874,GO:0006875,GO:0006886,GO:0006950,GO:0006952,GO:…	-	KOG4178-Soluble epoxide hydrolase[I]
gene:Solyc05g009545.1	0	0	0.193286	0	0.151549	0.106527	-	-	-	-	-
gene:Solyc06g034000.2	0	0	0	0	0	0	-	-	GO:0000981,GO:0000988,GO:0000989,GO:0001067,GO:0001076,GO:0001134,GO:0001135,GO:0003674,GO:0003676,GO:0003677,GO:0003700,GO:0005488,GO:0005575,GO:0005622,GO:0005623,GO:0005634,GO:0006355,GO:0006357,GO:0006950,GO:0008150,GO:0009266,GO:0009409,GO:0009628,GO:0009889,GO:0009891,GO:0009893,GO:0009987,GO:0010468,GO:0010556,GO:0010557,GO:0010604,GO:0010628,GO:0019219,GO:0019222,GO:0030154,GO:0031323,GO:…	-	KOG0048-Transcription factor, Myb superfamily[K]
gene:Solyc02g014777.1	0	0	0	0	0	0	-	-	-	-	-
gene:Solyc10g049970.2	12.6377	17.8074	14.9387	14.1934	17.1013	10.4723	-	-	-	-	-
gene:Solyc09g082065.1	19.145	37.3388	28.4335	35.948	28.1831	43.4058	-	SECE1 [Source:Projected from Arabidopsis thaliana (AT4G14870) UniProtKB/TrEMBL%3BAcc:A0A178UZ24]	GO:0005575,GO:0005622,GO:0005623,GO:0005737,GO:0009507,GO:0009534,GO:0009535,GO:0009536,GO:0009579,GO:0016020,GO:0031976,GO:0031984,GO:0034357,GO:0042651,GO:0043226,GO:0043227,GO:0043229,GO:0043231,GO:0044422,GO:0044424,GO:0044434,GO:0044435,GO:0044436,GO:0044444,GO:0044446,GO:0044464,GO:0055035	-	-
gene:Solyc11g061810.2	0	0	0	0	0	0	-	-	GO:0003674,GO:0003824,GO:0005575,GO:0005622,GO:0005623,GO:0005634,GO:0005737,GO:0005739,GO:0006139,GO:0006396,GO:0006399,GO:0006400,GO:0006725,GO:0006807,GO:0008033,GO:0008150,GO:0008152,GO:0009058,GO:0009308,GO:0009451,GO:0009536,GO:0009690,GO:0009691,GO:0009824,GO:0009987,GO:0010467,GO:0010817,GO:0016070,GO:0016740,GO:0016765,GO:0034470,GO:0034641,GO:0034660,GO:0034754,GO:0042445,GO:0042446,GO:…	K10760-ko00908 Zeatin biosynthesis	KOG1384-tRNA delta(2)-isopentenylpyrophosphate transferase[J]
gene:Solyc08g082230.3	13.1047	7.7809	10.1092	9.59493	9.76854	10.9798	-	-	-	-	-
gene:Solyc02g082390.1	0	0	0	0	0	0	-	-	-	-	KOG0724-Zuotin and related molecular chaperones (DnaJ superfamily), contains DNA-binding domains[O]
gene:Solyc06g076820.1	45.7499	44.3919	41.0542	52.1956	41.5158	47.3609	-	-	-	-	-
gene:Solyc07g047850.3	178.617	278.103	174.164	159.74	172.264	249.358	-	-	GO:0001101,GO:0003674,GO:0005488,GO:0005515,GO:0005575,GO:0005622,GO:0005623,GO:0005737,GO:0005773,GO:0005774,GO:0006091,GO:0006950,GO:0008150,GO:0008152,GO:0009266,GO:0009269,GO:0009314,GO:0009409,GO:0009414,GO:0009415,GO:0009416,GO:0009503,GO:0009507,GO:0009517,GO:0009521,GO:0009522,GO:0009523,GO:0009526,GO:0009532,GO:0009534,GO:0009535,GO:0009536,GO:0009570,GO:0009579,GO:0009628,GO:0009637,GO:…	K08913-ko00196 Photosynthesis - antenna proteins	-
gene:Solyc04g071650.3	302.468	165.279	186.835	196.475	207.77	246.85	-	Cellulose synthase [Source:UniProtKB/TrEMBL%3BAcc:K4BTF5]	GO:0000226,GO:0000271,GO:0000278,GO:0000281,GO:0000910,GO:0003674,GO:0003824,GO:0005575,GO:0005622,GO:0005623,GO:0005737,GO:0005794,GO:0005886,GO:0005887,GO:0005975,GO:0005976,GO:0006073,GO:0006996,GO:0007010,GO:0007017,GO:0007049,GO:0008150,GO:0008152,GO:0009058,GO:0009059,GO:0009250,GO:0009825,GO:0009832,GO:0009833,GO:0009987,GO:0010330,GO:0012505,GO:0016020,GO:0016021,GO:0016043,GO:0016049,GO:…	-	-
gene:Solyc06g069570.3	13.9738	8.69266	11.0889	13.1299	11.9567	9.4658	-	-	GO:0000278,GO:0000281,GO:0000910,GO:0000911,GO:0001101,GO:0003674,GO:0005484,GO:0005488,GO:0005515,GO:0005575,GO:0005622,GO:0005623,GO:0005737,GO:0005886,GO:0006810,GO:0007049,GO:0008150,GO:0009504,GO:0009507,GO:0009536,GO:0009605,GO:0009607,GO:0009612,GO:0009628,GO:0009719,GO:0009725,GO:0009737,GO:0009987,GO:0010033,GO:0016020,GO:0016021,GO:0016043,GO:0016192,GO:0022402,GO:0031224,GO:0032506,GO:…	K18211-ko04911 Insulin secretion;ko04721 Synaptic vesicle cycle	KOG3065-SNAP-25 (synaptosome-associated protein) component of SNARE complex[U]
gene:Solyc02g062815.1	0.363435	0.231421	0.38904	0.835439	0.547369	0.181265	-	-	-	-	-
gene:Solyc03g044220.1	13.9372	14.4748	15.0198	13.4638	13.1223	16.5461	-	-	GO:0003674,GO:0003824,GO:0004842,GO:0005575,GO:0005622,GO:0005623,GO:0005737,GO:0006464,GO:0006807,GO:0008150,GO:0008152,GO:0009987,GO:0016567,GO:0016740,GO:0019538,GO:0019787,GO:0032446,GO:0036211,GO:0043170,GO:0043412,GO:0044237,GO:0044238,GO:0044260,GO:0044267,GO:0044424,GO:0044464,GO:0070647,GO:0071704,GO:0140096,GO:1901564	-	KOG4341-F-box protein containing LRR[R]
gene:Solyc08g054573.1	0	0	0	0	0	0	-	-	-	K06268-ko04010 MAPK signaling pathway;ko04310 Wnt signaling pathway;ko04370 VEGF signaling pathway;ko04020 Calcium signaling pathway;ko04022 cGMP - PKG signaling pathway;ko04114 Oocyte meiosis;ko04650 Natural killer cell mediated cytotoxicity;ko04660 T cell receptor signaling pathway;ko04662 B cell receptor signaling pathway;ko04922 Glucagon signaling pathway;ko04921 Oxytocin signaling pathway;ko…	-
gene:Solyc11g069260.2	4.66814	3.7565	4.25212	5.3334	4.73335	5.68603	-	ABC transporter I family member 10 [Source:Projected from Arabidopsis thaliana (AT4G33460) UniProtKB/Swiss-Prot%3BAcc:Q8H1R4]	GO:0003674,GO:0005215,GO:0005575,GO:0005622,GO:0005623,GO:0005737,GO:0009507,GO:0009526,GO:0009536,GO:0009941,GO:0031967,GO:0031975,GO:0043226,GO:0043227,GO:0043229,GO:0043231,GO:0044422,GO:0044424,GO:0044434,GO:0044435,GO:0044444,GO:0044446,GO:0044464	-	KOG0055-Multidrug/pheromone exporter, ABC superfamily[Q]
gene:Solyc07g065200.3	63.3827	67.6352	61.9146	64.2758	64.6565	64.8057	-	-	GO:0003674,GO:0005488,GO:0005515,GO:0005575,GO:0005622,GO:0005623,GO:0005737,GO:0006605,GO:0006810,GO:0006886,GO:0008104,GO:0008150,GO:0009507,GO:0009526,GO:0009527,GO:0009536,GO:0009707,GO:0009941,GO:0015031,GO:0015833,GO:0016020,GO:0019867,GO:0031090,GO:0031967,GO:0031968,GO:0031969,GO:0031975,GO:0033036,GO:0033365,GO:0034613,GO:0042170,GO:0042802,GO:0042803,GO:0042886,GO:0043226,GO:0043227,GO:…	-	KOG1652-Mitochondrial import inner membrane translocase, subunit TIM17[U]
gene:Solyc12g017620.1	0	0	0	0	0	0	-	-	-	-	-
gene:Solyc05g051950.1	0	0	0	0	0	0	-	-	-	-	KOG1330-Sugar transporter/spinster transmembrane protein[G]
gene:Solyc05g021555.1	0	0	0.178903	0	0	0	-	-	-	K18857-ko00010 Glycolysis / Gluconeogenesis;ko00071 Fatty acid degradation;ko00592 alpha-Linolenic acid metabolism;ko00350 Tyrosine metabolism	KOG0022-Alcohol dehydrogenase, class III[Q]
gene:Solyc10g054990.2	0	0	0	0	0	0	-	-	-	K13459-ko04626 Plant-pathogen interaction	KOG4658-Apoptotic ATPase[T]
gene:Solyc02g065250.2	9.71853	11.0596	9.71602	11.6688	9.90646	23.7782	-	-	GO:0002376,GO:0003674,GO:0003824,GO:0006082,GO:0006725,GO:0006950,GO:0006952,GO:0006955,GO:0008150,GO:0008152,GO:0009056,GO:0009605,GO:0009607,GO:0009611,GO:0009620,GO:0009627,GO:0009696,GO:0009814,GO:0009817,GO:0009987,GO:0010817,GO:0016137,GO:0016139,GO:0016787,GO:0016788,GO:0016829,GO:0016830,GO:0016832,GO:0016999,GO:0017144,GO:0018958,GO:0019752,GO:0032787,GO:0042445,GO:0042537,GO:0043207,GO:…	-	-
gene:Solyc11g069950.2	33.8066	30.2544	27.5921	29.6156	28.4836	32.7971	-	Putative FtsH protease [Source:UniProtKB/TrEMBL%3BAcc:Q84LQ3]	GO:0003674,GO:0003824,GO:0004176,GO:0005575,GO:0005622,GO:0005623,GO:0005737,GO:0005739,GO:0006508,GO:0006807,GO:0008150,GO:0008152,GO:0008233,GO:0008237,GO:0009507,GO:0009526,GO:0009536,GO:0009888,GO:0009941,GO:0010073,GO:0016020,GO:0016462,GO:0016787,GO:0016817,GO:0016818,GO:0016887,GO:0017111,GO:0019538,GO:0031967,GO:0031975,GO:0032501,GO:0032502,GO:0042623,GO:0043170,GO:0043226,GO:0043227,GO:…	K08955-ko04139 Regulation of mitophagy - yeast	KOG0734-AAA+-type ATPase containing the peptidase M41 domain[O]
gene:Solyc06g084005.1	42.3692	37.4838	44.2957	39.144	36.1535	36.0374	-	-	-	-	KOG2193-IGF-II mRNA-binding protein IMP, contains RRM and KH domains[AR]
gene:Solyc03g034208.1	0	0	0	0	0	0	-	-	-	-	-
gene:Solyc05g007900.2	23.2746	14.2867	6.46835	4.10788	5.82487	5.78127	-	-	GO:0000003,GO:0000209,GO:0000902,GO:0000904,GO:0003006,GO:0003674,GO:0003824,GO:0004842,GO:0005488,GO:0005515,GO:0005575,GO:0005622,GO:0005623,GO:0005737,GO:0005829,GO:0006464,GO:0006508,GO:0006511,GO:0006515,GO:0006807,GO:0006950,GO:0007275,GO:0008150,GO:0008152,GO:0009056,GO:0009057,GO:0009653,GO:0009791,GO:0009826,GO:0009888,GO:0009987,GO:0010026,GO:0010033,GO:0010154,GO:0010498,GO:0016043,GO:…	-	-
gene:Solyc01g049920.1	5.24869	4.31907	3.41264	3.72851	4.47437	3.76951	-	-	-	-	-
gene:Solyc01g107170.2	39.5135	8.24727	5.33887	5.6246	5.55152	5.28459	-	ZF2 [Source:UniProtKB/TrEMBL%3BAcc:I3NN78]	GO:0000003,GO:0001067,GO:0001101,GO:0003006,GO:0003674,GO:0003676,GO:0003677,GO:0003700,GO:0005488,GO:0005575,GO:0005622,GO:0005623,GO:0005634,GO:0006355,GO:0006950,GO:0006970,GO:0006972,GO:0007275,GO:0008150,GO:0009414,GO:0009415,GO:0009628,GO:0009651,GO:0009719,GO:0009725,GO:0009737,GO:0009790,GO:0009791,GO:0009793,GO:0009889,GO:0009890,GO:0009892,GO:0010033,GO:0010035,GO:0010154,GO:0010200,GO:…	-	-
gene:Solyc09g061850.1	0	0	0	0	0	0	-	-	-	-	-
gene:Solyc06g084110.1	1.19772	0.172346	0.922482	0.874481	0.971125	1.34862	-	-	-	-	-
gene:Solyc06g082670.3	192.567	188.872	185.804	168.978	179.211	187.088	-	-	GO:0000027,GO:0002252,GO:0002376,GO:0003674,GO:0003676,GO:0003723,GO:0003729,GO:0003735,GO:0005198,GO:0005488,GO:0005575,GO:0005622,GO:0005623,GO:0005634,GO:0005730,GO:0005737,GO:0005773,GO:0005774,GO:0005829,GO:0005840,GO:0005844,GO:0006412,GO:0006518,GO:0006807,GO:0006950,GO:0006952,GO:0006996,GO:0008150,GO:0008152,GO:0009058,GO:0009059,GO:0009314,GO:0009411,GO:0009416,GO:0009507,GO:0009526,GO:…	K02866-ko03010 Ribosome	KOG0857-60s ribosomal protein L10[J]
gene:Solyc07g006170.3	0.136471	0.15868	0.059722	0.165088	0.069758	0.386835	-	-	-	-	KOG1021-Acetylglucosaminyltransferase EXT1/exostosin 1[GMW]
gene:Solyc12g099010.2	3.4644	2.51491	2.35636	2.46486	2.37914	2.97516	-	Protein GFS12 [Source:Projected from Arabidopsis thaliana (AT5G18525) UniProtKB/Swiss-Prot%3BAcc:F4JY12]	GO:0000151,GO:0002376,GO:0005575,GO:0005622,GO:0005623,GO:0006605,GO:0006623,GO:0006810,GO:0006886,GO:0006950,GO:0006952,GO:0006955,GO:0007034,GO:0008104,GO:0008150,GO:0009605,GO:0009607,GO:0009617,GO:0009814,GO:0009816,GO:0015031,GO:0015833,GO:0031461,GO:0032991,GO:0033036,GO:0033365,GO:0034613,GO:0042742,GO:0042886,GO:0043207,GO:0044424,GO:0044464,GO:0045087,GO:0045184,GO:0046907,GO:0050896,GO:…	-	KOG1786-Lysosomal trafficking regulator LYST and related BEACH and WD40 repeat proteins[TU]
gene:Solyc03g117245.1	0	0	0	0	0	0	-	-	-	K07192-ko04910 Insulin signaling pathway	KOG2668-Flotillins[UZ]
gene:Solyc01g104434.1	0.459481	0.330244	0.276704	0.398822	0.178606	0.593517	-	-	-	-	-
gene:Solyc01g110890.1	0	0	0	0	0	0	-	-	-	K14488-ko04075 Plant hormone signal transduction	-
gene:Solyc01g057007.1	0	0	0	0	0	0	-	-	-	-	-
gene:Solyc01g009303.1	0	0	0	0	0	0	-	-	-	-	-
gene:Solyc07g009550.2	0	0	0	0	0	0	-	-	-	-	-
gene:Solyc02g091960.3	10.5745	6.45972	8.68225	8.93049	7.95028	8.51371	-	-	GO:0005575,GO:0005622,GO:0005623,GO:0005634,GO:0005652,GO:0005694,GO:0005737,GO:0006996,GO:0006997,GO:0008150,GO:0009507,GO:0009536,GO:0009987,GO:0010369,GO:0016043,GO:0031974,GO:0031981,GO:0032535,GO:0034399,GO:0043226,GO:0043227,GO:0043228,GO:0043229,GO:0043231,GO:0043232,GO:0043233,GO:0044422,GO:0044424,GO:0044427,GO:0044428,GO:0044444,GO:0044446,GO:0044464,GO:0065007,GO:0065008,GO:0070013,GO:…	-	-
gene:Solyc11g011350.2	0.207811	0.048877	0.087985	0.072801	0.093986	0.131937	-	-	GO:0002218,GO:0002252,GO:0002253,GO:0002376,GO:0002682,GO:0002684,GO:0003674,GO:0005488,GO:0005515,GO:0005575,GO:0005622,GO:0005623,GO:0005634,GO:0006950,GO:0006952,GO:0006955,GO:0007154,GO:0007165,GO:0008150,GO:0008219,GO:0009314,GO:0009416,GO:0009605,GO:0009607,GO:0009615,GO:0009617,GO:0009626,GO:0009628,GO:0009639,GO:0009870,GO:0009987,GO:0010114,GO:0012501,GO:0012505,GO:0016020,GO:0023052,GO:…	-	KOG4658-Apoptotic ATPase[T]
gene:Solyc03g117090.3	23.7847	21.8903	19.7419	24.7519	22.4883	22.8626	-	-	-	-	-
gene:Solyc09g072540.1	0	0	0	0	0	0	-	-	-	-	-
gene:Solyc12g099160.2	19.2505	12.1657	13.8439	16.0687	24.6437	14.516	-	Carboxypeptidase [Source:UniProtKB/TrEMBL%3BAcc:K4DHT7]	GO:0003674,GO:0003824,GO:0004180,GO:0004185,GO:0005575,GO:0005622,GO:0005623,GO:0005737,GO:0005773,GO:0006508,GO:0006807,GO:0008150,GO:0008152,GO:0008233,GO:0008236,GO:0008238,GO:0009056,GO:0009057,GO:0009987,GO:0016787,GO:0017171,GO:0019538,GO:0030163,GO:0043170,GO:0043226,GO:0043227,GO:0043229,GO:0043231,GO:0044237,GO:0044238,GO:0044248,GO:0044257,GO:0044260,GO:0044265,GO:0044267,GO:0044424,GO:…	-	KOG1282-Serine carboxypeptidases (lysosomal cathepsin A)[OE]
gene:Solyc04g014350.1	2.66174	170.252	0.965094	21.8899	5.13582	0.258211	-	-	-	-	-
gene:Solyc04g081695.1	0	0	0	0	0	0	-	-	-	-	-
gene:Solyc11g018800.2	0	0.061756	0	0	0.099791	0	-	-	GO:0001666,GO:0006950,GO:0008150,GO:0009628,GO:0009987,GO:0033554,GO:0036293,GO:0036294,GO:0042221,GO:0050896,GO:0051716,GO:0070482,GO:0070887,GO:0071453,GO:0071456	K00430-ko00940 Phenylpropanoid biosynthesis	-
gene:Solyc12g036500.2	2.16418	0.277932	0.95642	0.993447	0.546732	0.967301	-	-	-	-	-
gene:Solyc09g072550.2	0	0	0	0	0	0	-	-	-	-	-
gene:Solyc05g041900.1	0	0	0	0	0	0	-	-	-	-	-
gene:Solyc02g014480.1	0	0	0	0.066193	0	0	-	-	-	-	-
gene:Solyc01g105970.3	94.6736	106.372	124.415	138.848	118.603	107.202	-	-	GO:0003674,GO:0003824,GO:0006040,GO:0006793,GO:0006796,GO:0008150,GO:0008152,GO:0009987,GO:0016311,GO:0016787,GO:0016788,GO:0016791,GO:0030389,GO:0042578,GO:0044237,GO:0071704,GO:1901135	-	KOG4549-Magnesium-dependent phosphatase[R]
gene:Solyc06g060180.2	0	0	0	0	0	0	-	Terpene synthase [Source:UniProtKB/TrEMBL%3BAcc:G5CV42]	GO:0003674,GO:0003824,GO:0006629,GO:0006644,GO:0006720,GO:0006721,GO:0006793,GO:0006796,GO:0008150,GO:0008152,GO:0008299,GO:0008610,GO:0009058,GO:0009987,GO:0010333,GO:0010334,GO:0016829,GO:0016835,GO:0016838,GO:0019637,GO:0042214,GO:0044237,GO:0044238,GO:0044249,GO:0044255,GO:0045338,GO:0046246,GO:0047461,GO:0051761,GO:0051762,GO:0071704,GO:1901360,GO:1901362,GO:1901576,GO:1901926,GO:1901928	-	-
gene:Solyc01g008240.3	10.2593	9.69047	10.8107	8.6677	7.41862	11.8995	-	-	GO:0003674,GO:0005215,GO:0005351,GO:0005355,GO:0005402,GO:0005575,GO:0005623,GO:0005886,GO:0005887,GO:0006810,GO:0006811,GO:0006812,GO:0008150,GO:0008324,GO:0008506,GO:0008515,GO:0008643,GO:0008645,GO:0009669,GO:0015075,GO:0015077,GO:0015078,GO:0015144,GO:0015145,GO:0015149,GO:0015154,GO:0015157,GO:0015291,GO:0015293,GO:0015294,GO:0015295,GO:0015318,GO:0015672,GO:0015749,GO:0015766,GO:0015770,GO:…	-	KOG0254-Predicted transporter (major facilitator superfamily)[R]
gene:Solyc05g016250.3	0	0	0	0	0	0	-	-	-	-	KOG2605-OTU (ovarian tumor)-like cysteine protease[TO]
gene:Solyc03g033905.1	0	0	0	0	0	0	-	-	GO:0000003,GO:0003006,GO:0003674,GO:0003700,GO:0005575,GO:0005622,GO:0005623,GO:0005634,GO:0006355,GO:0007275,GO:0008150,GO:0009791,GO:0009888,GO:0009889,GO:0009960,GO:0010154,GO:0010468,GO:0010556,GO:0010817,GO:0019219,GO:0019222,GO:0022414,GO:0031323,GO:0031326,GO:0032501,GO:0032502,GO:0032879,GO:0043226,GO:0043227,GO:0043229,GO:0043231,GO:0044424,GO:0044464,GO:0048316,GO:0048608,GO:0048731,GO:…	-	KOG0014-MADS box transcription factor[K]
gene:Solyc04g076050.3	45.93	49.7911	42.6596	40.6561	39.9213	50.1568	-	Protein CutA%2C chloroplastic [Source:Projected from Arabidopsis thaliana (AT2G33740) UniProtKB/Swiss-Prot%3BAcc:P93009]	GO:0003674,GO:0005488,GO:0005507,GO:0005575,GO:0005622,GO:0005623,GO:0005737,GO:0008150,GO:0009507,GO:0009536,GO:0009987,GO:0016043,GO:0022607,GO:0043167,GO:0043169,GO:0043226,GO:0043227,GO:0043229,GO:0043231,GO:0043933,GO:0044085,GO:0044424,GO:0044444,GO:0044464,GO:0046872,GO:0046914,GO:0051259,GO:0051260,GO:0065003,GO:0070206,GO:0070207,GO:0071840	-	KOG3338-Divalent cation tolerance-related protein[P]
gene:Solyc04g016230.3	0.316202	0.430562	0.343963	0.612117	0.768041	1.18651	-	-	GO:0000003,GO:0003006,GO:0003674,GO:0003824,GO:0006464,GO:0006486,GO:0006725,GO:0006807,GO:0007275,GO:0008150,GO:0008152,GO:0008194,GO:0009058,GO:0009059,GO:0009100,GO:0009101,GO:0009308,GO:0009653,GO:0009690,GO:0009791,GO:0009888,GO:0009889,GO:0009908,GO:0009965,GO:0009966,GO:0009987,GO:0010015,GO:0010016,GO:0010073,GO:0010075,GO:0010083,GO:0010154,GO:0010380,GO:0010646,GO:0010817,GO:0016740,GO:…	K13495-ko00908 Zeatin biosynthesis	KOG1192-UDP-glucuronosyl and UDP-glucosyl transferase[GC]
gene:Solyc02g093300.3	2.60904	1.19995	1.39899	0.925129	1.27279	1.7701	-	DNA polymerase [Source:UniProtKB/TrEMBL%3BAcc:H9E8V2]	GO:0000228,GO:0000428,GO:0000726,GO:0003674,GO:0003824,GO:0003887,GO:0003896,GO:0003899,GO:0005575,GO:0005622,GO:0005623,GO:0005634,GO:0005657,GO:0005658,GO:0005694,GO:0006139,GO:0006259,GO:0006260,GO:0006261,GO:0006269,GO:0006270,GO:0006271,GO:0006272,GO:0006273,GO:0006281,GO:0006302,GO:0006303,GO:0006725,GO:0006807,GO:0006950,GO:0006974,GO:0007275,GO:0008150,GO:0008152,GO:0009058,GO:0009059,GO:…	K02320-ko00230 Purine metabolism;ko00240 Pyrimidine metabolism;ko03030 DNA replication	KOG0970-DNA polymerase alpha, catalytic subunit[L]
gene:Solyc02g030610.2	0	0	0	0	0	0	-	-	GO:0001101,GO:0005575,GO:0005622,GO:0005623,GO:0005634,GO:0006109,GO:0006950,GO:0006970,GO:0008150,GO:0009628,GO:0009651,GO:0009719,GO:0009725,GO:0009737,GO:0009787,GO:0009788,GO:0009889,GO:0009966,GO:0009968,GO:0010033,GO:0010556,GO:0010581,GO:0010646,GO:0010648,GO:0010675,GO:0010962,GO:0019222,GO:0023051,GO:0023057,GO:0031323,GO:0031326,GO:0032881,GO:0032885,GO:0033993,GO:0042221,GO:0043226,GO:…	-	-
gene:Solyc04g050417.1	0	0	0	0	0	0	-	-	GO:0000027,GO:0003674,GO:0003676,GO:0003723,GO:0003735,GO:0005198,GO:0005488,GO:0005575,GO:0005622,GO:0005623,GO:0005634,GO:0005730,GO:0005737,GO:0005773,GO:0005829,GO:0005840,GO:0005911,GO:0006412,GO:0006518,GO:0006807,GO:0006950,GO:0006996,GO:0008150,GO:0008152,GO:0008270,GO:0009058,GO:0009059,GO:0009266,GO:0009409,GO:0009506,GO:0009507,GO:0009536,GO:0009628,GO:0009987,GO:0010467,GO:0015934,GO:…	K02870-ko03010 Ribosome	KOG0886-40S ribosomal protein S2[J]
gene:Solyc01g106920.3	0.359111	6.62871	1.54391	4.62898	0.230966	1.67198	-	-	-	-	KOG1292-Xanthine/uracil transporters[F]
gene:Solyc04g064830.3	6.27563	3.53204	3.92651	4.01835	3.83686	3.83234	-	-	-	-	-
gene:Solyc10g009290.1	0.952448	1.00045	0.716583	1.28298	0.788796	0.880733	-	-	GO:0003674,GO:0003700,GO:0005575,GO:0005622,GO:0005623,GO:0005634,GO:0005737,GO:0006355,GO:0008150,GO:0009889,GO:0009892,GO:0010468,GO:0010556,GO:0010605,GO:0010629,GO:0019219,GO:0019222,GO:0031323,GO:0031326,GO:0043226,GO:0043227,GO:0043229,GO:0043231,GO:0044424,GO:0044464,GO:0048519,GO:0050789,GO:0050794,GO:0051171,GO:0051252,GO:0060255,GO:0065007,GO:0080090,GO:0140110,GO:1903506,GO:2000112,GO:…	-	-
gene:Solyc03g031920.3	8.04054	6.92107	5.91021	5.93907	7.12859	5.1784	-	-	GO:0003674,GO:0005215,GO:0005575,GO:0005623,GO:0005886,GO:0006810,GO:0008150,GO:0016020,GO:0022857,GO:0044464,GO:0051179,GO:0051234,GO:0055085,GO:0071944	-	-
gene:Solyc05g051990.3	26.8018	22.612	20.7945	22.4244	22.1061	20.954	-	-	-	-	-
gene:Solyc11g022610.2	0	0	0	0	0	0	-	-	GO:0003674,GO:0003676,GO:0003723,GO:0003735,GO:0005198,GO:0005488,GO:0005575,GO:0005622,GO:0005623,GO:0005737,GO:0005840,GO:0006417,GO:0006450,GO:0008150,GO:0009507,GO:0009532,GO:0009536,GO:0009570,GO:0009889,GO:0009891,GO:0009893,GO:0010468,GO:0010556,GO:0010557,GO:0010604,GO:0010608,GO:0010628,GO:0015935,GO:0016020,GO:0019222,GO:0019843,GO:0031323,GO:0031325,GO:0031326,GO:0031328,GO:0032268,GO:…	K02986-ko03010 Ribosome	-
gene:Solyc05g047700.2	0.265974	0.152455	0.169165	0.142445	0.091889	0.192153	-	-	-	-	-
gene:Solyc02g082790.1	0	0	0	0	0	0	-	-	-	-	-
gene:Solyc02g066880.1	0	0	0	0	0	0	-	-	GO:0001101,GO:0005575,GO:0005622,GO:0005623,GO:0005634,GO:0006109,GO:0006950,GO:0006970,GO:0008150,GO:0009628,GO:0009651,GO:0009719,GO:0009725,GO:0009737,GO:0009787,GO:0009788,GO:0009889,GO:0009966,GO:0009968,GO:0010033,GO:0010556,GO:0010581,GO:0010646,GO:0010648,GO:0010675,GO:0010962,GO:0019222,GO:0023051,GO:0023057,GO:0031323,GO:0031326,GO:0032881,GO:0032885,GO:0033993,GO:0042221,GO:0043226,GO:…	-	-
gene:Solyc02g084990.3	240.461	130.46	252.755	235.021	212.652	257.023	-	-	GO:0000003,GO:0000272,GO:0003006,GO:0003674,GO:0003824,GO:0004553,GO:0004567,GO:0005575,GO:0005576,GO:0005623,GO:0005975,GO:0005976,GO:0006950,GO:0007275,GO:0008150,GO:0008152,GO:0009056,GO:0009057,GO:0009636,GO:0009664,GO:0009791,GO:0009827,GO:0009828,GO:0009845,GO:0009900,GO:0009987,GO:0010035,GO:0010038,GO:0010047,GO:0010154,GO:0010412,GO:0015923,GO:0016043,GO:0016052,GO:0016787,GO:0016798,GO:…	K19355-ko00051 Fructose and mannose metabolism	-
gene:Solyc12g027733.1	0	0	0	0	0	0	-	-	-	-	-
gene:Solyc07g054980.2	0	0	0	0	0	0	-	-	GO:0000981,GO:0000988,GO:0000989,GO:0001067,GO:0001076,GO:0001134,GO:0001135,GO:0003674,GO:0003676,GO:0003677,GO:0003700,GO:0005488,GO:0005575,GO:0005622,GO:0005623,GO:0005634,GO:0006355,GO:0006357,GO:0006950,GO:0008150,GO:0009266,GO:0009409,GO:0009628,GO:0009889,GO:0009891,GO:0009893,GO:0009987,GO:0010468,GO:0010556,GO:0010557,GO:0010604,GO:0010628,GO:0019219,GO:0019222,GO:0030154,GO:0031323,GO:…	-	KOG0048-Transcription factor, Myb superfamily[K]
gene:Solyc01g105760.1	0	0	0	0	0	0	-	-	GO:0005575,GO:0005618,GO:0005623,GO:0007275,GO:0008150,GO:0009505,GO:0009791,GO:0010029,GO:0010030,GO:0030312,GO:0032501,GO:0032502,GO:0044464,GO:0048518,GO:0048580,GO:0048582,GO:0048583,GO:0048856,GO:0050789,GO:0050793,GO:0051094,GO:0051239,GO:0051240,GO:0065007,GO:0071944,GO:1900140,GO:2000026,GO:2000028,GO:2000241	-	-
gene:Solyc03g116110.3	59.3965	47.0459	40.9078	45.0639	41.2729	45.6729	-	-	-	-	-
gene:Solyc06g069070.1	9.24772	3.29528	15.14	5.22062	1.8994	4.20374	-	-	-	-	-
gene:Solyc08g006910.3	1.89677	0.778445	1.085	1.30055	1.12037	1.005	-	-	GO:0000003,GO:0001101,GO:0001558,GO:0001666,GO:0003002,GO:0003006,GO:0005975,GO:0005976,GO:0006355,GO:0006950,GO:0006974,GO:0006979,GO:0007275,GO:0007389,GO:0008150,GO:0008152,GO:0009414,GO:0009415,GO:0009605,GO:0009607,GO:0009611,GO:0009617,GO:0009620,GO:0009624,GO:0009628,GO:0009636,GO:0009719,GO:0009725,GO:0009733,GO:0009791,GO:0009798,GO:0009845,GO:0009888,GO:0009889,GO:0009890,GO:0009892,GO:…	-	KOG0266-WD40 repeat-containing protein[R]
gene:Solyc03g006820.3	20.2484	20.6151	13.3592	13.9408	15.7277	20.0677	-	-	-	-	-
gene:Solyc08g016660.2	0	0	0	0	0.021122	0.108473	-	-	GO:0003674,GO:0003824,GO:0006082,GO:0006629,GO:0006720,GO:0006721,GO:0008150,GO:0008152,GO:0008299,GO:0008300,GO:0008610,GO:0009056,GO:0009058,GO:0009314,GO:0009416,GO:0009628,GO:0009639,GO:0009685,GO:0009686,GO:0009987,GO:0010114,GO:0010817,GO:0016042,GO:0016053,GO:0016054,GO:0016101,GO:0016102,GO:0016103,GO:0016114,GO:0016115,GO:0016491,GO:0016705,GO:0016706,GO:0019752,GO:0042445,GO:0042446,GO:…	K04125-ko00904 Diterpenoid biosynthesis	KOG0143-Iron/ascorbate family oxidoreductases[QR]
gene:Solyc12g096650.2	24.9215	15.545	21.9671	19.5734	15.8888	18.2905	-	-	GO:0000815,GO:0005575,GO:0005622,GO:0005623,GO:0005737,GO:0005768,GO:0005770,GO:0005829,GO:0005886,GO:0006810,GO:0006900,GO:0006996,GO:0007032,GO:0008150,GO:0009987,GO:0010008,GO:0010256,GO:0012505,GO:0016020,GO:0016043,GO:0016050,GO:0016192,GO:0031090,GO:0031410,GO:0031982,GO:0032991,GO:0036452,GO:0043226,GO:0043227,GO:0043229,GO:0044422,GO:0044424,GO:0044425,GO:0044433,GO:0044440,GO:0044444,GO:…	K12195-ko04144 Endocytosis	KOG2910-Uncharacterized conserved protein predicted to be involved in protein sorting[R]
gene:Solyc02g089650.3	3.58761	1.14533	0.944571	1.20432	1.503	1.68543	-	-	-	-	-
gene:Solyc12g100000.2	23.5536	15.4687	18.6905	18.1098	16.8559	17.2405	-	-	GO:0005575,GO:0005622,GO:0005623,GO:0005634,GO:0005737,GO:0043226,GO:0043227,GO:0043229,GO:0043231,GO:0044424,GO:0044464	-	KOG4224-Armadillo repeat protein VAC8 required for vacuole fusion, inheritance and cytosol-to-vacuole protein targeting[U]
gene:Solyc02g014240.3	0.139204	0	0.058	0.047358	0.115749	0	-	-	-	K19613-ko04014 Ras signaling pathway	-
gene:Solyc06g024410.2	0	0	0	0	0	0	-	-	-	-	-
gene:Solyc03g058460.1	0	0	0	0	0	0	-	-	GO:0003674,GO:0003824,GO:0005575,GO:0005622,GO:0005623,GO:0005634,GO:0005737,GO:0016787,GO:0016817,GO:0016818,GO:0043226,GO:0043227,GO:0043229,GO:0043231,GO:0044424,GO:0044464	-	KOG2839-Diadenosine and diphosphoinositol polyphosphate phosphohydrolase[T]
gene:Solyc04g011440.3	177.412	119.489	33.8744	33.2498	48.2335	43.0289	-	-	GO:0000166,GO:0000302,GO:0003674,GO:0005488,GO:0005515,GO:0005524,GO:0005575,GO:0005576,GO:0005618,GO:0005622,GO:0005623,GO:0005737,GO:0005739,GO:0005773,GO:0005774,GO:0005794,GO:0005829,GO:0005886,GO:0006464,GO:0006807,GO:0006950,GO:0006979,GO:0008144,GO:0008150,GO:0008152,GO:0009266,GO:0009314,GO:0009408,GO:0009416,GO:0009605,GO:0009607,GO:0009615,GO:0009617,GO:0009628,GO:0009636,GO:0009642,GO:…	K03283-ko03040 Spliceosome;ko04141 Protein processing in endoplasmic reticulum;ko04010 MAPK signaling pathway;ko04144 Endocytosis;ko04612 Antigen processing and presentation;ko04915 Estrogen signaling pathway;ko04213 Longevity regulating pathway - multiple species;ko05134 Legionellosis;ko05162 Measles;ko05164 Influenza A;ko05169 Epstein-Barr virus infection;ko05145 Toxoplasmosis	KOG0101-Molecular chaperones HSP70/HSC70, HSP70 superfamily[O]
gene:Solyc12g014530.2	8.05322	7.08332	11.5161	13.139	11.2207	10.3007	-	-	GO:0005575,GO:0005622,GO:0005623,GO:0005737,GO:0006139,GO:0006725,GO:0006732,GO:0006733,GO:0006753,GO:0006793,GO:0006796,GO:0006807,GO:0008150,GO:0008152,GO:0009058,GO:0009108,GO:0009117,GO:0009165,GO:0009435,GO:0009507,GO:0009536,GO:0009987,GO:0018130,GO:0019359,GO:0019362,GO:0019363,GO:0019438,GO:0019637,GO:0019674,GO:0034641,GO:0034654,GO:0043226,GO:0043227,GO:0043229,GO:0043231,GO:0044237,GO:…	K00278-ko00250 Alanine, aspartate and glutamate metabolism;ko00760 Nicotinate and nicotinamide metabolism	KOG2403-Succinate dehydrogenase, flavoprotein subunit[C]
gene:Solyc02g080260.3	0.885758	0.485079	0.871603	1.35779	0.346839	2.09416	-	-	GO:0000003,GO:0003006,GO:0003674,GO:0003676,GO:0003677,GO:0003700,GO:0005488,GO:0005575,GO:0005622,GO:0005623,GO:0005634,GO:0006355,GO:0007275,GO:0008150,GO:0008544,GO:0009790,GO:0009791,GO:0009793,GO:0009845,GO:0009888,GO:0009889,GO:0009913,GO:0009987,GO:0010154,GO:0010468,GO:0010556,GO:0019219,GO:0019222,GO:0022414,GO:0030154,GO:0030855,GO:0031323,GO:0031326,GO:0032501,GO:0032502,GO:0043226,GO:…	-	KOG0490-Transcription factor, contains HOX domain[R]
gene:Solyc02g092220.1	128.896	154.952	121.536	134.191	150.265	157.164	-	-	-	-	-
gene:Solyc02g086720.1	0	0	0	0	0	0	-	-	-	-	-
gene:Solyc07g006470.1	0	0	0	0	0.07367	0.134134	-	-	-	-	KOG1339-Aspartyl protease[O]
gene:Solyc01g081610.3	14.3123	18.2306	15.312	16.7163	18.2324	18.2671	-	Beta-hexosaminidase [Source:UniProtKB/TrEMBL%3BAcc:D3TI69]	GO:0003674,GO:0003824,GO:0004553,GO:0004563,GO:0005575,GO:0005623,GO:0005886,GO:0008194,GO:0015929,GO:0016020,GO:0016740,GO:0016757,GO:0016758,GO:0016787,GO:0016798,GO:0035251,GO:0044464,GO:0046527,GO:0071944	K12373-ko00520 Amino sugar and nucleotide sugar metabolism;ko00513 Various types of N-glycan biosynthesis;ko00531 Glycosaminoglycan degradation;ko00603 Glycosphingolipid biosynthesis - globo series;ko00604 Glycosphingolipid biosynthesis - ganglio series;ko00511 Other glycan degradation;ko04142 Lysosome	KOG2499-Beta-N-acetylhexosaminidase[G]
gene:Solyc10g005620.3	6.64079	4.3431	7.79971	7.52048	8.53115	12.5463	-	-	-	-	-
gene:Solyc09g092290.1	0.050133	0.003863	0.033225	0.047391	0.031592	0.006425	-	-	-	-	KOG4658-Apoptotic ATPase[T]
gene:Solyc11g007720.2	29.5214	20.3856	22.0697	21.9894	16.4672	25.9893	-	Dihydrolipoamide acetyltransferase component of pyruvate dehydrogenase complex [Source:UniProtKB/TrEMBL%3BAcc:K4D533]	GO:0005575,GO:0005622,GO:0005623,GO:0005737,GO:0032991,GO:0044424,GO:0044444,GO:0044464,GO:0045254,GO:1902494,GO:1990204	K00627-ko01200 Carbon metabolism;ko00010 Glycolysis / Gluconeogenesis;ko00020 Citrate cycle (TCA cycle);ko00620 Pyruvate metabolism	KOG0557-Dihydrolipoamide acetyltransferase[C]
gene:Solyc04g071995.1	0	0	0	0	0	0	-	-	GO:0003674,GO:0003824,GO:0004672,GO:0004674,GO:0004675,GO:0004888,GO:0005488,GO:0005515,GO:0005575,GO:0005623,GO:0005886,GO:0006464,GO:0006468,GO:0006793,GO:0006796,GO:0006807,GO:0007154,GO:0007165,GO:0007166,GO:0007167,GO:0007178,GO:0008150,GO:0008152,GO:0009987,GO:0016020,GO:0016301,GO:0016310,GO:0016740,GO:0016772,GO:0016773,GO:0019199,GO:0019538,GO:0019899,GO:0019900,GO:0019901,GO:0023052,GO:…	-	-
gene:Solyc07g041000.3	0.21297	1.10533	0.488916	0.93276	0.791808	0.39725	-	Pre-mRNA cleavage factor Im 25 kDa subunit 1 [Source:Projected from Arabidopsis thaliana (AT4G29820) UniProtKB/Swiss-Prot%3BAcc:Q94AF0]	-	K14397-ko03015 mRNA surveillance pathway	KOG1689-mRNA cleavage factor I subunit[A]
gene:Solyc10g079755.1	667.635	531.761	248.442	328.28	368.685	354.934	-	-	GO:0003674,GO:0005488,GO:0005509,GO:0005575,GO:0005623,GO:0005886,GO:0006950,GO:0006952,GO:0008150,GO:0009605,GO:0009607,GO:0009620,GO:0016020,GO:0043167,GO:0043169,GO:0043207,GO:0044464,GO:0046872,GO:0050832,GO:0050896,GO:0051704,GO:0051707,GO:0071944,GO:0098542	K13448-ko04626 Plant-pathogen interaction	KOG0027-Calmodulin and related proteins (EF-Hand superfamily)[T]
gene:Solyc03g032060.1	21.2391	31.7218	36.3067	28.3142	28.9388	27.6258	-	-	-	-	KOG4628-Predicted E3 ubiquitin ligase[O]
gene:Solyc05g015460.3	0.256312	0.089467	0	0	0	0.053164	-	-	-	-	-
gene:Solyc11g006890.2	1.22833	1.06894	0.765045	0.912509	0.295334	0.992561	-	-	-	-	-
gene:Solyc04g054220.3	0	0	0	0	0	0	-	-	GO:0005575,GO:0005622,GO:0005623,GO:0005737,GO:0005783,GO:0005789,GO:0008150,GO:0008152,GO:0009058,GO:0009719,GO:0009725,GO:0009733,GO:0010033,GO:0012505,GO:0016020,GO:0019748,GO:0031090,GO:0031984,GO:0042175,GO:0042221,GO:0043226,GO:0043227,GO:0043229,GO:0043231,GO:0044422,GO:0044424,GO:0044425,GO:0044432,GO:0044444,GO:0044446,GO:0044464,GO:0044550,GO:0050896,GO:0098827	-	KOG0156-Cytochrome P450 CYP2 subfamily[Q]
gene:Solyc10g079090.2	147.575	115.387	110.155	110.047	140.189	82.755	-	-	-	-	KOG0719-Molecular chaperone (DnaJ superfamily)[O]
gene:Solyc10g008150.1	0.095691	1.57522	0	0	0.084573	0	-	-	GO:0000322,GO:0000323,GO:0000324,GO:0005575,GO:0005622,GO:0005623,GO:0005737,GO:0005773,GO:0016020,GO:0016021,GO:0031224,GO:0043226,GO:0043227,GO:0043229,GO:0043231,GO:0044424,GO:0044425,GO:0044444,GO:0044464	-	KOG1752-Glutaredoxin and related proteins[O]
gene:Solyc06g063160.1	1.25415	1.25283	1.19188	1.94218	2.63882	1.48079	-	-	-	-	-
gene:Solyc01g104530.3	25.163	20.6976	21.194	22.9787	21.6634	21.2624	-	-	GO:0000165,GO:0000186,GO:0001932,GO:0001934,GO:0003674,GO:0003824,GO:0004672,GO:0004674,GO:0004709,GO:0005575,GO:0005622,GO:0005623,GO:0005737,GO:0005886,GO:0006464,GO:0006468,GO:0006793,GO:0006796,GO:0006807,GO:0006950,GO:0007154,GO:0007165,GO:0007346,GO:0008150,GO:0008152,GO:0009893,GO:0009966,GO:0009967,GO:0009987,GO:0010033,GO:0010200,GO:0010243,GO:0010562,GO:0010604,GO:0010646,GO:0010647,GO:…	K13414-ko04016 MAPK signaling pathway - plant;ko04626 Plant-pathogen interaction	KOG0198-MEKK and related serine/threonine protein kinases[T]
gene:Solyc09g014605.1	0	0	0	0	0	0	-	-	-	-	-
gene:Solyc01g112245.1	20.726	12.8106	15.6689	16.8371	14.005	19.2063	-	Alpha-1%2C3-mannosyl-glycoprotein 2-beta-N-acetylglucosaminyltransferase [Source:Projected from Arabidopsis thaliana (AT4G38240) UniProtKB/Swiss-Prot%3BAcc:Q9XGM8]	GO:0003674,GO:0003824,GO:0003827,GO:0005575,GO:0005622,GO:0005623,GO:0005737,GO:0005768,GO:0005794,GO:0005802,GO:0006464,GO:0006486,GO:0006491,GO:0006807,GO:0006950,GO:0006970,GO:0006972,GO:0008150,GO:0008152,GO:0008194,GO:0008375,GO:0009058,GO:0009059,GO:0009100,GO:0009101,GO:0009628,GO:0009987,GO:0012505,GO:0016262,GO:0016740,GO:0016757,GO:0016758,GO:0019538,GO:0031410,GO:0031982,GO:0031984,GO:…	K00726-ko00510 N-Glycan biosynthesis;ko00513 Various types of N-glycan biosynthesis	KOG1413-N-acetylglucosaminyltransferase I[G]
gene:ENSRNA050030458	0.449503	0.540265	1.6303	0.715203	0.384379	0.87858	SNORD14	Small nucleolar RNA SNORD14	-	-	-
gene:ENSRNA050030451	0.176236	0.17689	0.231406	0.159947	0.155751	0.180728	U6	U6 spliceosomal RNA	-	-	-
gene:ENSRNA050030450	6.61921	8.13797	5.84926	1.89058	3.16095	3.21877	snoR117	small nucleolar RNA snoR117	-	-	-
gene:ENSRNA050030453	2.44748	5.69304	3.68551	1.26528	3.05749	1.52581	snoZ223	Small nucleolar RNA Z223	-	-	-
gene:ENSRNA050030452	0	0	0	0	0	0	U6	U6 spliceosomal RNA	-	-	-
gene:Solyc06g072610.3	20.6656	23.645	22.4641	18.9409	22.813	25.9425	-	S-acyltransferase [Source:UniProtKB/TrEMBL%3BAcc:K4C8Y1]	-	K16675-ko04391 Hippo signaling pathway -fly	KOG1311-DHHC-type Zn-finger proteins[R]
gene:ENSRNA050030454	0.280592	0.260917	0.341305	0.242624	0.219095	0.236877	U6	U6 spliceosomal RNA	-	-	-
gene:Solyc05g005150.1	6.73616	6.26308	5.51103	6.27395	4.39604	5.91346	-	-	GO:0005575,GO:0005622,GO:0005623,GO:0005634,GO:0005737,GO:0005829,GO:0006508,GO:0006511,GO:0006807,GO:0008150,GO:0008152,GO:0009056,GO:0009057,GO:0009987,GO:0010498,GO:0019538,GO:0019941,GO:0030163,GO:0043161,GO:0043170,GO:0043226,GO:0043227,GO:0043229,GO:0043231,GO:0043632,GO:0044237,GO:0044238,GO:0044248,GO:0044257,GO:0044260,GO:0044265,GO:0044267,GO:0044424,GO:0044444,GO:0044464,GO:0051603,GO:…	-	-
gene:ENSRNA050030456	0	0	0	0	0	0	snoZ122	Small nucleolar RNA Z122	-	-	-
gene:Solyc03g123760.3	35.7603	17.5479	22.221	19.6462	15.9816	29.544	PDS	Phytoene desaturase [Source:UniProtKB/TrEMBL%3BAcc:Q3S1N6]	GO:0003674,GO:0003824,GO:0005575,GO:0005622,GO:0005623,GO:0005737,GO:0006629,GO:0006720,GO:0006721,GO:0008150,GO:0008152,GO:0008299,GO:0008610,GO:0009058,GO:0009507,GO:0009526,GO:0009534,GO:0009536,GO:0009579,GO:0009941,GO:0009987,GO:0016108,GO:0016109,GO:0016114,GO:0016116,GO:0016117,GO:0016166,GO:0016491,GO:0016627,GO:0031967,GO:0031975,GO:0031976,GO:0031984,GO:0042440,GO:0043226,GO:0043227,GO:…	K02293-ko00906 Carotenoid biosynthesis	KOG0029-Amine oxidase[Q]
gene:Solyc04g080060.3	13.9363	14.3609	14.9955	12.0685	12.0908	13.9616	-	-	-	-	-
gene:Solyc10g079880.2	168.359	145.418	121.555	126.601	125.16	122.165	-	Eukaryotic translation initiation factor 3 subunit E [Source:UniProtKB/TrEMBL%3BAcc:K4D2M9]	GO:0000003,GO:0000502,GO:0003006,GO:0003674,GO:0003676,GO:0003723,GO:0003729,GO:0003743,GO:0005488,GO:0005575,GO:0005622,GO:0005623,GO:0005634,GO:0005737,GO:0005829,GO:0005852,GO:0005886,GO:0006139,GO:0006351,GO:0006352,GO:0006412,GO:0006413,GO:0006417,GO:0006518,GO:0006725,GO:0006807,GO:0006950,GO:0006970,GO:0007275,GO:0008135,GO:0008150,GO:0008152,GO:0009058,GO:0009059,GO:0009314,GO:0009416,GO:…	K03250-ko03013 RNA transport;ko05160 Hepatitis C	KOG2758-Translation initiation factor 3, subunit e (eIF-3e)[J]
gene:Solyc04g050300.1	0	0	0	0	0	0	-	-	-	-	-
gene:Solyc04g077240.3	0	0	0	0.0298	0	0	-	-	GO:0003674,GO:0003824,GO:0004084,GO:0005575,GO:0005622,GO:0005623,GO:0005737,GO:0005739,GO:0008483,GO:0016740,GO:0016769,GO:0043226,GO:0043227,GO:0043229,GO:0043231,GO:0044424,GO:0044444,GO:0044464	K00826-ko01210 2-Oxocarboxylic acid metabolism;ko01230 Biosynthesis of amino acids;ko00270 Cysteine and methionine metabolism;ko00280 Valine, leucine and isoleucine degradation;ko00290 Valine, leucine and isoleucine biosynthesis;ko00770 Pantothenate and CoA biosynthesis	KOG0975-Branched chain aminotransferase BCAT1, pyridoxal phosphate enzymes type IV superfamily[E]
gene:Solyc09g048980.3	0.128935	0.124297	0.101085	0.017318	0.030656	0	-	-	-	-	-
gene:ENSRNA049446579	0	0	0	0	0	0	tRNA-Ile	tRNA-Ile for anticodon AAU	-	-	-
gene:Solyc03g096810.3	50.8723	41.6628	48.9224	48.465	45.2811	49.8584	-	-	GO:0005575,GO:0016020	-	KOG4758-Predicted membrane protein[R]
gene:Solyc10g081680.1	143.715	72.6372	94.2703	108.449	89.3093	175.327	-	-	-	-	-
gene:Solyc10g006510.3	13.7447	15.9813	9.84091	11.0889	13.2921	15.9352	-	-	GO:0003674,GO:0003676,GO:0003677,GO:0003700,GO:0005488,GO:0005575,GO:0005622,GO:0005623,GO:0005634,GO:0006082,GO:0006355,GO:0006790,GO:0006807,GO:0008150,GO:0008152,GO:0009889,GO:0009987,GO:0010468,GO:0010556,GO:0016143,GO:0019219,GO:0019222,GO:0019748,GO:0019757,GO:0019760,GO:0031323,GO:0031326,GO:0043226,GO:0043227,GO:0043229,GO:0043231,GO:0043436,GO:0043565,GO:0044237,GO:0044281,GO:0044424,GO:…	-	-
gene:Solyc09g060090.3	8.91969	4.20872	6.02504	5.86802	5.84438	7.76844	-	-	-	-	KOG1471-Phosphatidylinositol transfer protein SEC14 and related proteins[I]
gene:Solyc03g120810.3	16.3272	11.0766	11.5112	12.1235	10.3043	15.6259	-	Kinesin-like protein [Source:Projected from Arabidopsis thaliana (AT3G16060) UniProtKB/TrEMBL%3BAcc:A0A178V575]	GO:0000226,GO:0000278,GO:0003674,GO:0003774,GO:0003777,GO:0003824,GO:0005575,GO:0005622,GO:0005623,GO:0005634,GO:0005813,GO:0005815,GO:0005856,GO:0005871,GO:0005875,GO:0005886,GO:0006928,GO:0006996,GO:0007010,GO:0007017,GO:0007018,GO:0007049,GO:0007051,GO:0007052,GO:0008150,GO:0009987,GO:0015630,GO:0016020,GO:0016043,GO:0016462,GO:0016787,GO:0016817,GO:0016818,GO:0016887,GO:0017111,GO:0022402,GO:…	-	KOG0246-Kinesin-like protein[Z]
gene:Solyc07g041513.1	0	0	0	0	0	0	-	-	-	-	-
gene:Solyc09g011320.3	10.1934	4.31937	6.80847	6.84618	5.2007	7.01588	-	-	GO:0003674,GO:0003824,GO:0004672,GO:0004674,GO:0006464,GO:0006468,GO:0006793,GO:0006796,GO:0006807,GO:0008150,GO:0008152,GO:0008219,GO:0009405,GO:0009847,GO:0009987,GO:0012501,GO:0016301,GO:0016310,GO:0016740,GO:0016772,GO:0016773,GO:0019538,GO:0032502,GO:0036211,GO:0043170,GO:0043412,GO:0044237,GO:0044238,GO:0044260,GO:0044267,GO:0044403,GO:0044409,GO:0044419,GO:0048102,GO:0051701,GO:0051704,GO:…	K08269-ko04150 mTOR signaling pathway;ko04140 Regulation of autophagy;ko04139 Regulation of mitophagy - yeast;ko04211 Longevity regulating pathway - mammal;ko04212 Longevity regulating pathway - worm	KOG0595-Serine/threonine-protein kinase involved in autophagy[OUT]
gene:Solyc12g100080.1	0	0	0	0	0	0	-	-	-	-	-
gene:Solyc09g090835.1	0.294795	0.213784	0.328512	0.226704	0.396346	0.079566	-	-	GO:0005575,GO:0005622,GO:0005623,GO:0005737,GO:0009507,GO:0009536,GO:0043226,GO:0043227,GO:0043229,GO:0043231,GO:0044424,GO:0044444,GO:0044464	-	-
gene:ENSRNA050030232	47.4628	58.3139	51.8544	46.9747	57.1085	43.0482	snoR86	Small nucleolar RNA snoR86	-	-	-
gene:Solyc02g094480.3	1.39924	1.06426	1.24261	0.951445	1.09829	1.69569	-	Pentatricopeptide repeat-containing protein At3g26782%2C mitochondrial [Source:Projected from Arabidopsis thaliana (AT3G26782) UniProtKB/Swiss-Prot%3BAcc:Q9LW32]	GO:0003674,GO:0003676,GO:0003723,GO:0003824,GO:0004518,GO:0004519,GO:0005488,GO:0005575,GO:0005622,GO:0005623,GO:0005737,GO:0005739,GO:0006139,GO:0006725,GO:0006807,GO:0008150,GO:0008152,GO:0009451,GO:0009987,GO:0016070,GO:0016787,GO:0016788,GO:0034641,GO:0043170,GO:0043226,GO:0043227,GO:0043229,GO:0043231,GO:0043412,GO:0044237,GO:0044238,GO:0044424,GO:0044444,GO:0044464,GO:0046483,GO:0071704,GO:…	-	-
gene:Solyc03g026350.3	39.1432	36.4114	33.3647	31.4899	30.038	33.4505	-	-	GO:0003674,GO:0003676,GO:0003723,GO:0003729,GO:0005488,GO:0097159,GO:1901363	-	KOG0274-Cdc4 and related F-box and WD-40 proteins[R]
gene:Solyc01g100620.2	0.03032	0.044426	0	1.30673	0	0.598179	-	-	GO:0003674,GO:0003700,GO:0005575,GO:0005622,GO:0005623,GO:0005737,GO:0006355,GO:0008150,GO:0009507,GO:0009536,GO:0009889,GO:0010468,GO:0010556,GO:0019219,GO:0019222,GO:0031323,GO:0031326,GO:0043226,GO:0043227,GO:0043229,GO:0043231,GO:0044424,GO:0044444,GO:0044464,GO:0050789,GO:0050794,GO:0051171,GO:0051252,GO:0060255,GO:0065007,GO:0080090,GO:0140110,GO:1903506,GO:2000112,GO:2001141	-	-
gene:Solyc02g087860.3	1.30122	0.307651	0.430374	1.92716	0.194869	0.726779	-	Transcription factor style2.1 [Source:UniProtKB/TrEMBL%3BAcc:B6CG44]	GO:0000902,GO:0003674,GO:0003700,GO:0005575,GO:0005622,GO:0005623,GO:0005737,GO:0005773,GO:0006355,GO:0007275,GO:0008150,GO:0009314,GO:0009416,GO:0009628,GO:0009639,GO:0009640,GO:0009653,GO:0009719,GO:0009725,GO:0009741,GO:0009791,GO:0009826,GO:0009889,GO:0009987,GO:0010033,GO:0010468,GO:0010556,GO:0014070,GO:0016043,GO:0016049,GO:0019219,GO:0019222,GO:0031323,GO:0031326,GO:0032501,GO:0032502,GO:…	-	-
gene:ENSRNA050029040	0	0	0	0	0	0	tRNA-Val	tRNA-Val for anticodon AAC	-	-	-
gene:Solyc08g080630.3	0	0	0	0	0	0	-	-	-	-	-
gene:Solyc05g025953.1	0	0	0	0	0	0	-	-	-	-	-
gene:ENSRNA050029045	0.180429	0	0	0	0	0	tRNA-Val	tRNA-Val for anticodon AAC	-	-	-
gene:ENSRNA050029048	0	0	0	0	0	0	tRNA-Thr	tRNA-Thr for anticodon UGU	-	-	-
gene:Solyc12g088515.1	0	0	0	0	0	0	-	-	-	-	-
gene:Solyc12g098850.2	23.7803	19.2269	36.6889	17.6235	31.1906	16.2181	-	-	GO:0003674,GO:0003824,GO:0004144,GO:0005575,GO:0005622,GO:0005623,GO:0005737,GO:0005829,GO:0006629,GO:0006638,GO:0006639,GO:0006641,GO:0008150,GO:0008152,GO:0008374,GO:0008610,GO:0009058,GO:0009987,GO:0016411,GO:0016740,GO:0016746,GO:0016747,GO:0019432,GO:0044237,GO:0044238,GO:0044249,GO:0044255,GO:0044424,GO:0044444,GO:0044464,GO:0045017,GO:0046460,GO:0046463,GO:0046486,GO:0071704,GO:1901576	-	-
gene:Solyc02g036135.1	0	0	0	0	0	0	-	-	-	-	-
gene:ENSRNA050028938	0	0	0	0	0	0	tRNA-Ile	tRNA-Ile for anticodon AAU	-	-	-
gene:Solyc03g116850.3	0.030568	0	0	0	0	0	-	-	GO:0000003,GO:0000902,GO:0000904,GO:0003006,GO:0003674,GO:0005215,GO:0005216,GO:0005244,GO:0005249,GO:0005261,GO:0005267,GO:0005575,GO:0005623,GO:0005886,GO:0005887,GO:0006810,GO:0006811,GO:0006812,GO:0006813,GO:0008150,GO:0008324,GO:0009653,GO:0009826,GO:0009856,GO:0009860,GO:0009932,GO:0009987,GO:0015075,GO:0015077,GO:0015079,GO:0015267,GO:0015318,GO:0015672,GO:0016020,GO:0016021,GO:0016043,GO:…	K05391-ko04626 Plant-pathogen interaction	KOG0498-K+-channel ERG and related proteins, contain PAS/PAC sensor domain[PT]
gene:Solyc08g080620.2	0.141564	0.885766	0.614724	1.11895	1.03837	1.0843	-	-	-	-	-
gene:ENSRNA050028935	0	0	0	0	0	0	tRNA-Val	tRNA-Val for anticodon CAC	-	-	-
gene:Solyc07g042920.2	0	0	0	0	0	0	-	-	GO:0005575,GO:0005622,GO:0005623,GO:0005737,GO:0009507,GO:0009526,GO:0009532,GO:0009536,GO:0009570,GO:0009941,GO:0031967,GO:0031975,GO:0043226,GO:0043227,GO:0043229,GO:0043231,GO:0044422,GO:0044424,GO:0044434,GO:0044435,GO:0044444,GO:0044446,GO:0044464	K00161-ko01200 Carbon metabolism;ko00010 Glycolysis / Gluconeogenesis;ko00020 Citrate cycle (TCA cycle);ko00620 Pyruvate metabolism;ko04066 HIF-1 signaling pathway;ko04922 Glucagon signaling pathway;ko05230 Central carbon metabolism in cancer	KOG0225-Pyruvate dehydrogenase E1, alpha subunit[C]
gene:Solyc10g079920.2	10.2152	7.64994	5.72935	7.00689	5.09983	6.22507	-	-	-	-	-
gene:Solyc08g079080.3	3.06572	1.51324	1.32521	1.8843	1.38491	3.57486	-	-	GO:0000325,GO:0001101,GO:0003674,GO:0003824,GO:0004553,GO:0004564,GO:0005575,GO:0005618,GO:0005622,GO:0005623,GO:0005737,GO:0005773,GO:0007275,GO:0008150,GO:0009505,GO:0009605,GO:0009607,GO:0009617,GO:0009719,GO:0009725,GO:0009739,GO:0009987,GO:0010033,GO:0016787,GO:0016798,GO:0022622,GO:0030312,GO:0032501,GO:0032502,GO:0032870,GO:0033993,GO:0042221,GO:0043207,GO:0043226,GO:0043227,GO:0043229,GO:…	K01193-ko00052 Galactose metabolism;ko00500 Starch and sucrose metabolism	KOG0228-Beta-fructofuranosidase (invertase)[G]
gene:Solyc02g021020.3	4.08673	1.70715	2.45073	2.87893	2.57134	3.2277	-	-	GO:0003674,GO:0003676,GO:0003723,GO:0003824,GO:0004518,GO:0004519,GO:0005488,GO:0005575,GO:0005622,GO:0005623,GO:0006139,GO:0006725,GO:0006807,GO:0008150,GO:0008152,GO:0009451,GO:0009987,GO:0016070,GO:0016787,GO:0016788,GO:0034641,GO:0043170,GO:0043226,GO:0043227,GO:0043229,GO:0043231,GO:0043412,GO:0044237,GO:0044238,GO:0044424,GO:0044464,GO:0046483,GO:0071704,GO:0090304,GO:0090305,GO:0097159,GO:…	-	KOG4422-Uncharacterized conserved protein[S]
gene:Solyc03g005710.2	0	0	0	0	0	0	-	-	-	-	-
gene:Solyc07g066580.3	69.4361	74.027	71.0964	80.669	81.936	88.1781	-	Sulfurtransferase [Source:UniProtKB/TrEMBL%3BAcc:C0LIR4]	GO:0000003,GO:0003006,GO:0003674,GO:0003824,GO:0004792,GO:0005575,GO:0005622,GO:0005623,GO:0005737,GO:0005739,GO:0005829,GO:0007275,GO:0008150,GO:0009507,GO:0009536,GO:0009790,GO:0009791,GO:0009793,GO:0010154,GO:0016740,GO:0016782,GO:0016783,GO:0016784,GO:0022414,GO:0032501,GO:0032502,GO:0043226,GO:0043227,GO:0043229,GO:0043231,GO:0044424,GO:0044444,GO:0044464,GO:0048316,GO:0048608,GO:0048731,GO:…	K01011-ko00920 Sulfur metabolism;ko00270 Cysteine and methionine metabolism;ko04122 Sulfur relay system	KOG1529-Mercaptopyruvate sulfurtransferase/thiosulfate sulfurtransferase[V]
gene:Solyc11g012455.1	3.33262	2.15468	2.80853	2.08034	1.52603	1.95481	-	-	-	-	-
gene:Solyc02g092500.1	1.56931	1.03039	0.937565	0.918009	1.12065	2.70788	-	-	-	-	-
gene:Solyc02g055467.1	0.986827	0.588688	0.498955	0.76717	0.460434	0.939672	-	-	-	-	-
gene:Solyc11g056620.2	0.261665	0	0.256427	0.118502	0.377924	0.123102	-	-	-	-	-
gene:Solyc12g094660.2	3.49052	3.73036	3.54	3.99151	5.75576	3.85273	-	-	-	-	KOG4658-Apoptotic ATPase[T]
gene:Solyc11g068400.2	99.8693	67.1838	74.6972	75.6301	59.4046	88.9576	-	-	-	K00419-ko00190 Oxidative phosphorylation;ko04260 Cardiac muscle contraction;ko05010 Alzheimer's disease;ko05012 Parkinson's disease;ko05016 Huntington's disease;ko04932 Non-alcoholic fatty liver disease (NAFLD)	KOG3494-Ubiquinol cytochrome c oxidoreductase, subunit QCR9[C]
gene:Solyc02g022860.1	0	0	0	0	0	0	-	-	-	-	-
gene:Solyc09g083400.3	1.50579	0.999454	1.38671	1.86887	2.30387	2.33931	-	-	GO:0000226,GO:0000902,GO:0001558,GO:0003674,GO:0005488,GO:0005515,GO:0005575,GO:0005622,GO:0005623,GO:0005737,GO:0005856,GO:0005874,GO:0005881,GO:0005938,GO:0006996,GO:0007010,GO:0007017,GO:0008017,GO:0008092,GO:0008150,GO:0009653,GO:0009826,GO:0009987,GO:0015630,GO:0015631,GO:0016043,GO:0016049,GO:0022603,GO:0022604,GO:0030308,GO:0030863,GO:0030865,GO:0030981,GO:0031122,GO:0032502,GO:0032989,GO:…	-	-
gene:Solyc01g103260.2	49.3018	30.509	42.4807	46.843	31.2922	39.1143	-	-	-	-	-
gene:Solyc01g097540.3	7.16336	7.1197	6.81573	7.12839	6.00143	8.01747	-	-	GO:0001101,GO:0005575,GO:0005622,GO:0005623,GO:0005737,GO:0005773,GO:0006950,GO:0006970,GO:0008150,GO:0009266,GO:0009408,GO:0009409,GO:0009414,GO:0009415,GO:0009628,GO:0009651,GO:0010035,GO:0042221,GO:0043226,GO:0043227,GO:0043229,GO:0043231,GO:0044424,GO:0044444,GO:0044464,GO:0050896,GO:1901700	-	KOG0819-Annexin[U]
gene:Solyc03g121350.3	0.023609	0	0.061784	3.4738	0.040108	2.74944	-	-	-	-	KOG2513-Protein required for meiotic chromosome segregation[D]
gene:Solyc02g061900.1	0	0.136136	0	0	0	0.130216	-	-	-	-	-
gene:Solyc12g035650.2	29.233	38.3027	26.6886	28.7685	27.3144	36.043	-	Nuclear pore complex protein NUP54 [Source:Projected from Arabidopsis thaliana (AT1G24310) UniProtKB/Swiss-Prot%3BAcc:Q8GYF7]	GO:0003674,GO:0005198,GO:0005575,GO:0005622,GO:0005623,GO:0005634,GO:0005635,GO:0005643,GO:0005730,GO:0006606,GO:0006607,GO:0006810,GO:0006886,GO:0006913,GO:0006996,GO:0006997,GO:0006999,GO:0008104,GO:0008150,GO:0009987,GO:0012505,GO:0015031,GO:0015833,GO:0016043,GO:0017038,GO:0017056,GO:0031967,GO:0031974,GO:0031975,GO:0031981,GO:0032991,GO:0033036,GO:0033365,GO:0034504,GO:0034613,GO:0036228,GO:…	K14308-ko03013 RNA transport	KOG3091-Nuclear pore complex, p54 component (sc Nup57)[YU]
gene:Solyc01g091130.3	5.05615	3.13939	2.4809	2.06899	2.88619	3.4194	-	-	-	-	-
gene:Solyc05g015700.1	5.56072	1.48142	0.738167	1.94244	0.902688	3.46791	-	-	-	-	-
gene:Solyc01g056900.1	0	0	0	0	0	0	-	-	-	-	-
gene:Solyc09g082500.3	2.0656	1.3233	1.11576	1.20548	0.852687	1.99543	-	-	-	-	-
gene:Solyc04g071410.2	0	0	0	0	0	0	-	-	GO:0005575,GO:0005618,GO:0005622,GO:0005623,GO:0005737,GO:0005794,GO:0005886,GO:0005911,GO:0009505,GO:0009506,GO:0012505,GO:0016020,GO:0030054,GO:0030312,GO:0043226,GO:0043227,GO:0043229,GO:0043231,GO:0044424,GO:0044444,GO:0044464,GO:0055044,GO:0071944	K01179-ko00500 Starch and sucrose metabolism	-
gene:Solyc12g014470.2	7.34984	3.74505	5.14901	4.99857	4.90118	5.36211	-	GrpE protein homolog [Source:UniProtKB/TrEMBL%3BAcc:K4DCY2]	GO:0000166,GO:0000774,GO:0001405,GO:0003674,GO:0005488,GO:0005507,GO:0005515,GO:0005524,GO:0005575,GO:0005622,GO:0005623,GO:0005737,GO:0005739,GO:0005740,GO:0005743,GO:0005744,GO:0006605,GO:0006626,GO:0006810,GO:0006839,GO:0006886,GO:0006950,GO:0006996,GO:0007005,GO:0008104,GO:0008144,GO:0008150,GO:0009266,GO:0009314,GO:0009408,GO:0009411,GO:0009416,GO:0009628,GO:0009987,GO:0010286,GO:0015031,GO:…	-	KOG3003-Molecular chaperone of the GrpE family[O]
gene:Solyc04g011360.3	154.732	168.373	182.018	173.113	179.224	175.988	-	-	-	K07901-ko04152 AMPK signaling pathway;ko04144 Endocytosis;ko04972 Pancreatic secretion	KOG0078-GTP-binding protein SEC4, small G protein superfamily, and related Ras family GTP-binding proteins[TU]
gene:Solyc03g025280.3	15.2304	8.76699	7.45049	9.88116	8.99317	11.26	-	-	GO:0005575,GO:0005622,GO:0005623,GO:0005634,GO:0005654,GO:0031974,GO:0031981,GO:0043226,GO:0043227,GO:0043229,GO:0043231,GO:0043233,GO:0044422,GO:0044424,GO:0044428,GO:0044446,GO:0044464,GO:0070013	K12842-ko03040 Spliceosome	KOG0151-Predicted splicing regulator, contains RRM, SWAP and RPR domains[R]
gene:Solyc03g044020.3	0.781269	0.453027	0.359045	0.524036	0.300485	0.782699	-	-	-	-	KOG1949-Uncharacterized conserved protein[S]
gene:Solyc08g081570.3	44.3437	62.219	52.9794	54.1346	53.6478	66.7616	-	2-C-methyl-D-erythritol 2%2C4-cyclodiphosphate synthase [Source:UniProtKB/TrEMBL%3BAcc:K4CPF3]	GO:0005575,GO:0005622,GO:0005623,GO:0005737,GO:0006629,GO:0006720,GO:0006721,GO:0006725,GO:0006778,GO:0006779,GO:0006807,GO:0008150,GO:0008152,GO:0008299,GO:0008610,GO:0009058,GO:0009507,GO:0009532,GO:0009536,GO:0009570,GO:0009987,GO:0015994,GO:0015995,GO:0016108,GO:0016109,GO:0016114,GO:0016116,GO:0016117,GO:0018130,GO:0019438,GO:0033013,GO:0033014,GO:0034641,GO:0042440,GO:0043226,GO:0043227,GO:…	K01770-ko00900 Terpenoid backbone biosynthesis	-
gene:Solyc04g025400.3	0	0	0	0	0	0	-	-	GO:0003674,GO:0003824,GO:0006793,GO:0006796,GO:0008150,GO:0008152,GO:0008195,GO:0009987,GO:0016311,GO:0016787,GO:0016788,GO:0016791,GO:0042578,GO:0044237	K18693-ko00561 Glycerolipid metabolism;ko00564 Glycerophospholipid metabolism	KOG3030-Lipid phosphate phosphatase and related enzymes of the PAP2 family[I]
gene:Solyc10g047823.1	0	0.03206	0	0	0	0	-	-	GO:0008150,GO:0009314,GO:0009416,GO:0009628,GO:0009719,GO:0009725,GO:0009733,GO:0010033,GO:0042221,GO:0050896	-	-
gene:Solyc08g068130.1	0	0.133346	0	0	0	0	-	-	GO:0005575,GO:0005622,GO:0005623,GO:0005737,GO:0005768,GO:0005794,GO:0005802,GO:0006950,GO:0006970,GO:0008150,GO:0009628,GO:0009651,GO:0012505,GO:0031410,GO:0031982,GO:0031984,GO:0043226,GO:0043227,GO:0043229,GO:0043231,GO:0044422,GO:0044424,GO:0044431,GO:0044444,GO:0044446,GO:0044464,GO:0050896,GO:0097708,GO:0098791	-	-
gene:Solyc10g081600.2	26.7084	26.8696	18.3034	21.7294	23.4719	25.3587	-	-	-	-	KOG3350-Uncharacterized conserved protein[S]
gene:Solyc08g081560.1	0	0	0	0	0	0	-	-	GO:0003674,GO:0003824,GO:0003899,GO:0005575,GO:0005622,GO:0005623,GO:0005737,GO:0006139,GO:0006351,GO:0006354,GO:0006725,GO:0006807,GO:0008150,GO:0008152,GO:0009058,GO:0009059,GO:0009295,GO:0009507,GO:0009532,GO:0009534,GO:0009536,GO:0009570,GO:0009579,GO:0009987,GO:0010467,GO:0016070,GO:0016740,GO:0016772,GO:0016779,GO:0018130,GO:0019438,GO:0031976,GO:0031984,GO:0032774,GO:0034062,GO:0034641,GO:…	K03040-ko00230 Purine metabolism;ko00240 Pyrimidine metabolism;ko03020 RNA polymerase	-
gene:Solyc09g009900.3	10.1692	8.52506	4.03194	3.46813	3.84309	7.26916	-	-	-	K10740-ko03030 DNA replication;ko03420 Nucleotide excision repair;ko03430 Mismatch repair;ko03440 Homologous recombination;ko03460 Fanconi anemia pathway	-
gene:Solyc06g072690.2	11.4616	14.9588	10.6608	11.2395	14.5498	13.7974	-	-	-	-	-
gene:Solyc03g119040.3	362.018	523.5	390.545	387.296	468.424	509.466	-	-	GO:0001101,GO:0001932,GO:0001934,GO:0003674,GO:0003735,GO:0005078,GO:0005198,GO:0005488,GO:0005515,GO:0005575,GO:0005622,GO:0005623,GO:0005634,GO:0005730,GO:0005737,GO:0005829,GO:0005840,GO:0005844,GO:0005886,GO:0006417,GO:0006950,GO:0006952,GO:0007275,GO:0008150,GO:0009605,GO:0009607,GO:0009620,GO:0009719,GO:0009725,GO:0009737,GO:0009791,GO:0009845,GO:0009889,GO:0009893,GO:0009966,GO:0009967,GO:…	-	KOG0279-G protein beta subunit-like protein[T]
gene:Solyc01g006660.2	1.12329	0.768214	1.18197	1.25602	0.762888	1.26633	-	-	GO:0002831,GO:0002832,GO:0003674,GO:0003824,GO:0004175,GO:0004252,GO:0005575,GO:0005576,GO:0005618,GO:0005623,GO:0006508,GO:0006807,GO:0008150,GO:0008152,GO:0008233,GO:0008236,GO:0010033,GO:0010037,GO:0016787,GO:0017171,GO:0019538,GO:0030312,GO:0031347,GO:0031348,GO:0032101,GO:0032102,GO:0042221,GO:0042493,GO:0043170,GO:0043900,GO:0043901,GO:0044238,GO:0044464,GO:0048046,GO:0048519,GO:0048580,GO:…	-	KOG2132-Uncharacterized conserved protein, contains JmjC domain[BT]
gene:Solyc06g009790.3	33.2625	35.735	36.7475	37.1537	34.4854	41.3706	-	-	-	-	-
gene:Solyc10g017610.1	0.467091	0.642698	0.489617	0.428581	0.448088	0.361013	-	-	-	-	-
gene:Solyc04g081480.2	3.94821	1.9708	4.68998	4.17421	3.76165	3.89091	-	-	-	-	-
gene:Solyc07g053380.2	0.27151	0.060966	0.183232	0.187079	0.07919	0.135812	-	-	GO:0003674,GO:0003676,GO:0003723,GO:0003824,GO:0004518,GO:0004519,GO:0005488,GO:0005575,GO:0005622,GO:0005623,GO:0006139,GO:0006725,GO:0006807,GO:0008150,GO:0008152,GO:0009451,GO:0009987,GO:0016070,GO:0016787,GO:0016788,GO:0034641,GO:0043170,GO:0043226,GO:0043227,GO:0043229,GO:0043231,GO:0043412,GO:0044237,GO:0044238,GO:0044424,GO:0044464,GO:0046483,GO:0071704,GO:0090304,GO:0090305,GO:0097159,GO:…	-	-
gene:Solyc03g083100.3	124.303	70.3362	102.555	123.914	126.962	92.9182	-	-	-	-	-
gene:Solyc11g069140.2	2.59829	1.40385	1.94145	2.41836	1.59835	2.65893	-	-	-	-	-
gene:Solyc03g111260.3	7.76723	2.91441	5.0182	4.29595	3.64963	5.34711	-	Ribonuclease J [Source:Projected from Arabidopsis thaliana (AT5G63420) UniProtKB/Swiss-Prot%3BAcc:Q84W56]	GO:0000003,GO:0000578,GO:0003006,GO:0003674,GO:0003824,GO:0004518,GO:0004519,GO:0004527,GO:0005575,GO:0005622,GO:0005623,GO:0005737,GO:0006139,GO:0006725,GO:0006807,GO:0006810,GO:0006996,GO:0007275,GO:0007389,GO:0008150,GO:0008152,GO:0008409,GO:0009314,GO:0009416,GO:0009507,GO:0009536,GO:0009628,GO:0009657,GO:0009658,GO:0009790,GO:0009791,GO:0009793,GO:0009798,GO:0009880,GO:0009914,GO:0009942,GO:…	-	KOG1137-mRNA cleavage and polyadenylation factor II complex, BRR5 (CPSF subunit)[A]
gene:Solyc09g055890.3	8.33652	4.50206	4.34118	4.9604	4.38772	5.7765	-	-	-	K00454-ko00591 Linoleic acid metabolism;ko00592 alpha-Linolenic acid metabolism	-
gene:Solyc12g011390.1	0	0	0	0	0	0	-	-	-	-	-
gene:Solyc03g098325.1	4.42153	3.57507	4.66855	4.75498	3.22826	3.85983	-	-	GO:0000003,GO:0003006,GO:0005575,GO:0005622,GO:0005623,GO:0005634,GO:0007275,GO:0008150,GO:0009790,GO:0009791,GO:0009793,GO:0009888,GO:0009960,GO:0010154,GO:0022414,GO:0032501,GO:0032502,GO:0043226,GO:0043227,GO:0043229,GO:0043231,GO:0044424,GO:0044464,GO:0048316,GO:0048608,GO:0048731,GO:0048856,GO:0061458	-	-
gene:Solyc10g081990.1	0	0	0	0	0	0	-	-	GO:0000375,GO:0000377,GO:0000398,GO:0005575,GO:0005622,GO:0005623,GO:0005634,GO:0005654,GO:0005681,GO:0005689,GO:0006139,GO:0006396,GO:0006397,GO:0006725,GO:0006807,GO:0008150,GO:0008152,GO:0008380,GO:0009987,GO:0010467,GO:0016070,GO:0016071,GO:0031974,GO:0031981,GO:0032991,GO:0034641,GO:0043170,GO:0043226,GO:0043227,GO:0043229,GO:0043231,GO:0043233,GO:0044237,GO:0044238,GO:0044422,GO:0044424,GO:…	K12831-ko03040 Spliceosome	KOG0131-Splicing factor 3b, subunit 4[A]
gene:Solyc10g078860.2	11.8651	9.42543	9.03981	9.49747	8.41163	9.48301	-	DNA-directed RNA polymerase subunit beta [Source:UniProtKB/TrEMBL%3BAcc:K4D2C7]	GO:0000428,GO:0001817,GO:0001819,GO:0002682,GO:0002684,GO:0003674,GO:0003824,GO:0003899,GO:0005575,GO:0005622,GO:0005623,GO:0005634,GO:0005654,GO:0005666,GO:0005737,GO:0005829,GO:0006139,GO:0006351,GO:0006383,GO:0006725,GO:0006807,GO:0007275,GO:0008150,GO:0008152,GO:0009058,GO:0009059,GO:0009553,GO:0009561,GO:0009987,GO:0010467,GO:0016070,GO:0016740,GO:0016772,GO:0016779,GO:0018130,GO:0019438,GO:…	K03021-ko00230 Purine metabolism;ko00240 Pyrimidine metabolism;ko03020 RNA polymerase;ko04623 Cytosolic DNA-sensing pathway;ko05169 Epstein-Barr virus infection	KOG0215-RNA polymerase III, second largest subunit[K]
gene:Solyc07g039250.1	0	0	0	0	0	0	-	-	-	-	-
gene:Solyc11g005630.1	0	0	0	0	0	0	-	Serine/threonine-protein kinase [Source:UniProtKB/TrEMBL%3BAcc:K4D4H6]	-	-	KOG1187-Serine/threonine protein kinase[T]
gene:Solyc03g121190.3	0	0	0	0	0	0	-	-	-	-	-
[truncated: 33,676 more rows]
